# Supplementary material for: Integrative analyses indicate an association between ITIH3 polymorphisms with autism spectrum disorder
Source: Sci Rep. 2020 Mar 23;10:5223. doi: 10.1038/s41598-020-62189-3 (PMC7089985; doi:10.1038/s41598-020-62189-3)
Supplement: Supplementary file 2 — Supplementary data. [file 41598_2020_62189_MOESM2_ESM.xlsx]

## Sheet: GTEx
SNP	Gene symbol	Tissue	P
rs2535629	ITIH4	Brain - Cortex	2.2e-11
rs2535629	GNL3	Brain - Cerebellum	3.3e-11
rs2535629	ITIH4	Brain - Putamen (basal ganglia)	3.4e-11
rs2535629	ITIH4	Brain - Caudate (basal ganglia)	1.2e-10
rs2535629	RP5-966M1.7	Brain - Cerebellum	1.5e-10
rs2535629	PPM1M	Brain - Cerebellum	5.5e-10
rs2535629	ITIH4	Brain - Nucleus accumbens (basal ganglia)	1.8e-09
rs2535629	ITIH4	Brain - Hypothalamus	3.3e-08
rs2535629	ITIH4	Brain - Amygdala	4.2e-08
rs2535629	PPM1M	Brain - Cerebellar Hemisphere	1.2e-07
rs2535629	ITIH4	Brain - Cerebellum	1.1e-06
rs2535629	ITIH4	Brain - Spinal cord (cervical c-1)	5.5e-06
rs2535629	NEK4	Brain - Cerebellum	5.5e-06
rs2535629	ITIH4	Brain - Frontal Cortex (BA9)	1.4e-05
rs2535629	ITIH4	Brain - Anterior cingulate cortex (BA24)	1.5e-05
rs2535629	GNL3	Brain - Cerebellar Hemisphere	2.2e-05
rs2535629	GLYCTK	Brain - Anterior cingulate cortex (BA24)	5.7e-05
rs2535629	GLYCTK	Brain - Cerebellum	7e-05
rs2535629	NEK4	Brain - Cerebellar Hemisphere	9.8e-05
rs2535629	ITIH4	Brain - Cerebellar Hemisphere	0.00012
rs3617	GLYCTK	Brain - Cerebellum	1.6e-06
rs3617	GLYCTK	Brain - Anterior cingulate cortex (BA24)	2.8e-05
rs3617	GNL3	Brain - Cerebellum	1.2e-11
rs3617	GNL3	Brain - Cerebellar Hemisphere	5.1e-09
rs3617	GNL3	Brain - Putamen (basal ganglia)	2e-07
rs3617	GNL3	Brain - Hypothalamus	1.3e-05
rs3617	GNL3	Brain - Frontal Cortex (BA9)	2.2e-05
rs3617	PPM1M	Brain - Cerebellum	9.2e-06
rs3617	PPM1M	Brain - Cerebellar Hemisphere	4.8e-05
rs3617	RP5-966M1.7	Brain - Cerebellum	4.3e-09

## Sheet: Fig_1
donor_id	donor_name	donor_age	donor_color	structure_id	structure_name	structure_abbreviation	structure_color	top_level_structure_id	top_level_structure_name	top_level_structure_abbreviation	top_level_structure_color	expression
12835	H376.IIB.50	12 pcw	0040FF	10236	primary auditory cortex (core)	A1C	D670A0	10153	neural plate	NP	D7D8D8	0.0549
12960	H376.IIB.51	12 pcw	003BEB	10236	primary auditory cortex (core)	A1C	D670A0	10153	neural plate	NP	D7D8D8	0.0367
13060	H376.IIB.52	12 pcw	0036D6	10236	primary auditory cortex (core)	A1C	D670A0	10153	neural plate	NP	D7D8D8	0.0249
12820	H376.IIIA.50	13 pcw	0080FF	10236	primary auditory cortex (core)	A1C	D670A0	10153	neural plate	NP	D7D8D8	0.0149
12834	H376.IIIA.51	13 pcw	0076EB	10236	primary auditory cortex (core)	A1C	D670A0	10153	neural plate	NP	D7D8D8	0
12888	H376.IIIA.52	13 pcw	006CD6	10236	primary auditory cortex (core)	A1C	D670A0	10153	neural plate	NP	D7D8D8	0.0044
12287	H376.IIIB.50	16 pcw	00BFFF	10236	primary auditory cortex (core)	A1C	D670A0	10153	neural plate	NP	D7D8D8	0.0651
12837	H376.IIIB.51	16 pcw	00B0EB	10236	primary auditory cortex (core)	A1C	D670A0	10153	neural plate	NP	D7D8D8	0.178
12879	H376.IIIB.52	16 pcw	00A0D6	10236	primary auditory cortex (core)	A1C	D670A0	10153	neural plate	NP	D7D8D8	0.0341
12880	H376.IIIB.53	17 pcw	0091C2	10236	primary auditory cortex (core)	A1C	D670A0	10153	neural plate	NP	D7D8D8	0.0847
12885	H376.IV.53	19 pcw	00FFFF	10236	primary auditory cortex (core)	A1C	D670A0	10153	neural plate	NP	D7D8D8	0.092
12288	H376.IV.50	24 pcw	00C2C2	10236	primary auditory cortex (core)	A1C	D670A0	10153	neural plate	NP	D7D8D8	0.0372
12948	H376.V.51	25 pcw	40FFBF	10236	primary auditory cortex (core)	A1C	D670A0	10153	neural plate	NP	D7D8D8	0.3101
263195015	H376.V.53	37 pcw	31C291	10236	primary auditory cortex (core)	A1C	D670A0	10153	neural plate	NP	D7D8D8	0.1667
12889	H376.VI.51	4 mos	76EB76	10236	primary auditory cortex (core)	A1C	D670A0	10153	neural plate	NP	D7D8D8	0.5324
12890	H376.VI.52	4 mos	6CD66C	10236	primary auditory cortex (core)	A1C	D670A0	10153	neural plate	NP	D7D8D8	0.0872
12830	H376.VIII.51	1 yrs	FFFF00	10236	primary auditory cortex (core)	A1C	D670A0	10153	neural plate	NP	D7D8D8	0.0919
12836	H376.VIII.52	3 yrs	D6D600	10236	primary auditory cortex (core)	A1C	D670A0	10153	neural plate	NP	D7D8D8	0.6991
12980	H376.VIII.54	3 yrs	C2C200	10236	primary auditory cortex (core)	A1C	D670A0	10153	neural plate	NP	D7D8D8	0.3943
12841	H376.IX.51	8 yrs	FFBF00	10236	primary auditory cortex (core)	A1C	D670A0	10153	neural plate	NP	D7D8D8	0.1579
12981	H376.IX.52	8 yrs	EBB000	10236	primary auditory cortex (core)	A1C	D670A0	10153	neural plate	NP	D7D8D8	0.0945
12289	H376.IX.50	11 yrs	D6A000	10236	primary auditory cortex (core)	A1C	D670A0	10153	neural plate	NP	D7D8D8	0.1338
12831	H376.X.51	13 yrs	FF8000	10236	primary auditory cortex (core)	A1C	D670A0	10153	neural plate	NP	D7D8D8	0.3367
12984	H376.X.53	18 yrs	D66C00	10236	primary auditory cortex (core)	A1C	D670A0	10153	neural plate	NP	D7D8D8	0.3047
12832	H376.X.52	19 yrs	C26100	10236	primary auditory cortex (core)	A1C	D670A0	10153	neural plate	NP	D7D8D8	0.0733
13057	H376.XI.60	21 yrs	FF4000	10236	primary auditory cortex (core)	A1C	D670A0	10153	neural plate	NP	D7D8D8	0.4492
12300	H376.XI.50	23 yrs	EB3B00	10236	primary auditory cortex (core)	A1C	D670A0	10153	neural plate	NP	D7D8D8	0.3796
12290	H376.XI.52	30 yrs	C23100	10236	primary auditory cortex (core)	A1C	D670A0	10153	neural plate	NP	D7D8D8	0.2997
12302	H376.XI.53	36 yrs	AD2C00	10236	primary auditory cortex (core)	A1C	D670A0	10153	neural plate	NP	D7D8D8	0.3653
12303	H376.XI.54	37 yrs	992600	10236	primary auditory cortex (core)	A1C	D670A0	10153	neural plate	NP	D7D8D8	0.2024
12304	H376.XI.56	40 yrs	701C00	10236	primary auditory cortex (core)	A1C	D670A0	10153	neural plate	NP	D7D8D8	0.2115
13058	H376.IIA.51	8 pcw	0000FF	10361	amygdaloid complex	AMY	C9E2B1	10153	neural plate	NP	D7D8D8	0.0521
12833	H376.IIA.50	9 pcw	0000EB	10361	amygdaloid complex	AMY	C9E2B1	10153	neural plate	NP	D7D8D8	0.0363
12835	H376.IIB.50	12 pcw	0040FF	10361	amygdaloid complex	AMY	C9E2B1	10153	neural plate	NP	D7D8D8	0.012
12960	H376.IIB.51	12 pcw	003BEB	10361	amygdaloid complex	AMY	C9E2B1	10153	neural plate	NP	D7D8D8	0.0321
13060	H376.IIB.52	12 pcw	0036D6	10361	amygdaloid complex	AMY	C9E2B1	10153	neural plate	NP	D7D8D8	0.0097
12820	H376.IIIA.50	13 pcw	0080FF	10361	amygdaloid complex	AMY	C9E2B1	10153	neural plate	NP	D7D8D8	0.0053
12834	H376.IIIA.51	13 pcw	0076EB	10361	amygdaloid complex	AMY	C9E2B1	10153	neural plate	NP	D7D8D8	0.0267
12888	H376.IIIA.52	13 pcw	006CD6	10361	amygdaloid complex	AMY	C9E2B1	10153	neural plate	NP	D7D8D8	0.0091
12837	H376.IIIB.51	16 pcw	00B0EB	10361	amygdaloid complex	AMY	C9E2B1	10153	neural plate	NP	D7D8D8	0.0521
12879	H376.IIIB.52	16 pcw	00A0D6	10361	amygdaloid complex	AMY	C9E2B1	10153	neural plate	NP	D7D8D8	0.0165
12880	H376.IIIB.53	17 pcw	0091C2	10361	amygdaloid complex	AMY	C9E2B1	10153	neural plate	NP	D7D8D8	0.0259
12886	H376.IV.54	21 pcw	00D6D6	10361	amygdaloid complex	AMY	C9E2B1	10153	neural plate	NP	D7D8D8	0.0473
12288	H376.IV.50	24 pcw	00C2C2	10361	amygdaloid complex	AMY	C9E2B1	10153	neural plate	NP	D7D8D8	0.0363
263195015	H376.V.53	37 pcw	31C291	10361	amygdaloid complex	AMY	C9E2B1	10153	neural plate	NP	D7D8D8	0.2425
12296	H376.VI.50	4 mos	80FF80	10361	amygdaloid complex	AMY	C9E2B1	10153	neural plate	NP	D7D8D8	0.2442
12889	H376.VI.51	4 mos	76EB76	10361	amygdaloid complex	AMY	C9E2B1	10153	neural plate	NP	D7D8D8	0.3664
12890	H376.VI.52	4 mos	6CD66C	10361	amygdaloid complex	AMY	C9E2B1	10153	neural plate	NP	D7D8D8	0.1424
12830	H376.VIII.51	1 yrs	FFFF00	10361	amygdaloid complex	AMY	C9E2B1	10153	neural plate	NP	D7D8D8	0.0468
12836	H376.VIII.52	3 yrs	D6D600	10361	amygdaloid complex	AMY	C9E2B1	10153	neural plate	NP	D7D8D8	0.158
12980	H376.VIII.54	3 yrs	C2C200	10361	amygdaloid complex	AMY	C9E2B1	10153	neural plate	NP	D7D8D8	0.1808
12298	H376.VIII.50	4 yrs	ADAD00	10361	amygdaloid complex	AMY	C9E2B1	10153	neural plate	NP	D7D8D8	0.2586
12841	H376.IX.51	8 yrs	FFBF00	10361	amygdaloid complex	AMY	C9E2B1	10153	neural plate	NP	D7D8D8	0.2001
12981	H376.IX.52	8 yrs	EBB000	10361	amygdaloid complex	AMY	C9E2B1	10153	neural plate	NP	D7D8D8	0.1224
12289	H376.IX.50	11 yrs	D6A000	10361	amygdaloid complex	AMY	C9E2B1	10153	neural plate	NP	D7D8D8	0.1144
12831	H376.X.51	13 yrs	FF8000	10361	amygdaloid complex	AMY	C9E2B1	10153	neural plate	NP	D7D8D8	0.1381
12299	H376.X.50	15 yrs	EB7600	10361	amygdaloid complex	AMY	C9E2B1	10153	neural plate	NP	D7D8D8	0.0782
12832	H376.X.52	19 yrs	C26100	10361	amygdaloid complex	AMY	C9E2B1	10153	neural plate	NP	D7D8D8	0.1647
13057	H376.XI.60	21 yrs	FF4000	10361	amygdaloid complex	AMY	C9E2B1	10153	neural plate	NP	D7D8D8	0.1203
12300	H376.XI.50	23 yrs	EB3B00	10361	amygdaloid complex	AMY	C9E2B1	10153	neural plate	NP	D7D8D8	0.2261
12290	H376.XI.52	30 yrs	C23100	10361	amygdaloid complex	AMY	C9E2B1	10153	neural plate	NP	D7D8D8	0.1363
12302	H376.XI.53	36 yrs	AD2C00	10361	amygdaloid complex	AMY	C9E2B1	10153	neural plate	NP	D7D8D8	0.2472
12303	H376.XI.54	37 yrs	992600	10361	amygdaloid complex	AMY	C9E2B1	10153	neural plate	NP	D7D8D8	0.2741
12304	H376.XI.56	40 yrs	701C00	10361	amygdaloid complex	AMY	C9E2B1	10153	neural plate	NP	D7D8D8	0.1487
13060	H376.IIB.52	12 pcw	0036D6	10657	cerebellar cortex	CBC	89ADDB	10153	neural plate	NP	D7D8D8	0.0092
12837	H376.IIIB.51	16 pcw	00B0EB	10657	cerebellar cortex	CBC	89ADDB	10153	neural plate	NP	D7D8D8	0.0713
12880	H376.IIIB.53	17 pcw	0091C2	10657	cerebellar cortex	CBC	89ADDB	10153	neural plate	NP	D7D8D8	0.0986
12365	H376.IV.51	21 pcw	00EBEB	10657	cerebellar cortex	CBC	89ADDB	10153	neural plate	NP	D7D8D8	0.1171
12886	H376.IV.54	21 pcw	00D6D6	10657	cerebellar cortex	CBC	89ADDB	10153	neural plate	NP	D7D8D8	0.0452
12288	H376.IV.50	24 pcw	00C2C2	10657	cerebellar cortex	CBC	89ADDB	10153	neural plate	NP	D7D8D8	0.0691
12295	H376.V.50	35 pcw	36D6A0	10657	cerebellar cortex	CBC	89ADDB	10153	neural plate	NP	D7D8D8	0.1169
263195015	H376.V.53	37 pcw	31C291	10657	cerebellar cortex	CBC	89ADDB	10153	neural plate	NP	D7D8D8	0.2344
12296	H376.VI.50	4 mos	80FF80	10657	cerebellar cortex	CBC	89ADDB	10153	neural plate	NP	D7D8D8	0.1344
12890	H376.VI.52	4 mos	6CD66C	10657	cerebellar cortex	CBC	89ADDB	10153	neural plate	NP	D7D8D8	0.0966
12977	H376.VII.51	10 mos	B0EB3B	10657	cerebellar cortex	CBC	89ADDB	10153	neural plate	NP	D7D8D8	0.1281
12830	H376.VIII.51	1 yrs	FFFF00	10657	cerebellar cortex	CBC	89ADDB	10153	neural plate	NP	D7D8D8	0.1349
12979	H376.VIII.53	2 yrs	EBEB00	10657	cerebellar cortex	CBC	89ADDB	10153	neural plate	NP	D7D8D8	0.1343
12836	H376.VIII.52	3 yrs	D6D600	10657	cerebellar cortex	CBC	89ADDB	10153	neural plate	NP	D7D8D8	0.1484
12980	H376.VIII.54	3 yrs	C2C200	10657	cerebellar cortex	CBC	89ADDB	10153	neural plate	NP	D7D8D8	0.1895
12298	H376.VIII.50	4 yrs	ADAD00	10657	cerebellar cortex	CBC	89ADDB	10153	neural plate	NP	D7D8D8	0.1796
12841	H376.IX.51	8 yrs	FFBF00	10657	cerebellar cortex	CBC	89ADDB	10153	neural plate	NP	D7D8D8	0.1781
12981	H376.IX.52	8 yrs	EBB000	10657	cerebellar cortex	CBC	89ADDB	10153	neural plate	NP	D7D8D8	0.1262
12289	H376.IX.50	11 yrs	D6A000	10657	cerebellar cortex	CBC	89ADDB	10153	neural plate	NP	D7D8D8	0.1781
12831	H376.X.51	13 yrs	FF8000	10657	cerebellar cortex	CBC	89ADDB	10153	neural plate	NP	D7D8D8	0.1266
12299	H376.X.50	15 yrs	EB7600	10657	cerebellar cortex	CBC	89ADDB	10153	neural plate	NP	D7D8D8	0.1694
12984	H376.X.53	18 yrs	D66C00	10657	cerebellar cortex	CBC	89ADDB	10153	neural plate	NP	D7D8D8	0.119
12832	H376.X.52	19 yrs	C26100	10657	cerebellar cortex	CBC	89ADDB	10153	neural plate	NP	D7D8D8	0.1617
13057	H376.XI.60	21 yrs	FF4000	10657	cerebellar cortex	CBC	89ADDB	10153	neural plate	NP	D7D8D8	0.2188
12300	H376.XI.50	23 yrs	EB3B00	10657	cerebellar cortex	CBC	89ADDB	10153	neural plate	NP	D7D8D8	0.1433
12290	H376.XI.52	30 yrs	C23100	10657	cerebellar cortex	CBC	89ADDB	10153	neural plate	NP	D7D8D8	0.3121
12302	H376.XI.53	36 yrs	AD2C00	10657	cerebellar cortex	CBC	89ADDB	10153	neural plate	NP	D7D8D8	0.1586
12303	H376.XI.54	37 yrs	992600	10657	cerebellar cortex	CBC	89ADDB	10153	neural plate	NP	D7D8D8	0.1677
12304	H376.XI.56	40 yrs	701C00	10657	cerebellar cortex	CBC	89ADDB	10153	neural plate	NP	D7D8D8	0.288
13058	H376.IIA.51	8 pcw	0000FF	10173	dorsolateral prefrontal cortex	DFC	D4B235	10153	neural plate	NP	D7D8D8	0.0236
12833	H376.IIA.50	9 pcw	0000EB	10173	dorsolateral prefrontal cortex	DFC	D4B235	10153	neural plate	NP	D7D8D8	0.045
12835	H376.IIB.50	12 pcw	0040FF	10173	dorsolateral prefrontal cortex	DFC	D4B235	10153	neural plate	NP	D7D8D8	0.0285
12960	H376.IIB.51	12 pcw	003BEB	10173	dorsolateral prefrontal cortex	DFC	D4B235	10153	neural plate	NP	D7D8D8	0.0187
13060	H376.IIB.52	12 pcw	0036D6	10173	dorsolateral prefrontal cortex	DFC	D4B235	10153	neural plate	NP	D7D8D8	0.0098
12820	H376.IIIA.50	13 pcw	0080FF	10173	dorsolateral prefrontal cortex	DFC	D4B235	10153	neural plate	NP	D7D8D8	0.0097
12834	H376.IIIA.51	13 pcw	0076EB	10173	dorsolateral prefrontal cortex	DFC	D4B235	10153	neural plate	NP	D7D8D8	0.011
12888	H376.IIIA.52	13 pcw	006CD6	10173	dorsolateral prefrontal cortex	DFC	D4B235	10153	neural plate	NP	D7D8D8	0
12287	H376.IIIB.50	16 pcw	00BFFF	10173	dorsolateral prefrontal cortex	DFC	D4B235	10153	neural plate	NP	D7D8D8	0.0201
12837	H376.IIIB.51	16 pcw	00B0EB	10173	dorsolateral prefrontal cortex	DFC	D4B235	10153	neural plate	NP	D7D8D8	0.1215
12879	H376.IIIB.52	16 pcw	00A0D6	10173	dorsolateral prefrontal cortex	DFC	D4B235	10153	neural plate	NP	D7D8D8	0.0492
12880	H376.IIIB.53	17 pcw	0091C2	10173	dorsolateral prefrontal cortex	DFC	D4B235	10153	neural plate	NP	D7D8D8	0.0399
12885	H376.IV.53	19 pcw	00FFFF	10173	dorsolateral prefrontal cortex	DFC	D4B235	10153	neural plate	NP	D7D8D8	0.0826
12886	H376.IV.54	21 pcw	00D6D6	10173	dorsolateral prefrontal cortex	DFC	D4B235	10153	neural plate	NP	D7D8D8	0.0242
12288	H376.IV.50	24 pcw	00C2C2	10173	dorsolateral prefrontal cortex	DFC	D4B235	10153	neural plate	NP	D7D8D8	0.025
12949	H376.V.52	26 pcw	3BEBB0	10173	dorsolateral prefrontal cortex	DFC	D4B235	10153	neural plate	NP	D7D8D8	0.1808
263195015	H376.V.53	37 pcw	31C291	10173	dorsolateral prefrontal cortex	DFC	D4B235	10153	neural plate	NP	D7D8D8	0.1717
12889	H376.VI.51	4 mos	76EB76	10173	dorsolateral prefrontal cortex	DFC	D4B235	10153	neural plate	NP	D7D8D8	0.349
12890	H376.VI.52	4 mos	6CD66C	10173	dorsolateral prefrontal cortex	DFC	D4B235	10153	neural plate	NP	D7D8D8	0.0845
12977	H376.VII.51	10 mos	B0EB3B	10173	dorsolateral prefrontal cortex	DFC	D4B235	10153	neural plate	NP	D7D8D8	0.1197
12830	H376.VIII.51	1 yrs	FFFF00	10173	dorsolateral prefrontal cortex	DFC	D4B235	10153	neural plate	NP	D7D8D8	0.1997
12979	H376.VIII.53	2 yrs	EBEB00	10173	dorsolateral prefrontal cortex	DFC	D4B235	10153	neural plate	NP	D7D8D8	0.3944
12980	H376.VIII.54	3 yrs	C2C200	10173	dorsolateral prefrontal cortex	DFC	D4B235	10153	neural plate	NP	D7D8D8	0.172
12298	H376.VIII.50	4 yrs	ADAD00	10173	dorsolateral prefrontal cortex	DFC	D4B235	10153	neural plate	NP	D7D8D8	0.1295
12841	H376.IX.51	8 yrs	FFBF00	10173	dorsolateral prefrontal cortex	DFC	D4B235	10153	neural plate	NP	D7D8D8	0.281
12981	H376.IX.52	8 yrs	EBB000	10173	dorsolateral prefrontal cortex	DFC	D4B235	10153	neural plate	NP	D7D8D8	0.2117
12289	H376.IX.50	11 yrs	D6A000	10173	dorsolateral prefrontal cortex	DFC	D4B235	10153	neural plate	NP	D7D8D8	0.0714
12831	H376.X.51	13 yrs	FF8000	10173	dorsolateral prefrontal cortex	DFC	D4B235	10153	neural plate	NP	D7D8D8	0.339
12984	H376.X.53	18 yrs	D66C00	10173	dorsolateral prefrontal cortex	DFC	D4B235	10153	neural plate	NP	D7D8D8	0.2734
12832	H376.X.52	19 yrs	C26100	10173	dorsolateral prefrontal cortex	DFC	D4B235	10153	neural plate	NP	D7D8D8	0.3166
13057	H376.XI.60	21 yrs	FF4000	10173	dorsolateral prefrontal cortex	DFC	D4B235	10153	neural plate	NP	D7D8D8	0.0438
12290	H376.XI.52	30 yrs	C23100	10173	dorsolateral prefrontal cortex	DFC	D4B235	10153	neural plate	NP	D7D8D8	0.1253
12302	H376.XI.53	36 yrs	AD2C00	10173	dorsolateral prefrontal cortex	DFC	D4B235	10153	neural plate	NP	D7D8D8	0.2141
12303	H376.XI.54	37 yrs	992600	10173	dorsolateral prefrontal cortex	DFC	D4B235	10153	neural plate	NP	D7D8D8	0.2748
12304	H376.XI.56	40 yrs	701C00	10173	dorsolateral prefrontal cortex	DFC	D4B235	10153	neural plate	NP	D7D8D8	0.1264
13058	H376.IIA.51	8 pcw	0000FF	10294	hippocampus (hippocampal formation)	HIP	BFB5D5	10292	allocortex	ACx	D1CEE2	0.0092
12833	H376.IIA.50	9 pcw	0000EB	10294	hippocampus (hippocampal formation)	HIP	BFB5D5	10292	allocortex	ACx	D1CEE2	0.0365
12835	H376.IIB.50	12 pcw	0040FF	10294	hippocampus (hippocampal formation)	HIP	BFB5D5	10292	allocortex	ACx	D1CEE2	0.0108
12960	H376.IIB.51	12 pcw	003BEB	10294	hippocampus (hippocampal formation)	HIP	BFB5D5	10292	allocortex	ACx	D1CEE2	0
13060	H376.IIB.52	12 pcw	0036D6	10294	hippocampus (hippocampal formation)	HIP	BFB5D5	10292	allocortex	ACx	D1CEE2	0
12820	H376.IIIA.50	13 pcw	0080FF	10294	hippocampus (hippocampal formation)	HIP	BFB5D5	10292	allocortex	ACx	D1CEE2	0
12834	H376.IIIA.51	13 pcw	0076EB	10294	hippocampus (hippocampal formation)	HIP	BFB5D5	10292	allocortex	ACx	D1CEE2	0.0261
12888	H376.IIIA.52	13 pcw	006CD6	10294	hippocampus (hippocampal formation)	HIP	BFB5D5	10292	allocortex	ACx	D1CEE2	0.0209
12837	H376.IIIB.51	16 pcw	00B0EB	10294	hippocampus (hippocampal formation)	HIP	BFB5D5	10292	allocortex	ACx	D1CEE2	0.0526
12879	H376.IIIB.52	16 pcw	00A0D6	10294	hippocampus (hippocampal formation)	HIP	BFB5D5	10292	allocortex	ACx	D1CEE2	0.0268
12880	H376.IIIB.53	17 pcw	0091C2	10294	hippocampus (hippocampal formation)	HIP	BFB5D5	10292	allocortex	ACx	D1CEE2	0.1453
12885	H376.IV.53	19 pcw	00FFFF	10294	hippocampus (hippocampal formation)	HIP	BFB5D5	10292	allocortex	ACx	D1CEE2	0.1091
12886	H376.IV.54	21 pcw	00D6D6	10294	hippocampus (hippocampal formation)	HIP	BFB5D5	10292	allocortex	ACx	D1CEE2	0.0272
12288	H376.IV.50	24 pcw	00C2C2	10294	hippocampus (hippocampal formation)	HIP	BFB5D5	10292	allocortex	ACx	D1CEE2	0.0116
263195015	H376.V.53	37 pcw	31C291	10294	hippocampus (hippocampal formation)	HIP	BFB5D5	10292	allocortex	ACx	D1CEE2	0.2291
12296	H376.VI.50	4 mos	80FF80	10294	hippocampus (hippocampal formation)	HIP	BFB5D5	10292	allocortex	ACx	D1CEE2	0.2094
12890	H376.VI.52	4 mos	6CD66C	10294	hippocampus (hippocampal formation)	HIP	BFB5D5	10292	allocortex	ACx	D1CEE2	0.0184
12830	H376.VIII.51	1 yrs	FFFF00	10294	hippocampus (hippocampal formation)	HIP	BFB5D5	10292	allocortex	ACx	D1CEE2	0.1537
12979	H376.VIII.53	2 yrs	EBEB00	10294	hippocampus (hippocampal formation)	HIP	BFB5D5	10292	allocortex	ACx	D1CEE2	0.1516
12980	H376.VIII.54	3 yrs	C2C200	10294	hippocampus (hippocampal formation)	HIP	BFB5D5	10292	allocortex	ACx	D1CEE2	0.2967
12841	H376.IX.51	8 yrs	FFBF00	10294	hippocampus (hippocampal formation)	HIP	BFB5D5	10292	allocortex	ACx	D1CEE2	0.2426
12981	H376.IX.52	8 yrs	EBB000	10294	hippocampus (hippocampal formation)	HIP	BFB5D5	10292	allocortex	ACx	D1CEE2	0.0913
12289	H376.IX.50	11 yrs	D6A000	10294	hippocampus (hippocampal formation)	HIP	BFB5D5	10292	allocortex	ACx	D1CEE2	0.0482
12831	H376.X.51	13 yrs	FF8000	10294	hippocampus (hippocampal formation)	HIP	BFB5D5	10292	allocortex	ACx	D1CEE2	0.4502
12984	H376.X.53	18 yrs	D66C00	10294	hippocampus (hippocampal formation)	HIP	BFB5D5	10292	allocortex	ACx	D1CEE2	0.2289
12832	H376.X.52	19 yrs	C26100	10294	hippocampus (hippocampal formation)	HIP	BFB5D5	10292	allocortex	ACx	D1CEE2	0.1
13057	H376.XI.60	21 yrs	FF4000	10294	hippocampus (hippocampal formation)	HIP	BFB5D5	10292	allocortex	ACx	D1CEE2	0.5452
12300	H376.XI.50	23 yrs	EB3B00	10294	hippocampus (hippocampal formation)	HIP	BFB5D5	10292	allocortex	ACx	D1CEE2	0.5505
12290	H376.XI.52	30 yrs	C23100	10294	hippocampus (hippocampal formation)	HIP	BFB5D5	10292	allocortex	ACx	D1CEE2	0.3351
12302	H376.XI.53	36 yrs	AD2C00	10294	hippocampus (hippocampal formation)	HIP	BFB5D5	10292	allocortex	ACx	D1CEE2	0.352
12303	H376.XI.54	37 yrs	992600	10294	hippocampus (hippocampal formation)	HIP	BFB5D5	10292	allocortex	ACx	D1CEE2	0.1919
12304	H376.XI.56	40 yrs	701C00	10294	hippocampus (hippocampal formation)	HIP	BFB5D5	10292	allocortex	ACx	D1CEE2	0.0847
12835	H376.IIB.50	12 pcw	0040FF	10225	posteroventral (inferior) parietal cortex	IPC	D38E32	10153	neural plate	NP	D7D8D8	0.0239
12960	H376.IIB.51	12 pcw	003BEB	10225	posteroventral (inferior) parietal cortex	IPC	D38E32	10153	neural plate	NP	D7D8D8	0.0202
13060	H376.IIB.52	12 pcw	0036D6	10225	posteroventral (inferior) parietal cortex	IPC	D38E32	10153	neural plate	NP	D7D8D8	0
12820	H376.IIIA.50	13 pcw	0080FF	10225	posteroventral (inferior) parietal cortex	IPC	D38E32	10153	neural plate	NP	D7D8D8	0.0408
12834	H376.IIIA.51	13 pcw	0076EB	10225	posteroventral (inferior) parietal cortex	IPC	D38E32	10153	neural plate	NP	D7D8D8	0.0122
12888	H376.IIIA.52	13 pcw	006CD6	10225	posteroventral (inferior) parietal cortex	IPC	D38E32	10153	neural plate	NP	D7D8D8	0.0286
12287	H376.IIIB.50	16 pcw	00BFFF	10225	posteroventral (inferior) parietal cortex	IPC	D38E32	10153	neural plate	NP	D7D8D8	0.0276
12837	H376.IIIB.51	16 pcw	00B0EB	10225	posteroventral (inferior) parietal cortex	IPC	D38E32	10153	neural plate	NP	D7D8D8	0.0417
12879	H376.IIIB.52	16 pcw	00A0D6	10225	posteroventral (inferior) parietal cortex	IPC	D38E32	10153	neural plate	NP	D7D8D8	0.0458
12880	H376.IIIB.53	17 pcw	0091C2	10225	posteroventral (inferior) parietal cortex	IPC	D38E32	10153	neural plate	NP	D7D8D8	0.0489
12885	H376.IV.53	19 pcw	00FFFF	10225	posteroventral (inferior) parietal cortex	IPC	D38E32	10153	neural plate	NP	D7D8D8	0.0756
12886	H376.IV.54	21 pcw	00D6D6	10225	posteroventral (inferior) parietal cortex	IPC	D38E32	10153	neural plate	NP	D7D8D8	0.0087
12288	H376.IV.50	24 pcw	00C2C2	10225	posteroventral (inferior) parietal cortex	IPC	D38E32	10153	neural plate	NP	D7D8D8	0
263195015	H376.V.53	37 pcw	31C291	10225	posteroventral (inferior) parietal cortex	IPC	D38E32	10153	neural plate	NP	D7D8D8	0.2535
12890	H376.VI.52	4 mos	6CD66C	10225	posteroventral (inferior) parietal cortex	IPC	D38E32	10153	neural plate	NP	D7D8D8	0.1217
12977	H376.VII.51	10 mos	B0EB3B	10225	posteroventral (inferior) parietal cortex	IPC	D38E32	10153	neural plate	NP	D7D8D8	0.267
12830	H376.VIII.51	1 yrs	FFFF00	10225	posteroventral (inferior) parietal cortex	IPC	D38E32	10153	neural plate	NP	D7D8D8	0.0613
12979	H376.VIII.53	2 yrs	EBEB00	10225	posteroventral (inferior) parietal cortex	IPC	D38E32	10153	neural plate	NP	D7D8D8	0.2705
12836	H376.VIII.52	3 yrs	D6D600	10225	posteroventral (inferior) parietal cortex	IPC	D38E32	10153	neural plate	NP	D7D8D8	0.7487
12980	H376.VIII.54	3 yrs	C2C200	10225	posteroventral (inferior) parietal cortex	IPC	D38E32	10153	neural plate	NP	D7D8D8	0.4528
12841	H376.IX.51	8 yrs	FFBF00	10225	posteroventral (inferior) parietal cortex	IPC	D38E32	10153	neural plate	NP	D7D8D8	0.5751
12981	H376.IX.52	8 yrs	EBB000	10225	posteroventral (inferior) parietal cortex	IPC	D38E32	10153	neural plate	NP	D7D8D8	0
12289	H376.IX.50	11 yrs	D6A000	10225	posteroventral (inferior) parietal cortex	IPC	D38E32	10153	neural plate	NP	D7D8D8	0.3315
12831	H376.X.51	13 yrs	FF8000	10225	posteroventral (inferior) parietal cortex	IPC	D38E32	10153	neural plate	NP	D7D8D8	0.2466
12299	H376.X.50	15 yrs	EB7600	10225	posteroventral (inferior) parietal cortex	IPC	D38E32	10153	neural plate	NP	D7D8D8	0.1247
12984	H376.X.53	18 yrs	D66C00	10225	posteroventral (inferior) parietal cortex	IPC	D38E32	10153	neural plate	NP	D7D8D8	0.4256
12832	H376.X.52	19 yrs	C26100	10225	posteroventral (inferior) parietal cortex	IPC	D38E32	10153	neural plate	NP	D7D8D8	0.2986
13057	H376.XI.60	21 yrs	FF4000	10225	posteroventral (inferior) parietal cortex	IPC	D38E32	10153	neural plate	NP	D7D8D8	0.2035
12300	H376.XI.50	23 yrs	EB3B00	10225	posteroventral (inferior) parietal cortex	IPC	D38E32	10153	neural plate	NP	D7D8D8	0.3608
12290	H376.XI.52	30 yrs	C23100	10225	posteroventral (inferior) parietal cortex	IPC	D38E32	10153	neural plate	NP	D7D8D8	0.1735
12302	H376.XI.53	36 yrs	AD2C00	10225	posteroventral (inferior) parietal cortex	IPC	D38E32	10153	neural plate	NP	D7D8D8	0.194
12303	H376.XI.54	37 yrs	992600	10225	posteroventral (inferior) parietal cortex	IPC	D38E32	10153	neural plate	NP	D7D8D8	0.2042
12304	H376.XI.56	40 yrs	701C00	10225	posteroventral (inferior) parietal cortex	IPC	D38E32	10153	neural plate	NP	D7D8D8	0.1369
13058	H376.IIA.51	8 pcw	0000FF	10252	inferolateral temporal cortex (area TEv, area 20)	ITC	D55C92	10153	neural plate	NP	D7D8D8	0.0083
12835	H376.IIB.50	12 pcw	0040FF	10252	inferolateral temporal cortex (area TEv, area 20)	ITC	D55C92	10153	neural plate	NP	D7D8D8	0.0332
12960	H376.IIB.51	12 pcw	003BEB	10252	inferolateral temporal cortex (area TEv, area 20)	ITC	D55C92	10153	neural plate	NP	D7D8D8	0.0154
13060	H376.IIB.52	12 pcw	0036D6	10252	inferolateral temporal cortex (area TEv, area 20)	ITC	D55C92	10153	neural plate	NP	D7D8D8	0.0073
12820	H376.IIIA.50	13 pcw	0080FF	10252	inferolateral temporal cortex (area TEv, area 20)	ITC	D55C92	10153	neural plate	NP	D7D8D8	0.0421
12834	H376.IIIA.51	13 pcw	0076EB	10252	inferolateral temporal cortex (area TEv, area 20)	ITC	D55C92	10153	neural plate	NP	D7D8D8	0.0178
12888	H376.IIIA.52	13 pcw	006CD6	10252	inferolateral temporal cortex (area TEv, area 20)	ITC	D55C92	10153	neural plate	NP	D7D8D8	0
12837	H376.IIIB.51	16 pcw	00B0EB	10252	inferolateral temporal cortex (area TEv, area 20)	ITC	D55C92	10153	neural plate	NP	D7D8D8	0.1182
12879	H376.IIIB.52	16 pcw	00A0D6	10252	inferolateral temporal cortex (area TEv, area 20)	ITC	D55C92	10153	neural plate	NP	D7D8D8	0.0201
12365	H376.IV.51	21 pcw	00EBEB	10252	inferolateral temporal cortex (area TEv, area 20)	ITC	D55C92	10153	neural plate	NP	D7D8D8	0.0625
12886	H376.IV.54	21 pcw	00D6D6	10252	inferolateral temporal cortex (area TEv, area 20)	ITC	D55C92	10153	neural plate	NP	D7D8D8	0.0504
12288	H376.IV.50	24 pcw	00C2C2	10252	inferolateral temporal cortex (area TEv, area 20)	ITC	D55C92	10153	neural plate	NP	D7D8D8	0.0536
263195015	H376.V.53	37 pcw	31C291	10252	inferolateral temporal cortex (area TEv, area 20)	ITC	D55C92	10153	neural plate	NP	D7D8D8	0.2166
12296	H376.VI.50	4 mos	80FF80	10252	inferolateral temporal cortex (area TEv, area 20)	ITC	D55C92	10153	neural plate	NP	D7D8D8	0.0617
12889	H376.VI.51	4 mos	76EB76	10252	inferolateral temporal cortex (area TEv, area 20)	ITC	D55C92	10153	neural plate	NP	D7D8D8	0.2621
12890	H376.VI.52	4 mos	6CD66C	10252	inferolateral temporal cortex (area TEv, area 20)	ITC	D55C92	10153	neural plate	NP	D7D8D8	0.0894
12977	H376.VII.51	10 mos	B0EB3B	10252	inferolateral temporal cortex (area TEv, area 20)	ITC	D55C92	10153	neural plate	NP	D7D8D8	0.2034
12830	H376.VIII.51	1 yrs	FFFF00	10252	inferolateral temporal cortex (area TEv, area 20)	ITC	D55C92	10153	neural plate	NP	D7D8D8	0.2044
12979	H376.VIII.53	2 yrs	EBEB00	10252	inferolateral temporal cortex (area TEv, area 20)	ITC	D55C92	10153	neural plate	NP	D7D8D8	0.1387
12836	H376.VIII.52	3 yrs	D6D600	10252	inferolateral temporal cortex (area TEv, area 20)	ITC	D55C92	10153	neural plate	NP	D7D8D8	0.107
12980	H376.VIII.54	3 yrs	C2C200	10252	inferolateral temporal cortex (area TEv, area 20)	ITC	D55C92	10153	neural plate	NP	D7D8D8	0.3101
12841	H376.IX.51	8 yrs	FFBF00	10252	inferolateral temporal cortex (area TEv, area 20)	ITC	D55C92	10153	neural plate	NP	D7D8D8	0.1934
12981	H376.IX.52	8 yrs	EBB000	10252	inferolateral temporal cortex (area TEv, area 20)	ITC	D55C92	10153	neural plate	NP	D7D8D8	0.0188
12289	H376.IX.50	11 yrs	D6A000	10252	inferolateral temporal cortex (area TEv, area 20)	ITC	D55C92	10153	neural plate	NP	D7D8D8	0.0192
12831	H376.X.51	13 yrs	FF8000	10252	inferolateral temporal cortex (area TEv, area 20)	ITC	D55C92	10153	neural plate	NP	D7D8D8	0.2246
12299	H376.X.50	15 yrs	EB7600	10252	inferolateral temporal cortex (area TEv, area 20)	ITC	D55C92	10153	neural plate	NP	D7D8D8	0.1562
12984	H376.X.53	18 yrs	D66C00	10252	inferolateral temporal cortex (area TEv, area 20)	ITC	D55C92	10153	neural plate	NP	D7D8D8	0.131
12832	H376.X.52	19 yrs	C26100	10252	inferolateral temporal cortex (area TEv, area 20)	ITC	D55C92	10153	neural plate	NP	D7D8D8	0.1395
13057	H376.XI.60	21 yrs	FF4000	10252	inferolateral temporal cortex (area TEv, area 20)	ITC	D55C92	10153	neural plate	NP	D7D8D8	0.0879
12300	H376.XI.50	23 yrs	EB3B00	10252	inferolateral temporal cortex (area TEv, area 20)	ITC	D55C92	10153	neural plate	NP	D7D8D8	0.1187
12290	H376.XI.52	30 yrs	C23100	10252	inferolateral temporal cortex (area TEv, area 20)	ITC	D55C92	10153	neural plate	NP	D7D8D8	0.437
12302	H376.XI.53	36 yrs	AD2C00	10252	inferolateral temporal cortex (area TEv, area 20)	ITC	D55C92	10153	neural plate	NP	D7D8D8	0.1516
12303	H376.XI.54	37 yrs	992600	10252	inferolateral temporal cortex (area TEv, area 20)	ITC	D55C92	10153	neural plate	NP	D7D8D8	0.2021
12304	H376.XI.56	40 yrs	701C00	10252	inferolateral temporal cortex (area TEv, area 20)	ITC	D55C92	10153	neural plate	NP	D7D8D8	0.2629
12835	H376.IIB.50	12 pcw	0040FF	10163	primary motor cortex (area M1, area 4)	M1C	EDCF37	10153	neural plate	NP	D7D8D8	0.034
12960	H376.IIB.51	12 pcw	003BEB	10163	primary motor cortex (area M1, area 4)	M1C	EDCF37	10153	neural plate	NP	D7D8D8	0.0471
13060	H376.IIB.52	12 pcw	0036D6	10163	primary motor cortex (area M1, area 4)	M1C	EDCF37	10153	neural plate	NP	D7D8D8	0
12820	H376.IIIA.50	13 pcw	0080FF	10163	primary motor cortex (area M1, area 4)	M1C	EDCF37	10153	neural plate	NP	D7D8D8	0.0217
12834	H376.IIIA.51	13 pcw	0076EB	10163	primary motor cortex (area M1, area 4)	M1C	EDCF37	10153	neural plate	NP	D7D8D8	0
12888	H376.IIIA.52	13 pcw	006CD6	10163	primary motor cortex (area M1, area 4)	M1C	EDCF37	10153	neural plate	NP	D7D8D8	0.0094
12837	H376.IIIB.51	16 pcw	00B0EB	10163	primary motor cortex (area M1, area 4)	M1C	EDCF37	10153	neural plate	NP	D7D8D8	0.0251
12886	H376.IV.54	21 pcw	00D6D6	10163	primary motor cortex (area M1, area 4)	M1C	EDCF37	10153	neural plate	NP	D7D8D8	0.0179
12288	H376.IV.50	24 pcw	00C2C2	10163	primary motor cortex (area M1, area 4)	M1C	EDCF37	10153	neural plate	NP	D7D8D8	0.0113
263195015	H376.V.53	37 pcw	31C291	10163	primary motor cortex (area M1, area 4)	M1C	EDCF37	10153	neural plate	NP	D7D8D8	0.4743
12889	H376.VI.51	4 mos	76EB76	10163	primary motor cortex (area M1, area 4)	M1C	EDCF37	10153	neural plate	NP	D7D8D8	0.2643
12890	H376.VI.52	4 mos	6CD66C	10163	primary motor cortex (area M1, area 4)	M1C	EDCF37	10153	neural plate	NP	D7D8D8	0.0522
12830	H376.VIII.51	1 yrs	FFFF00	10163	primary motor cortex (area M1, area 4)	M1C	EDCF37	10153	neural plate	NP	D7D8D8	0.2281
12836	H376.VIII.52	3 yrs	D6D600	10163	primary motor cortex (area M1, area 4)	M1C	EDCF37	10153	neural plate	NP	D7D8D8	0.1727
12980	H376.VIII.54	3 yrs	C2C200	10163	primary motor cortex (area M1, area 4)	M1C	EDCF37	10153	neural plate	NP	D7D8D8	0.5947
12841	H376.IX.51	8 yrs	FFBF00	10163	primary motor cortex (area M1, area 4)	M1C	EDCF37	10153	neural plate	NP	D7D8D8	0.2416
12289	H376.IX.50	11 yrs	D6A000	10163	primary motor cortex (area M1, area 4)	M1C	EDCF37	10153	neural plate	NP	D7D8D8	0.218
12831	H376.X.51	13 yrs	FF8000	10163	primary motor cortex (area M1, area 4)	M1C	EDCF37	10153	neural plate	NP	D7D8D8	0.2778
12984	H376.X.53	18 yrs	D66C00	10163	primary motor cortex (area M1, area 4)	M1C	EDCF37	10153	neural plate	NP	D7D8D8	0.3725
12832	H376.X.52	19 yrs	C26100	10163	primary motor cortex (area M1, area 4)	M1C	EDCF37	10153	neural plate	NP	D7D8D8	0.1335
13057	H376.XI.60	21 yrs	FF4000	10163	primary motor cortex (area M1, area 4)	M1C	EDCF37	10153	neural plate	NP	D7D8D8	0.1063
12300	H376.XI.50	23 yrs	EB3B00	10163	primary motor cortex (area M1, area 4)	M1C	EDCF37	10153	neural plate	NP	D7D8D8	0.1006
12290	H376.XI.52	30 yrs	C23100	10163	primary motor cortex (area M1, area 4)	M1C	EDCF37	10153	neural plate	NP	D7D8D8	0.1979
12302	H376.XI.53	36 yrs	AD2C00	10163	primary motor cortex (area M1, area 4)	M1C	EDCF37	10153	neural plate	NP	D7D8D8	0.6617
12303	H376.XI.54	37 yrs	992600	10163	primary motor cortex (area M1, area 4)	M1C	EDCF37	10153	neural plate	NP	D7D8D8	0.4286
12304	H376.XI.56	40 yrs	701C00	10163	primary motor cortex (area M1, area 4)	M1C	EDCF37	10153	neural plate	NP	D7D8D8	0.5246
12834	H376.IIIA.51	13 pcw	0076EB	10398	mediodorsal nucleus of thalamus	MD	B067A9	10390	thalamus	THM	E4CCE3	0.0098
12287	H376.IIIB.50	16 pcw	00BFFF	10398	mediodorsal nucleus of thalamus	MD	B067A9	10390	thalamus	THM	E4CCE3	0.022
12837	H376.IIIB.51	16 pcw	00B0EB	10398	mediodorsal nucleus of thalamus	MD	B067A9	10390	thalamus	THM	E4CCE3	0.1873
12879	H376.IIIB.52	16 pcw	00A0D6	10398	mediodorsal nucleus of thalamus	MD	B067A9	10390	thalamus	THM	E4CCE3	0.022
12880	H376.IIIB.53	17 pcw	0091C2	10398	mediodorsal nucleus of thalamus	MD	B067A9	10390	thalamus	THM	E4CCE3	0.0817
12885	H376.IV.53	19 pcw	00FFFF	10398	mediodorsal nucleus of thalamus	MD	B067A9	10390	thalamus	THM	E4CCE3	0.1018
12288	H376.IV.50	24 pcw	00C2C2	10398	mediodorsal nucleus of thalamus	MD	B067A9	10390	thalamus	THM	E4CCE3	0.5172
263195015	H376.V.53	37 pcw	31C291	10398	mediodorsal nucleus of thalamus	MD	B067A9	10390	thalamus	THM	E4CCE3	0.6993
12296	H376.VI.50	4 mos	80FF80	10398	mediodorsal nucleus of thalamus	MD	B067A9	10390	thalamus	THM	E4CCE3	0.1412
12890	H376.VI.52	4 mos	6CD66C	10398	mediodorsal nucleus of thalamus	MD	B067A9	10390	thalamus	THM	E4CCE3	0.0521
12977	H376.VII.51	10 mos	B0EB3B	10398	mediodorsal nucleus of thalamus	MD	B067A9	10390	thalamus	THM	E4CCE3	0.2132
12830	H376.VIII.51	1 yrs	FFFF00	10398	mediodorsal nucleus of thalamus	MD	B067A9	10390	thalamus	THM	E4CCE3	0.1627
12979	H376.VIII.53	2 yrs	EBEB00	10398	mediodorsal nucleus of thalamus	MD	B067A9	10390	thalamus	THM	E4CCE3	0.2536
12836	H376.VIII.52	3 yrs	D6D600	10398	mediodorsal nucleus of thalamus	MD	B067A9	10390	thalamus	THM	E4CCE3	0.3425
12298	H376.VIII.50	4 yrs	ADAD00	10398	mediodorsal nucleus of thalamus	MD	B067A9	10390	thalamus	THM	E4CCE3	0.2413
12841	H376.IX.51	8 yrs	FFBF00	10398	mediodorsal nucleus of thalamus	MD	B067A9	10390	thalamus	THM	E4CCE3	0.133
12831	H376.X.51	13 yrs	FF8000	10398	mediodorsal nucleus of thalamus	MD	B067A9	10390	thalamus	THM	E4CCE3	0.4239
12832	H376.X.52	19 yrs	C26100	10398	mediodorsal nucleus of thalamus	MD	B067A9	10390	thalamus	THM	E4CCE3	0.2415
13057	H376.XI.60	21 yrs	FF4000	10398	mediodorsal nucleus of thalamus	MD	B067A9	10390	thalamus	THM	E4CCE3	0.1425
12300	H376.XI.50	23 yrs	EB3B00	10398	mediodorsal nucleus of thalamus	MD	B067A9	10390	thalamus	THM	E4CCE3	0.287
12290	H376.XI.52	30 yrs	C23100	10398	mediodorsal nucleus of thalamus	MD	B067A9	10390	thalamus	THM	E4CCE3	0.185
12302	H376.XI.53	36 yrs	AD2C00	10398	mediodorsal nucleus of thalamus	MD	B067A9	10390	thalamus	THM	E4CCE3	0.4175
12303	H376.XI.54	37 yrs	992600	10398	mediodorsal nucleus of thalamus	MD	B067A9	10390	thalamus	THM	E4CCE3	0.248
12304	H376.XI.56	40 yrs	701C00	10398	mediodorsal nucleus of thalamus	MD	B067A9	10390	thalamus	THM	E4CCE3	0.2406
13058	H376.IIA.51	8 pcw	0000FF	10278	anterior (rostral) cingulate (medial prefrontal) cortex	MFC	E26880	10153	neural plate	NP	D7D8D8	0.011
12833	H376.IIA.50	9 pcw	0000EB	10278	anterior (rostral) cingulate (medial prefrontal) cortex	MFC	E26880	10153	neural plate	NP	D7D8D8	0.0331
12835	H376.IIB.50	12 pcw	0040FF	10278	anterior (rostral) cingulate (medial prefrontal) cortex	MFC	E26880	10153	neural plate	NP	D7D8D8	0.0561
13060	H376.IIB.52	12 pcw	0036D6	10278	anterior (rostral) cingulate (medial prefrontal) cortex	MFC	E26880	10153	neural plate	NP	D7D8D8	0.0126
12820	H376.IIIA.50	13 pcw	0080FF	10278	anterior (rostral) cingulate (medial prefrontal) cortex	MFC	E26880	10153	neural plate	NP	D7D8D8	0
12834	H376.IIIA.51	13 pcw	0076EB	10278	anterior (rostral) cingulate (medial prefrontal) cortex	MFC	E26880	10153	neural plate	NP	D7D8D8	0.0325
12888	H376.IIIA.52	13 pcw	006CD6	10278	anterior (rostral) cingulate (medial prefrontal) cortex	MFC	E26880	10153	neural plate	NP	D7D8D8	0
12287	H376.IIIB.50	16 pcw	00BFFF	10278	anterior (rostral) cingulate (medial prefrontal) cortex	MFC	E26880	10153	neural plate	NP	D7D8D8	0.0308
12837	H376.IIIB.51	16 pcw	00B0EB	10278	anterior (rostral) cingulate (medial prefrontal) cortex	MFC	E26880	10153	neural plate	NP	D7D8D8	0.1262
12879	H376.IIIB.52	16 pcw	00A0D6	10278	anterior (rostral) cingulate (medial prefrontal) cortex	MFC	E26880	10153	neural plate	NP	D7D8D8	0.0165
12880	H376.IIIB.53	17 pcw	0091C2	10278	anterior (rostral) cingulate (medial prefrontal) cortex	MFC	E26880	10153	neural plate	NP	D7D8D8	0.0564
12885	H376.IV.53	19 pcw	00FFFF	10278	anterior (rostral) cingulate (medial prefrontal) cortex	MFC	E26880	10153	neural plate	NP	D7D8D8	0.0379
12886	H376.IV.54	21 pcw	00D6D6	10278	anterior (rostral) cingulate (medial prefrontal) cortex	MFC	E26880	10153	neural plate	NP	D7D8D8	0.065
12288	H376.IV.50	24 pcw	00C2C2	10278	anterior (rostral) cingulate (medial prefrontal) cortex	MFC	E26880	10153	neural plate	NP	D7D8D8	0.0706
263195015	H376.V.53	37 pcw	31C291	10278	anterior (rostral) cingulate (medial prefrontal) cortex	MFC	E26880	10153	neural plate	NP	D7D8D8	0.1574
12296	H376.VI.50	4 mos	80FF80	10278	anterior (rostral) cingulate (medial prefrontal) cortex	MFC	E26880	10153	neural plate	NP	D7D8D8	0.1555
12890	H376.VI.52	4 mos	6CD66C	10278	anterior (rostral) cingulate (medial prefrontal) cortex	MFC	E26880	10153	neural plate	NP	D7D8D8	0.054
12977	H376.VII.51	10 mos	B0EB3B	10278	anterior (rostral) cingulate (medial prefrontal) cortex	MFC	E26880	10153	neural plate	NP	D7D8D8	0.1824
12830	H376.VIII.51	1 yrs	FFFF00	10278	anterior (rostral) cingulate (medial prefrontal) cortex	MFC	E26880	10153	neural plate	NP	D7D8D8	0.2194
12979	H376.VIII.53	2 yrs	EBEB00	10278	anterior (rostral) cingulate (medial prefrontal) cortex	MFC	E26880	10153	neural plate	NP	D7D8D8	0.0857
12980	H376.VIII.54	3 yrs	C2C200	10278	anterior (rostral) cingulate (medial prefrontal) cortex	MFC	E26880	10153	neural plate	NP	D7D8D8	0.5389
12841	H376.IX.51	8 yrs	FFBF00	10278	anterior (rostral) cingulate (medial prefrontal) cortex	MFC	E26880	10153	neural plate	NP	D7D8D8	0.1508
12981	H376.IX.52	8 yrs	EBB000	10278	anterior (rostral) cingulate (medial prefrontal) cortex	MFC	E26880	10153	neural plate	NP	D7D8D8	0.5107
12289	H376.IX.50	11 yrs	D6A000	10278	anterior (rostral) cingulate (medial prefrontal) cortex	MFC	E26880	10153	neural plate	NP	D7D8D8	0.102
12831	H376.X.51	13 yrs	FF8000	10278	anterior (rostral) cingulate (medial prefrontal) cortex	MFC	E26880	10153	neural plate	NP	D7D8D8	0.2222
12984	H376.X.53	18 yrs	D66C00	10278	anterior (rostral) cingulate (medial prefrontal) cortex	MFC	E26880	10153	neural plate	NP	D7D8D8	0.7
12832	H376.X.52	19 yrs	C26100	10278	anterior (rostral) cingulate (medial prefrontal) cortex	MFC	E26880	10153	neural plate	NP	D7D8D8	0.1958
13057	H376.XI.60	21 yrs	FF4000	10278	anterior (rostral) cingulate (medial prefrontal) cortex	MFC	E26880	10153	neural plate	NP	D7D8D8	0.0338
12300	H376.XI.50	23 yrs	EB3B00	10278	anterior (rostral) cingulate (medial prefrontal) cortex	MFC	E26880	10153	neural plate	NP	D7D8D8	0.1461
12290	H376.XI.52	30 yrs	C23100	10278	anterior (rostral) cingulate (medial prefrontal) cortex	MFC	E26880	10153	neural plate	NP	D7D8D8	0.287
12302	H376.XI.53	36 yrs	AD2C00	10278	anterior (rostral) cingulate (medial prefrontal) cortex	MFC	E26880	10153	neural plate	NP	D7D8D8	0.3596
12303	H376.XI.54	37 yrs	992600	10278	anterior (rostral) cingulate (medial prefrontal) cortex	MFC	E26880	10153	neural plate	NP	D7D8D8	0.135
13058	H376.IIA.51	8 pcw	0000FF	10194	orbital frontal cortex	OFC	E2D4A7	10153	neural plate	NP	D7D8D8	0.0558
12833	H376.IIA.50	9 pcw	0000EB	10194	orbital frontal cortex	OFC	E2D4A7	10153	neural plate	NP	D7D8D8	0.019
12835	H376.IIB.50	12 pcw	0040FF	10194	orbital frontal cortex	OFC	E2D4A7	10153	neural plate	NP	D7D8D8	0.0077
12960	H376.IIB.51	12 pcw	003BEB	10194	orbital frontal cortex	OFC	E2D4A7	10153	neural plate	NP	D7D8D8	0
13060	H376.IIB.52	12 pcw	0036D6	10194	orbital frontal cortex	OFC	E2D4A7	10153	neural plate	NP	D7D8D8	0.006
12820	H376.IIIA.50	13 pcw	0080FF	10194	orbital frontal cortex	OFC	E2D4A7	10153	neural plate	NP	D7D8D8	0.0215
12834	H376.IIIA.51	13 pcw	0076EB	10194	orbital frontal cortex	OFC	E2D4A7	10153	neural plate	NP	D7D8D8	0.1383
12888	H376.IIIA.52	13 pcw	006CD6	10194	orbital frontal cortex	OFC	E2D4A7	10153	neural plate	NP	D7D8D8	0
12287	H376.IIIB.50	16 pcw	00BFFF	10194	orbital frontal cortex	OFC	E2D4A7	10153	neural plate	NP	D7D8D8	0.0112
12837	H376.IIIB.51	16 pcw	00B0EB	10194	orbital frontal cortex	OFC	E2D4A7	10153	neural plate	NP	D7D8D8	0.1378
12880	H376.IIIB.53	17 pcw	0091C2	10194	orbital frontal cortex	OFC	E2D4A7	10153	neural plate	NP	D7D8D8	0.0366
12886	H376.IV.54	21 pcw	00D6D6	10194	orbital frontal cortex	OFC	E2D4A7	10153	neural plate	NP	D7D8D8	0.0224
12288	H376.IV.50	24 pcw	00C2C2	10194	orbital frontal cortex	OFC	E2D4A7	10153	neural plate	NP	D7D8D8	0
263195015	H376.V.53	37 pcw	31C291	10194	orbital frontal cortex	OFC	E2D4A7	10153	neural plate	NP	D7D8D8	0.1902
12889	H376.VI.51	4 mos	76EB76	10194	orbital frontal cortex	OFC	E2D4A7	10153	neural plate	NP	D7D8D8	0.1871
12890	H376.VI.52	4 mos	6CD66C	10194	orbital frontal cortex	OFC	E2D4A7	10153	neural plate	NP	D7D8D8	0.0614
12977	H376.VII.51	10 mos	B0EB3B	10194	orbital frontal cortex	OFC	E2D4A7	10153	neural plate	NP	D7D8D8	0.2021
12830	H376.VIII.51	1 yrs	FFFF00	10194	orbital frontal cortex	OFC	E2D4A7	10153	neural plate	NP	D7D8D8	0.2302
12979	H376.VIII.53	2 yrs	EBEB00	10194	orbital frontal cortex	OFC	E2D4A7	10153	neural plate	NP	D7D8D8	0.212
12980	H376.VIII.54	3 yrs	C2C200	10194	orbital frontal cortex	OFC	E2D4A7	10153	neural plate	NP	D7D8D8	0.3593
12841	H376.IX.51	8 yrs	FFBF00	10194	orbital frontal cortex	OFC	E2D4A7	10153	neural plate	NP	D7D8D8	0.1473
12289	H376.IX.50	11 yrs	D6A000	10194	orbital frontal cortex	OFC	E2D4A7	10153	neural plate	NP	D7D8D8	0.1403
12831	H376.X.51	13 yrs	FF8000	10194	orbital frontal cortex	OFC	E2D4A7	10153	neural plate	NP	D7D8D8	0.1445
12984	H376.X.53	18 yrs	D66C00	10194	orbital frontal cortex	OFC	E2D4A7	10153	neural plate	NP	D7D8D8	0.4522
12832	H376.X.52	19 yrs	C26100	10194	orbital frontal cortex	OFC	E2D4A7	10153	neural plate	NP	D7D8D8	0.2345
13057	H376.XI.60	21 yrs	FF4000	10194	orbital frontal cortex	OFC	E2D4A7	10153	neural plate	NP	D7D8D8	0.1551
12300	H376.XI.50	23 yrs	EB3B00	10194	orbital frontal cortex	OFC	E2D4A7	10153	neural plate	NP	D7D8D8	0.0625
12290	H376.XI.52	30 yrs	C23100	10194	orbital frontal cortex	OFC	E2D4A7	10153	neural plate	NP	D7D8D8	0.1375
12302	H376.XI.53	36 yrs	AD2C00	10194	orbital frontal cortex	OFC	E2D4A7	10153	neural plate	NP	D7D8D8	0.373
12303	H376.XI.54	37 yrs	992600	10194	orbital frontal cortex	OFC	E2D4A7	10153	neural plate	NP	D7D8D8	0.391
12304	H376.XI.56	40 yrs	701C00	10194	orbital frontal cortex	OFC	E2D4A7	10153	neural plate	NP	D7D8D8	0.1043
12835	H376.IIB.50	12 pcw	0040FF	10209	primary somatosensory cortex (area S1, areas 3,1,2)	S1C	EC813B	10153	neural plate	NP	D7D8D8	0.0179
12960	H376.IIB.51	12 pcw	003BEB	10209	primary somatosensory cortex (area S1, areas 3,1,2)	S1C	EC813B	10153	neural plate	NP	D7D8D8	0.0118
13060	H376.IIB.52	12 pcw	0036D6	10209	primary somatosensory cortex (area S1, areas 3,1,2)	S1C	EC813B	10153	neural plate	NP	D7D8D8	0
12820	H376.IIIA.50	13 pcw	0080FF	10209	primary somatosensory cortex (area S1, areas 3,1,2)	S1C	EC813B	10153	neural plate	NP	D7D8D8	0.0545
12834	H376.IIIA.51	13 pcw	0076EB	10209	primary somatosensory cortex (area S1, areas 3,1,2)	S1C	EC813B	10153	neural plate	NP	D7D8D8	0.0218
12888	H376.IIIA.52	13 pcw	006CD6	10209	primary somatosensory cortex (area S1, areas 3,1,2)	S1C	EC813B	10153	neural plate	NP	D7D8D8	0
12837	H376.IIIB.51	16 pcw	00B0EB	10209	primary somatosensory cortex (area S1, areas 3,1,2)	S1C	EC813B	10153	neural plate	NP	D7D8D8	0.0412
12886	H376.IV.54	21 pcw	00D6D6	10209	primary somatosensory cortex (area S1, areas 3,1,2)	S1C	EC813B	10153	neural plate	NP	D7D8D8	0.0747
12288	H376.IV.50	24 pcw	00C2C2	10209	primary somatosensory cortex (area S1, areas 3,1,2)	S1C	EC813B	10153	neural plate	NP	D7D8D8	0.0327
263195015	H376.V.53	37 pcw	31C291	10209	primary somatosensory cortex (area S1, areas 3,1,2)	S1C	EC813B	10153	neural plate	NP	D7D8D8	0.2628
12890	H376.VI.52	4 mos	6CD66C	10209	primary somatosensory cortex (area S1, areas 3,1,2)	S1C	EC813B	10153	neural plate	NP	D7D8D8	0.0745
12977	H376.VII.51	10 mos	B0EB3B	10209	primary somatosensory cortex (area S1, areas 3,1,2)	S1C	EC813B	10153	neural plate	NP	D7D8D8	0.4333
12830	H376.VIII.51	1 yrs	FFFF00	10209	primary somatosensory cortex (area S1, areas 3,1,2)	S1C	EC813B	10153	neural plate	NP	D7D8D8	0.2703
12979	H376.VIII.53	2 yrs	EBEB00	10209	primary somatosensory cortex (area S1, areas 3,1,2)	S1C	EC813B	10153	neural plate	NP	D7D8D8	0.3783
12980	H376.VIII.54	3 yrs	C2C200	10209	primary somatosensory cortex (area S1, areas 3,1,2)	S1C	EC813B	10153	neural plate	NP	D7D8D8	0.3482
12841	H376.IX.51	8 yrs	FFBF00	10209	primary somatosensory cortex (area S1, areas 3,1,2)	S1C	EC813B	10153	neural plate	NP	D7D8D8	0.1961
12289	H376.IX.50	11 yrs	D6A000	10209	primary somatosensory cortex (area S1, areas 3,1,2)	S1C	EC813B	10153	neural plate	NP	D7D8D8	0.1777
12831	H376.X.51	13 yrs	FF8000	10209	primary somatosensory cortex (area S1, areas 3,1,2)	S1C	EC813B	10153	neural plate	NP	D7D8D8	0.3892
12984	H376.X.53	18 yrs	D66C00	10209	primary somatosensory cortex (area S1, areas 3,1,2)	S1C	EC813B	10153	neural plate	NP	D7D8D8	0.3919
12832	H376.X.52	19 yrs	C26100	10209	primary somatosensory cortex (area S1, areas 3,1,2)	S1C	EC813B	10153	neural plate	NP	D7D8D8	0.1233
13057	H376.XI.60	21 yrs	FF4000	10209	primary somatosensory cortex (area S1, areas 3,1,2)	S1C	EC813B	10153	neural plate	NP	D7D8D8	0.1558
12300	H376.XI.50	23 yrs	EB3B00	10209	primary somatosensory cortex (area S1, areas 3,1,2)	S1C	EC813B	10153	neural plate	NP	D7D8D8	0.113
12290	H376.XI.52	30 yrs	C23100	10209	primary somatosensory cortex (area S1, areas 3,1,2)	S1C	EC813B	10153	neural plate	NP	D7D8D8	0.2495
12302	H376.XI.53	36 yrs	AD2C00	10209	primary somatosensory cortex (area S1, areas 3,1,2)	S1C	EC813B	10153	neural plate	NP	D7D8D8	0.4648
12303	H376.XI.54	37 yrs	992600	10209	primary somatosensory cortex (area S1, areas 3,1,2)	S1C	EC813B	10153	neural plate	NP	D7D8D8	0.5447
12304	H376.XI.56	40 yrs	701C00	10209	primary somatosensory cortex (area S1, areas 3,1,2)	S1C	EC813B	10153	neural plate	NP	D7D8D8	0.0775
13058	H376.IIA.51	8 pcw	0000FF	10243	posterior (caudal) superior temporal cortex (area 22c)	STC	D670A0	10153	neural plate	NP	D7D8D8	0.0182
12835	H376.IIB.50	12 pcw	0040FF	10243	posterior (caudal) superior temporal cortex (area 22c)	STC	D670A0	10153	neural plate	NP	D7D8D8	0.0315
12960	H376.IIB.51	12 pcw	003BEB	10243	posterior (caudal) superior temporal cortex (area 22c)	STC	D670A0	10153	neural plate	NP	D7D8D8	0
12820	H376.IIIA.50	13 pcw	0080FF	10243	posterior (caudal) superior temporal cortex (area 22c)	STC	D670A0	10153	neural plate	NP	D7D8D8	0.0497
12834	H376.IIIA.51	13 pcw	0076EB	10243	posterior (caudal) superior temporal cortex (area 22c)	STC	D670A0	10153	neural plate	NP	D7D8D8	0.0133
12287	H376.IIIB.50	16 pcw	00BFFF	10243	posterior (caudal) superior temporal cortex (area 22c)	STC	D670A0	10153	neural plate	NP	D7D8D8	0.0237
12837	H376.IIIB.51	16 pcw	00B0EB	10243	posterior (caudal) superior temporal cortex (area 22c)	STC	D670A0	10153	neural plate	NP	D7D8D8	0.0656
12879	H376.IIIB.52	16 pcw	00A0D6	10243	posterior (caudal) superior temporal cortex (area 22c)	STC	D670A0	10153	neural plate	NP	D7D8D8	0.0316
12880	H376.IIIB.53	17 pcw	0091C2	10243	posterior (caudal) superior temporal cortex (area 22c)	STC	D670A0	10153	neural plate	NP	D7D8D8	0.1273
12885	H376.IV.53	19 pcw	00FFFF	10243	posterior (caudal) superior temporal cortex (area 22c)	STC	D670A0	10153	neural plate	NP	D7D8D8	0.0421
12886	H376.IV.54	21 pcw	00D6D6	10243	posterior (caudal) superior temporal cortex (area 22c)	STC	D670A0	10153	neural plate	NP	D7D8D8	0.0586
12288	H376.IV.50	24 pcw	00C2C2	10243	posterior (caudal) superior temporal cortex (area 22c)	STC	D670A0	10153	neural plate	NP	D7D8D8	0.0632
12949	H376.V.52	26 pcw	3BEBB0	10243	posterior (caudal) superior temporal cortex (area 22c)	STC	D670A0	10153	neural plate	NP	D7D8D8	0
263195015	H376.V.53	37 pcw	31C291	10243	posterior (caudal) superior temporal cortex (area 22c)	STC	D670A0	10153	neural plate	NP	D7D8D8	0.4096
12296	H376.VI.50	4 mos	80FF80	10243	posterior (caudal) superior temporal cortex (area 22c)	STC	D670A0	10153	neural plate	NP	D7D8D8	0.2054
12889	H376.VI.51	4 mos	76EB76	10243	posterior (caudal) superior temporal cortex (area 22c)	STC	D670A0	10153	neural plate	NP	D7D8D8	0.1383
12890	H376.VI.52	4 mos	6CD66C	10243	posterior (caudal) superior temporal cortex (area 22c)	STC	D670A0	10153	neural plate	NP	D7D8D8	0.095
12977	H376.VII.51	10 mos	B0EB3B	10243	posterior (caudal) superior temporal cortex (area 22c)	STC	D670A0	10153	neural plate	NP	D7D8D8	0.2278
12830	H376.VIII.51	1 yrs	FFFF00	10243	posterior (caudal) superior temporal cortex (area 22c)	STC	D670A0	10153	neural plate	NP	D7D8D8	0.1139
12979	H376.VIII.53	2 yrs	EBEB00	10243	posterior (caudal) superior temporal cortex (area 22c)	STC	D670A0	10153	neural plate	NP	D7D8D8	0.2727
12836	H376.VIII.52	3 yrs	D6D600	10243	posterior (caudal) superior temporal cortex (area 22c)	STC	D670A0	10153	neural plate	NP	D7D8D8	0.4789
12980	H376.VIII.54	3 yrs	C2C200	10243	posterior (caudal) superior temporal cortex (area 22c)	STC	D670A0	10153	neural plate	NP	D7D8D8	0.047
12298	H376.VIII.50	4 yrs	ADAD00	10243	posterior (caudal) superior temporal cortex (area 22c)	STC	D670A0	10153	neural plate	NP	D7D8D8	0.2001
12841	H376.IX.51	8 yrs	FFBF00	10243	posterior (caudal) superior temporal cortex (area 22c)	STC	D670A0	10153	neural plate	NP	D7D8D8	0.2631
12981	H376.IX.52	8 yrs	EBB000	10243	posterior (caudal) superior temporal cortex (area 22c)	STC	D670A0	10153	neural plate	NP	D7D8D8	0.2716
12289	H376.IX.50	11 yrs	D6A000	10243	posterior (caudal) superior temporal cortex (area 22c)	STC	D670A0	10153	neural plate	NP	D7D8D8	0.1968
12831	H376.X.51	13 yrs	FF8000	10243	posterior (caudal) superior temporal cortex (area 22c)	STC	D670A0	10153	neural plate	NP	D7D8D8	0.3853
12299	H376.X.50	15 yrs	EB7600	10243	posterior (caudal) superior temporal cortex (area 22c)	STC	D670A0	10153	neural plate	NP	D7D8D8	0.1308
12984	H376.X.53	18 yrs	D66C00	10243	posterior (caudal) superior temporal cortex (area 22c)	STC	D670A0	10153	neural plate	NP	D7D8D8	0.2682
12832	H376.X.52	19 yrs	C26100	10243	posterior (caudal) superior temporal cortex (area 22c)	STC	D670A0	10153	neural plate	NP	D7D8D8	0.2509
13057	H376.XI.60	21 yrs	FF4000	10243	posterior (caudal) superior temporal cortex (area 22c)	STC	D670A0	10153	neural plate	NP	D7D8D8	0.0611
12300	H376.XI.50	23 yrs	EB3B00	10243	posterior (caudal) superior temporal cortex (area 22c)	STC	D670A0	10153	neural plate	NP	D7D8D8	0.1012
12290	H376.XI.52	30 yrs	C23100	10243	posterior (caudal) superior temporal cortex (area 22c)	STC	D670A0	10153	neural plate	NP	D7D8D8	0.1206
12302	H376.XI.53	36 yrs	AD2C00	10243	posterior (caudal) superior temporal cortex (area 22c)	STC	D670A0	10153	neural plate	NP	D7D8D8	0.338
12303	H376.XI.54	37 yrs	992600	10243	posterior (caudal) superior temporal cortex (area 22c)	STC	D670A0	10153	neural plate	NP	D7D8D8	0.4836
12304	H376.XI.56	40 yrs	701C00	10243	posterior (caudal) superior temporal cortex (area 22c)	STC	D670A0	10153	neural plate	NP	D7D8D8	0.1332
12835	H376.IIB.50	12 pcw	0040FF	10333	striatum	STR	C1CEA7	10332	basal nuclei (basal ganglia)	BN	E2EACA	0
12960	H376.IIB.51	12 pcw	003BEB	10333	striatum	STR	C1CEA7	10332	basal nuclei (basal ganglia)	BN	E2EACA	0.0131
13060	H376.IIB.52	12 pcw	0036D6	10333	striatum	STR	C1CEA7	10332	basal nuclei (basal ganglia)	BN	E2EACA	0.0266
12820	H376.IIIA.50	13 pcw	0080FF	10333	striatum	STR	C1CEA7	10332	basal nuclei (basal ganglia)	BN	E2EACA	0.0234
12834	H376.IIIA.51	13 pcw	0076EB	10333	striatum	STR	C1CEA7	10332	basal nuclei (basal ganglia)	BN	E2EACA	0.0304
12888	H376.IIIA.52	13 pcw	006CD6	10333	striatum	STR	C1CEA7	10332	basal nuclei (basal ganglia)	BN	E2EACA	0.0231
12287	H376.IIIB.50	16 pcw	00BFFF	10333	striatum	STR	C1CEA7	10332	basal nuclei (basal ganglia)	BN	E2EACA	0.0473
12837	H376.IIIB.51	16 pcw	00B0EB	10333	striatum	STR	C1CEA7	10332	basal nuclei (basal ganglia)	BN	E2EACA	0.1051
12879	H376.IIIB.52	16 pcw	00A0D6	10333	striatum	STR	C1CEA7	10332	basal nuclei (basal ganglia)	BN	E2EACA	0.0216
12880	H376.IIIB.53	17 pcw	0091C2	10333	striatum	STR	C1CEA7	10332	basal nuclei (basal ganglia)	BN	E2EACA	0.0218
12885	H376.IV.53	19 pcw	00FFFF	10333	striatum	STR	C1CEA7	10332	basal nuclei (basal ganglia)	BN	E2EACA	0.0748
12886	H376.IV.54	21 pcw	00D6D6	10333	striatum	STR	C1CEA7	10332	basal nuclei (basal ganglia)	BN	E2EACA	0.0639
12288	H376.IV.50	24 pcw	00C2C2	10333	striatum	STR	C1CEA7	10332	basal nuclei (basal ganglia)	BN	E2EACA	0.0227
263195015	H376.V.53	37 pcw	31C291	10333	striatum	STR	C1CEA7	10332	basal nuclei (basal ganglia)	BN	E2EACA	0.1842
12296	H376.VI.50	4 mos	80FF80	10333	striatum	STR	C1CEA7	10332	basal nuclei (basal ganglia)	BN	E2EACA	0.2128
12890	H376.VI.52	4 mos	6CD66C	10333	striatum	STR	C1CEA7	10332	basal nuclei (basal ganglia)	BN	E2EACA	0.1668
12830	H376.VIII.51	1 yrs	FFFF00	10333	striatum	STR	C1CEA7	10332	basal nuclei (basal ganglia)	BN	E2EACA	0.1623
12836	H376.VIII.52	3 yrs	D6D600	10333	striatum	STR	C1CEA7	10332	basal nuclei (basal ganglia)	BN	E2EACA	0.1946
12298	H376.VIII.50	4 yrs	ADAD00	10333	striatum	STR	C1CEA7	10332	basal nuclei (basal ganglia)	BN	E2EACA	0.192
12841	H376.IX.51	8 yrs	FFBF00	10333	striatum	STR	C1CEA7	10332	basal nuclei (basal ganglia)	BN	E2EACA	0.1576
12831	H376.X.51	13 yrs	FF8000	10333	striatum	STR	C1CEA7	10332	basal nuclei (basal ganglia)	BN	E2EACA	0.2485
12832	H376.X.52	19 yrs	C26100	10333	striatum	STR	C1CEA7	10332	basal nuclei (basal ganglia)	BN	E2EACA	0.187
13057	H376.XI.60	21 yrs	FF4000	10333	striatum	STR	C1CEA7	10332	basal nuclei (basal ganglia)	BN	E2EACA	0.1518
12300	H376.XI.50	23 yrs	EB3B00	10333	striatum	STR	C1CEA7	10332	basal nuclei (basal ganglia)	BN	E2EACA	0.2427
12290	H376.XI.52	30 yrs	C23100	10333	striatum	STR	C1CEA7	10332	basal nuclei (basal ganglia)	BN	E2EACA	0.2553
12302	H376.XI.53	36 yrs	AD2C00	10333	striatum	STR	C1CEA7	10332	basal nuclei (basal ganglia)	BN	E2EACA	0.2926
12303	H376.XI.54	37 yrs	992600	10333	striatum	STR	C1CEA7	10332	basal nuclei (basal ganglia)	BN	E2EACA	0.4053
12304	H376.XI.56	40 yrs	701C00	10333	striatum	STR	C1CEA7	10332	basal nuclei (basal ganglia)	BN	E2EACA	0.2235
12835	H376.IIB.50	12 pcw	0040FF	10269	primary visual cortex (striate cortex, area V1/17)	V1C	C13331	10153	neural plate	NP	D7D8D8	0.046
12960	H376.IIB.51	12 pcw	003BEB	10269	primary visual cortex (striate cortex, area V1/17)	V1C	C13331	10153	neural plate	NP	D7D8D8	0
13060	H376.IIB.52	12 pcw	0036D6	10269	primary visual cortex (striate cortex, area V1/17)	V1C	C13331	10153	neural plate	NP	D7D8D8	0.0183
12820	H376.IIIA.50	13 pcw	0080FF	10269	primary visual cortex (striate cortex, area V1/17)	V1C	C13331	10153	neural plate	NP	D7D8D8	0.081
12834	H376.IIIA.51	13 pcw	0076EB	10269	primary visual cortex (striate cortex, area V1/17)	V1C	C13331	10153	neural plate	NP	D7D8D8	0.0146
12888	H376.IIIA.52	13 pcw	006CD6	10269	primary visual cortex (striate cortex, area V1/17)	V1C	C13331	10153	neural plate	NP	D7D8D8	0
12287	H376.IIIB.50	16 pcw	00BFFF	10269	primary visual cortex (striate cortex, area V1/17)	V1C	C13331	10153	neural plate	NP	D7D8D8	0.0268
12837	H376.IIIB.51	16 pcw	00B0EB	10269	primary visual cortex (striate cortex, area V1/17)	V1C	C13331	10153	neural plate	NP	D7D8D8	0.1813
12879	H376.IIIB.52	16 pcw	00A0D6	10269	primary visual cortex (striate cortex, area V1/17)	V1C	C13331	10153	neural plate	NP	D7D8D8	0.0482
12880	H376.IIIB.53	17 pcw	0091C2	10269	primary visual cortex (striate cortex, area V1/17)	V1C	C13331	10153	neural plate	NP	D7D8D8	0.0916
12885	H376.IV.53	19 pcw	00FFFF	10269	primary visual cortex (striate cortex, area V1/17)	V1C	C13331	10153	neural plate	NP	D7D8D8	0.0447
12886	H376.IV.54	21 pcw	00D6D6	10269	primary visual cortex (striate cortex, area V1/17)	V1C	C13331	10153	neural plate	NP	D7D8D8	0.0067
12288	H376.IV.50	24 pcw	00C2C2	10269	primary visual cortex (striate cortex, area V1/17)	V1C	C13331	10153	neural plate	NP	D7D8D8	0.0343
12949	H376.V.52	26 pcw	3BEBB0	10269	primary visual cortex (striate cortex, area V1/17)	V1C	C13331	10153	neural plate	NP	D7D8D8	0.4799
263195015	H376.V.53	37 pcw	31C291	10269	primary visual cortex (striate cortex, area V1/17)	V1C	C13331	10153	neural plate	NP	D7D8D8	0.3652
12296	H376.VI.50	4 mos	80FF80	10269	primary visual cortex (striate cortex, area V1/17)	V1C	C13331	10153	neural plate	NP	D7D8D8	0.1448
12890	H376.VI.52	4 mos	6CD66C	10269	primary visual cortex (striate cortex, area V1/17)	V1C	C13331	10153	neural plate	NP	D7D8D8	0.0709
12977	H376.VII.51	10 mos	B0EB3B	10269	primary visual cortex (striate cortex, area V1/17)	V1C	C13331	10153	neural plate	NP	D7D8D8	0.087
12830	H376.VIII.51	1 yrs	FFFF00	10269	primary visual cortex (striate cortex, area V1/17)	V1C	C13331	10153	neural plate	NP	D7D8D8	0.1706
12979	H376.VIII.53	2 yrs	EBEB00	10269	primary visual cortex (striate cortex, area V1/17)	V1C	C13331	10153	neural plate	NP	D7D8D8	0.4136
12836	H376.VIII.52	3 yrs	D6D600	10269	primary visual cortex (striate cortex, area V1/17)	V1C	C13331	10153	neural plate	NP	D7D8D8	0.3904
12980	H376.VIII.54	3 yrs	C2C200	10269	primary visual cortex (striate cortex, area V1/17)	V1C	C13331	10153	neural plate	NP	D7D8D8	0.4799
12841	H376.IX.51	8 yrs	FFBF00	10269	primary visual cortex (striate cortex, area V1/17)	V1C	C13331	10153	neural plate	NP	D7D8D8	0.1801
12981	H376.IX.52	8 yrs	EBB000	10269	primary visual cortex (striate cortex, area V1/17)	V1C	C13331	10153	neural plate	NP	D7D8D8	0.0502
12289	H376.IX.50	11 yrs	D6A000	10269	primary visual cortex (striate cortex, area V1/17)	V1C	C13331	10153	neural plate	NP	D7D8D8	0.2797
12831	H376.X.51	13 yrs	FF8000	10269	primary visual cortex (striate cortex, area V1/17)	V1C	C13331	10153	neural plate	NP	D7D8D8	0.2128
12984	H376.X.53	18 yrs	D66C00	10269	primary visual cortex (striate cortex, area V1/17)	V1C	C13331	10153	neural plate	NP	D7D8D8	0.3474
12832	H376.X.52	19 yrs	C26100	10269	primary visual cortex (striate cortex, area V1/17)	V1C	C13331	10153	neural plate	NP	D7D8D8	0.1889
13057	H376.XI.60	21 yrs	FF4000	10269	primary visual cortex (striate cortex, area V1/17)	V1C	C13331	10153	neural plate	NP	D7D8D8	0.1247
12290	H376.XI.52	30 yrs	C23100	10269	primary visual cortex (striate cortex, area V1/17)	V1C	C13331	10153	neural plate	NP	D7D8D8	0.3139
12302	H376.XI.53	36 yrs	AD2C00	10269	primary visual cortex (striate cortex, area V1/17)	V1C	C13331	10153	neural plate	NP	D7D8D8	0.2478
12303	H376.XI.54	37 yrs	992600	10269	primary visual cortex (striate cortex, area V1/17)	V1C	C13331	10153	neural plate	NP	D7D8D8	0.3015
12304	H376.XI.56	40 yrs	701C00	10269	primary visual cortex (striate cortex, area V1/17)	V1C	C13331	10153	neural plate	NP	D7D8D8	0.3815
13058	H376.IIA.51	8 pcw	0000FF	10185	ventrolateral prefrontal cortex	VFC	C2A335	10153	neural plate	NP	D7D8D8	0.0461
12835	H376.IIB.50	12 pcw	0040FF	10185	ventrolateral prefrontal cortex	VFC	C2A335	10153	neural plate	NP	D7D8D8	0.0181
12960	H376.IIB.51	12 pcw	003BEB	10185	ventrolateral prefrontal cortex	VFC	C2A335	10153	neural plate	NP	D7D8D8	0
13060	H376.IIB.52	12 pcw	0036D6	10185	ventrolateral prefrontal cortex	VFC	C2A335	10153	neural plate	NP	D7D8D8	0
12820	H376.IIIA.50	13 pcw	0080FF	10185	ventrolateral prefrontal cortex	VFC	C2A335	10153	neural plate	NP	D7D8D8	0.0556
12834	H376.IIIA.51	13 pcw	0076EB	10185	ventrolateral prefrontal cortex	VFC	C2A335	10153	neural plate	NP	D7D8D8	0
12888	H376.IIIA.52	13 pcw	006CD6	10185	ventrolateral prefrontal cortex	VFC	C2A335	10153	neural plate	NP	D7D8D8	0.0088
12287	H376.IIIB.50	16 pcw	00BFFF	10185	ventrolateral prefrontal cortex	VFC	C2A335	10153	neural plate	NP	D7D8D8	0.0484
12837	H376.IIIB.51	16 pcw	00B0EB	10185	ventrolateral prefrontal cortex	VFC	C2A335	10153	neural plate	NP	D7D8D8	0.2107
12879	H376.IIIB.52	16 pcw	00A0D6	10185	ventrolateral prefrontal cortex	VFC	C2A335	10153	neural plate	NP	D7D8D8	0.0499
12880	H376.IIIB.53	17 pcw	0091C2	10185	ventrolateral prefrontal cortex	VFC	C2A335	10153	neural plate	NP	D7D8D8	0.0779
12885	H376.IV.53	19 pcw	00FFFF	10185	ventrolateral prefrontal cortex	VFC	C2A335	10153	neural plate	NP	D7D8D8	0.1144
12886	H376.IV.54	21 pcw	00D6D6	10185	ventrolateral prefrontal cortex	VFC	C2A335	10153	neural plate	NP	D7D8D8	0.0172
12288	H376.IV.50	24 pcw	00C2C2	10185	ventrolateral prefrontal cortex	VFC	C2A335	10153	neural plate	NP	D7D8D8	0.0503
12295	H376.V.50	35 pcw	36D6A0	10185	ventrolateral prefrontal cortex	VFC	C2A335	10153	neural plate	NP	D7D8D8	0.1395
263195015	H376.V.53	37 pcw	31C291	10185	ventrolateral prefrontal cortex	VFC	C2A335	10153	neural plate	NP	D7D8D8	0.5307
12889	H376.VI.51	4 mos	76EB76	10185	ventrolateral prefrontal cortex	VFC	C2A335	10153	neural plate	NP	D7D8D8	0.4933
12890	H376.VI.52	4 mos	6CD66C	10185	ventrolateral prefrontal cortex	VFC	C2A335	10153	neural plate	NP	D7D8D8	0.0866
12830	H376.VIII.51	1 yrs	FFFF00	10185	ventrolateral prefrontal cortex	VFC	C2A335	10153	neural plate	NP	D7D8D8	0.2305
12979	H376.VIII.53	2 yrs	EBEB00	10185	ventrolateral prefrontal cortex	VFC	C2A335	10153	neural plate	NP	D7D8D8	0.6815
12836	H376.VIII.52	3 yrs	D6D600	10185	ventrolateral prefrontal cortex	VFC	C2A335	10153	neural plate	NP	D7D8D8	0.281
12980	H376.VIII.54	3 yrs	C2C200	10185	ventrolateral prefrontal cortex	VFC	C2A335	10153	neural plate	NP	D7D8D8	0.3236
12298	H376.VIII.50	4 yrs	ADAD00	10185	ventrolateral prefrontal cortex	VFC	C2A335	10153	neural plate	NP	D7D8D8	0.1303
12841	H376.IX.51	8 yrs	FFBF00	10185	ventrolateral prefrontal cortex	VFC	C2A335	10153	neural plate	NP	D7D8D8	0.1782
12981	H376.IX.52	8 yrs	EBB000	10185	ventrolateral prefrontal cortex	VFC	C2A335	10153	neural plate	NP	D7D8D8	0
12289	H376.IX.50	11 yrs	D6A000	10185	ventrolateral prefrontal cortex	VFC	C2A335	10153	neural plate	NP	D7D8D8	0.0311
12831	H376.X.51	13 yrs	FF8000	10185	ventrolateral prefrontal cortex	VFC	C2A335	10153	neural plate	NP	D7D8D8	0.2928
12984	H376.X.53	18 yrs	D66C00	10185	ventrolateral prefrontal cortex	VFC	C2A335	10153	neural plate	NP	D7D8D8	0.4577
12832	H376.X.52	19 yrs	C26100	10185	ventrolateral prefrontal cortex	VFC	C2A335	10153	neural plate	NP	D7D8D8	0.0563
13057	H376.XI.60	21 yrs	FF4000	10185	ventrolateral prefrontal cortex	VFC	C2A335	10153	neural plate	NP	D7D8D8	0.2372
12300	H376.XI.50	23 yrs	EB3B00	10185	ventrolateral prefrontal cortex	VFC	C2A335	10153	neural plate	NP	D7D8D8	0.2085
12290	H376.XI.52	30 yrs	C23100	10185	ventrolateral prefrontal cortex	VFC	C2A335	10153	neural plate	NP	D7D8D8	0.1545
12302	H376.XI.53	36 yrs	AD2C00	10185	ventrolateral prefrontal cortex	VFC	C2A335	10153	neural plate	NP	D7D8D8	0.2522
12303	H376.XI.54	37 yrs	992600	10185	ventrolateral prefrontal cortex	VFC	C2A335	10153	neural plate	NP	D7D8D8	0.3572
12304	H376.XI.56	40 yrs	701C00	10185	ventrolateral prefrontal cortex	VFC	C2A335	10153	neural plate	NP	D7D8D8	0.2296

## Sheet: Fig_2_plot_A
geneSymbol	marker	rsid	exprID	chr	start	stop	HIPP
GLT8D1	chr3:52833219	rs2535629	2676321	chr3	5.27286	5.27288	0.367
ITIH3	chr3:52833219	rs2535629	2624202	chr3	5.28409	5.28411	1
ITIH3	chr3:52833219	rs2535629	2624195	chr3	5.28379	5.2838	3.16
SFMBT1	chr3:52833219	rs2535629	2676549	chr3	5.29774	5.29776	0.77
SFMBT1	chr3:52833219	rs2535629	2676530	chr3	5.29466	5.29466	0.194
SFMBT1	chr3:52833219	rs2535629	2676540	chr3	5.29601	5.29601	0.119
ITIH3	chr3:52833219	rs2535629	2624207	chr3	5.28428	5.2843	0.495
PBRM1	chr3:52833219	rs2535629	2676243	chr3	5.26106	5.26107	1.06
ITIH3	chr3:52833219	rs2535629	2624184	chr3	5.28312	5.28313	0.131
PBRM1	chr3:52833219	rs2535629	2676301	chr3	5.27161	5.27162	0.119
DNAH1	chr3:52833219	rs2535629	2623696	chr3	5.23818	5.2382	0.585
PBRM1	chr3:52833219	rs2535629	2676244	chr3	5.26131	5.26132	0.377
NISCH	chr3:52833219	rs2535629	2623876	chr3	5.25105	5.25106	0.229
ITIH3	chr3:52833219	rs2535629	2624193	chr3	5.28364	5.28365	0.201
PBRM1	chr3:52833219	rs2535629	2676304	chr3	5.27198	5.27199	0.276
STAB1	chr3:52833219	rs2535629	2624027	chr3	5.25579	5.2558	0.114
SFMBT1	chr3:52833219	rs2535629	2676552	chr3	5.29883	5.29884	1.06
DNAH1	chr3:52833219	rs2535629	2623738	chr3	5.24038	5.2404	0.041
ITIH3	chr3:52833219	rs2535629	2624204	chr3	5.28421	5.28422	2.12
DNAH1	chr3:52833219	rs2535629	2623787	chr3	5.24252	5.24253	0.108
SFMBT1	chr3:52833219	rs2535629	2676538	chr3	5.29546	5.29546	2.04
PBRM1	chr3:52833219	rs2535629	2676222	chr3	5.25821	5.25823	0.0655
SFMBT1	chr3:52833219	rs2535629	2676527	chr3	5.29416	5.29417	1.54
GLT8D1	chr3:52833219	rs2535629	2676345	chr3	5.27395	5.27395	1.44
GLT8D1	chr3:52833219	rs2535629	2676346	chr3	5.27395	5.27397	1.96
STAB1	chr3:52833219	rs2535629	2624007	chr3	5.25554	5.25555	0.276
DNAH1	chr3:52833219	rs2535629	2623689	chr3	5.23662	5.23664	0.432
GLT8D1	chr3:52833219	rs2535629	2676342	chr3	5.27377	5.27377	0.481
NISCH	chr3:52833219	rs2535629	2623869	chr3	5.25059	5.2506	0.42
SFMBT1	chr3:52833219	rs2535629	2676550	chr3	5.29776	5.29776	0.276
DNAH1	chr3:52833219	rs2535629	2623803	chr3	5.24309	5.2431	0.0458
GLT8D1	chr3:52833219	rs2535629	2676331	chr3	5.27303	5.27303	0.538
PBRM1	chr3:52833219	rs2535629	2676264	chr3	5.26589	5.26589	0.149
SFMBT1	chr3:52833219	rs2535629	t2676518	chr3	5.29385	5.30805	0.31
PBRM1	chr3:52833219	rs2535629	2676221	chr3	5.258	5.25814	0.114
SFMBT1	chr3:52833219	rs2535629	2676539	chr3	5.29557	5.29558	1.74
STAB1	chr3:52833219	rs2535629	2624005	chr3	5.25548	5.2555	1.74
SFMBT1	chr3:52833219	rs2535629	2676543	chr3	5.2965	5.2965	0.678
PBRM1	chr3:52833219	rs2535629	2676259	chr3	5.26434	5.26439	0.00877
DNAH1	chr3:52833219	rs2535629	2623777	chr3	5.24202	5.24203	0.252
DNAH1	chr3:52833219	rs2535629	2623791	chr3	5.24274	5.24275	0.523
STAB1	chr3:52833219	rs2535629	2623979	chr3	5.25513	5.25514	0.0969
NISCH	chr3:52833219	rs2535629	2623881	chr3	5.25125	5.25125	1.14
SFMBT1	chr3:52833219	rs2535629	2676574	chr3	5.30772	5.30772	0.268
STAB1	chr3:52833219	rs2535629	2624028	chr3	5.25581	5.25582	0.721
PBRM1	chr3:52833219	rs2535629	2676223	chr3	5.25844	5.25845	0.0969
DNAH1	chr3:52833219	rs2535629	2623770	chr3	5.24157	5.24158	0.143
DNAH1	chr3:52833219	rs2535629	2623668	chr3	5.23565	5.23566	0.167
DNAH1	chr3:52833219	rs2535629	2623720	chr3	5.2394	5.23941	0.268
DNAH1	chr3:52833219	rs2535629	2623666	chr3	5.23557	5.23557	0.469
STAB1	chr3:52833219	rs2535629	2624016	chr3	5.25566	5.25567	0.444
STAB1	chr3:52833219	rs2535629	2624030	chr3	5.25583	5.25584	0.602
DNAH1	chr3:52833219	rs2535629	2623708	chr3	5.23878	5.23878	0.0862
STAB1	chr3:52833219	rs2535629	2623949	chr3	5.25423	5.25424	0.0315
DNAH1	chr3:52833219	rs2535629	2623795	chr3	5.2429	5.24291	0.796
SFMBT1	chr3:52833219	rs2535629	2676575	chr3	5.3079	5.30791	1
SFMBT1	chr3:52833219	rs2535629	2676546	chr3	5.29688	5.29689	0.921
STAB1	chr3:52833219	rs2535629	2623961	chr3	5.25472	5.25473	0.328
STAB1	chr3:52833219	rs2535629	2624008	chr3	5.25556	5.25557	0.041
PBRM1	chr3:52833219	rs2535629	2676246	chr3	5.26205	5.26207	0.602
DNAH1	chr3:52833219	rs2535629	2623695	chr3	5.23806	5.23808	0.114
STAB1	chr3:52833219	rs2535629	2623972	chr3	5.25501	5.25503	0.569
DNAH1	chr3:52833219	rs2535629	2623669	chr3	5.23567	5.23568	1.59
DNAH1	chr3:52833219	rs2535629	2623734	chr3	5.24008	5.24009	0.237
NISCH	chr3:52833219	rs2535629	2623900	chr3	5.25234	5.25235	0.921
DNAH1	chr3:52833219	rs2535629	2623743	chr3	5.2406	5.24061	0.0915
SFMBT1	chr3:52833219	rs2535629	2676576	chr3	5.30791	5.30793	0.0862
SFMBT1	chr3:52833219	rs2535629	2676522	chr3	5.29401	5.29402	0.201
NISCH	chr3:52833219	rs2535629	2623882	chr3	5.25126	5.25126	0.538
DNAH1	chr3:52833219	rs2535629	2623699	chr3	5.23833	5.23834	0.0915
PBRM1	chr3:52833219	rs2535629	2676240	chr3	5.25974	5.25975	0.26
ITIH3	chr3:52833219	rs2535629	2624206	chr3	5.28427	5.28428	0.18
GLT8D1	chr3:52833219	rs2535629	2676344	chr3	5.27387	5.2739	1.17
PBRM1	chr3:52833219	rs2535629	2676241	chr3	5.25981	5.25982	0.347
DNAH1	chr3:52833219	rs2535629	2623736	chr3	5.24028	5.24029	0.0862
PBRM1	chr3:52833219	rs2535629	2676242	chr3	5.25982	5.25982	0.0757
NISCH	chr3:52833219	rs2535629	2623887	chr3	5.25149	5.2515	0.0915
NISCH	chr3:52833219	rs2535629	2623877	chr3	5.25116	5.25117	1.06
SFMBT1	chr3:52833219	rs2535629	2676545	chr3	5.29661	5.29663	0.0223
SFMBT1	chr3:52833219	rs2535629	2676542	chr3	5.29643	5.29644	0.131
ITIH3	chr3:52833219	rs2535629	t2624178	chr3	5.28288	5.2843	0.284
NISCH	chr3:52833219	rs2535629	2623870	chr3	5.25064	5.25064	0.42
PBRM1	chr3:52833219	rs2535629	2676262	chr3	5.26513	5.26515	0.0555
NISCH	chr3:52833219	rs2535629	2623885	chr3	5.25143	5.25143	0.276
PBRM1	chr3:52833219	rs2535629	2676271	chr3	5.26686	5.26687	0.0177
NISCH	chr3:52833219	rs2535629	2623915	chr3	5.25265	5.25265	0.569
SFMBT1	chr3:52833219	rs2535629	2676554	chr3	5.30031	5.30033	0.00436
DNAH1	chr3:52833219	rs2535629	2623697	chr3	5.2383	5.23831	0.62
GLT8D1	chr3:52833219	rs2535629	2676336	chr3	5.27343	5.27343	0.523
NISCH	chr3:52833219	rs2535629	2623879	chr3	5.25121	5.25123	0.319
STAB1	chr3:52833219	rs2535629	2623978	chr3	5.25511	5.25511	0.0555
GLT8D1	chr3:52833219	rs2535629	2676323	chr3	5.27291	5.27292	0.0315
NISCH	chr3:52833219	rs2535629	2623894	chr3	5.25198	5.25198	1.36
DNAH1	chr3:52833219	rs2535629	2623724	chr3	5.23964	5.23965	0.367
STAB1	chr3:52833219	rs2535629	2623956	chr3	5.25444	5.25445	0.284
PBRM1	chr3:52833219	rs2535629	2676248	chr3	5.26215	5.26215	0.237
NISCH	chr3:52833219	rs2535629	2623907	chr3	5.2525	5.25251	0.77
PBRM1	chr3:52833219	rs2535629	2676286	chr3	5.26922	5.26923	0.041
PBRM1	chr3:52833219	rs2535629	2676261	chr3	5.26494	5.26495	0.125
STAB1	chr3:52833219	rs2535629	2623989	chr3	5.25527	5.25529	0.201
PBRM1	chr3:52833219	rs2535629	2676289	chr3	5.26962	5.26963	0.284
STAB1	chr3:52833219	rs2535629	2623929	chr3	5.25357	5.25357	0.167
NISCH	chr3:52833219	rs2535629	2623901	chr3	5.25236	5.25236	0.886
DNAH1	chr3:52833219	rs2535629	2623674	chr3	5.23602	5.23603	1.08
STAB1	chr3:52833219	rs2535629	2623954	chr3	5.25439	5.25441	0.0362
STAB1	chr3:52833219	rs2535629	2623937	chr3	5.25378	5.25379	0.102
STAB1	chr3:52833219	rs2535629	2623951	chr3	5.25424	5.25425	0.337
DNAH1	chr3:52833219	rs2535629	2623799	chr3	5.24296	5.24297	1.1
NISCH	chr3:52833219	rs2535629	2623916	chr3	5.25265	5.25268	0.301
DNAH1	chr3:52833219	rs2535629	2623719	chr3	5.23933	5.23934	0.699
NISCH	chr3:52833219	rs2535629	2623898	chr3	5.25226	5.25226	1.28
PBRM1	chr3:52833219	rs2535629	2676245	chr3	5.26193	5.26204	0.509
DNAH1	chr3:52833219	rs2535629	2623765	chr3	5.24093	5.24094	0.0605
PBRM1	chr3:52833219	rs2535629	2676294	chr3	5.27125	5.27126	0.252
ITIH3	chr3:52833219	rs2535629	2624185	chr3	5.28318	5.28319	0.638
SFMBT1	chr3:52833219	rs2535629	2676526	chr3	5.29412	5.29413	0.215
SFMBT1	chr3:52833219	rs2535629	2676520	chr3	5.29388	5.29391	1.24
DNAH1	chr3:52833219	rs2535629	2623667	chr3	5.23557	5.23558	0.721
GLT8D1	chr3:52833219	rs2535629	t2676319	chr3	5.27282	5.27401	0.62
DNAH1	chr3:52833219	rs2535629	2623722	chr3	5.23952	5.23953	1.24
DNAH1	chr3:52833219	rs2535629	2623729	chr3	5.23989	5.2399	0.0757
STAB1	chr3:52833219	rs2535629	2623995	chr3	5.25536	5.25536	0.137
ITIH3	chr3:52833219	rs2535629	2624187	chr3	5.2833	5.28331	0.222
SFMBT1	chr3:52833219	rs2535629	2676523	chr3	5.29402	5.29403	0.208
NISCH	chr3:52833219	rs2535629	2623892	chr3	5.25183	5.25185	0.0269
PBRM1	chr3:52833219	rs2535629	2676276	chr3	5.2676	5.26761	0.377
DNAH1	chr3:52833219	rs2535629	2623691	chr3	5.23785	5.23786	0.409
SFMBT1	chr3:52833219	rs2535629	2676537	chr3	5.29525	5.29525	0.469
NISCH	chr3:52833219	rs2535629	2623886	chr3	5.25145	5.25148	0.301
NISCH	chr3:52833219	rs2535629	2623893	chr3	5.25185	5.25187	0.31
DNAH1	chr3:52833219	rs2535629	2623727	chr3	5.23971	5.23971	0.638
STAB1	chr3:52833219	rs2535629	2623983	chr3	5.25519	5.2552	0.0555
NISCH	chr3:52833219	rs2535629	t2623859	chr3	5.24891	5.25271	0.886
DNAH1	chr3:52833219	rs2535629	2623703	chr3	5.23845	5.23846	0.301
DNAH1	chr3:52833219	rs2535629	2623767	chr3	5.24127	5.24128	1.13
PBRM1	chr3:52833219	rs2535629	2676268	chr3	5.26613	5.26614	0.137
STAB1	chr3:52833219	rs2535629	2623958	chr3	5.25464	5.25464	0.215
DNAH1	chr3:52833219	rs2535629	2623789	chr3	5.24265	5.24267	0.108
PBRM1	chr3:52833219	rs2535629	2676232	chr3	5.25923	5.25924	0.658
NISCH	chr3:52833219	rs2535629	2623905	chr3	5.25241	5.25242	1.15
GLT8D1	chr3:52833219	rs2535629	2676347	chr3	5.27398	5.27401	0.495
STAB1	chr3:52833219	rs2535629	2623967	chr3	5.25484	5.25485	0.0269
GLT8D1	chr3:52833219	rs2535629	2676341	chr3	5.27375	5.27376	0.215
STAB1	chr3:52833219	rs2535629	2623928	chr3	5.25352	5.25353	0.328
STAB1	chr3:52833219	rs2535629	2623940	chr3	5.25388	5.25389	0.62
STAB1	chr3:52833219	rs2535629	2623966	chr3	5.25481	5.25482	0.143
ITIH3	chr3:52833219	rs2535629	2624183	chr3	5.28311	5.28312	0
DNAH1	chr3:52833219	rs2535629	2623816	chr3	5.24345	5.24345	0.699
ITIH3	chr3:52833219	rs2535629	2624191	chr3	5.28346	5.28346	0.824
NISCH	chr3:52833219	rs2535629	2623868	chr3	5.25049	5.25049	1.12
DNAH1	chr3:52833219	rs2535629	2623740	chr3	5.24045	5.24046	0.125
STAB1	chr3:52833219	rs2535629	2623963	chr3	5.25477	5.25478	0.0915
STAB1	chr3:52833219	rs2535629	2624023	chr3	5.25575	5.25576	0.699
NISCH	chr3:52833219	rs2535629	2623912	chr3	5.25262	5.25263	0.796
NISCH	chr3:52833219	rs2535629	2623864	chr3	5.24919	5.24919	1.05
STAB1	chr3:52833219	rs2535629	2623947	chr3	5.25416	5.25417	0.0605
ITIH3	chr3:52833219	rs2535629	2624194	chr3	5.28367	5.28368	0.398
PBRM1	chr3:52833219	rs2535629	2676295	chr3	5.27136	5.27137	0.77
STAB1	chr3:52833219	rs2535629	2624004	chr3	5.25548	5.25548	0.585
DNAH1	chr3:52833219	rs2535629	2623784	chr3	5.24235	5.24236	0.00436
DNAH1	chr3:52833219	rs2535629	2623681	chr3	5.23619	5.2362	0.00877
STAB1	chr3:52833219	rs2535629	2623943	chr3	5.25397	5.25398	0.292
GLT8D1	chr3:52833219	rs2535629	2676327	chr3	5.27297	5.27299	0.921
ITIH3	chr3:52833219	rs2535629	2624192	chr3	5.2835	5.28352	0.041
PBRM1	chr3:52833219	rs2535629	2676292	chr3	5.27025	5.27027	0.495
DNAH1	chr3:52833219	rs2535629	2623811	chr3	5.24336	5.24336	1.06
ITIH3	chr3:52833219	rs2535629	2624203	chr3	5.28418	5.28419	1.06
STAB1	chr3:52833219	rs2535629	2623996	chr3	5.25537	5.25539	0.0862
DNAH1	chr3:52833219	rs2535629	2623774	chr3	5.24188	5.24189	0.796
NISCH	chr3:52833219	rs2535629	2623878	chr3	5.25118	5.25121	0.658
DNAH1	chr3:52833219	rs2535629	2623780	chr3	5.24225	5.24226	0.469
STAB1	chr3:52833219	rs2535629	2623948	chr3	5.2542	5.2542	0.699
SFMBT1	chr3:52833219	rs2535629	2676525	chr3	5.29411	5.29412	0.796
STAB1	chr3:52833219	rs2535629	2624020	chr3	5.25572	5.25573	0.42
DNAH1	chr3:52833219	rs2535629	2623702	chr3	5.2384	5.23841	0.0555
PBRM1	chr3:52833219	rs2535629	2676237	chr3	5.25958	5.25959	0.137
NISCH	chr3:52833219	rs2535629	2623918	chr3	5.25269	5.25271	0.796
DNAH1	chr3:52833219	rs2535629	2623783	chr3	5.24228	5.24229	0.301
DNAH1	chr3:52833219	rs2535629	2623792	chr3	5.24285	5.24287	0.137
PBRM1	chr3:52833219	rs2535629	2676303	chr3	5.27195	5.27195	0.125
DNAH1	chr3:52833219	rs2535629	2623808	chr3	5.2433	5.24331	0.602
DNAH1	chr3:52833219	rs2535629	2623744	chr3	5.24062	5.24064	0.114
NISCH	chr3:52833219	rs2535629	2623914	chr3	5.25264	5.25265	0.745
DNAH1	chr3:52833219	rs2535629	2623739	chr3	5.24041	5.24042	0.796
DNAH1	chr3:52833219	rs2535629	2623749	chr3	5.24069	5.2407	0.0862
DNAH1	chr3:52833219	rs2535629	2623723	chr3	5.23957	5.23957	0.00877
NISCH	chr3:52833219	rs2535629	2623897	chr3	5.25218	5.25225	1
DNAH1	chr3:52833219	rs2535629	2623728	chr3	5.23987	5.23987	0.26
NISCH	chr3:52833219	rs2535629	2623911	chr3	5.25259	5.25262	0.42
NISCH	chr3:52833219	rs2535629	2623906	chr3	5.25248	5.25248	0.469
DNAH1	chr3:52833219	rs2535629	2623704	chr3	5.2386	5.23861	0.0969
ITIH3	chr3:52833219	rs2535629	2624182	chr3	5.28308	5.28308	0.854
DNAH1	chr3:52833219	rs2535629	2623788	chr3	5.24255	5.24256	0.0706
STAB1	chr3:52833219	rs2535629	2623960	chr3	5.25469	5.2547	0.377
STAB1	chr3:52833219	rs2535629	2623938	chr3	5.25381	5.25382	0.0269
DNAH1	chr3:52833219	rs2535629	2623786	chr3	5.2425	5.24251	0.252
PBRM1	chr3:52833219	rs2535629	2676282	chr3	5.26824	5.26824	0.678
GLT8D1	chr3:52833219	rs2535629	2676333	chr3	5.27306	5.27307	0.367
PBRM1	chr3:52833219	rs2535629	2676251	chr3	5.26231	5.26232	0.284
NISCH	chr3:52833219	rs2535629	2623913	chr3	5.25264	5.25264	0.77
DNAH1	chr3:52833219	rs2535629	2623677	chr3	5.23608	5.23609	0.00436
PBRM1	chr3:52833219	rs2535629	t2676219	chr3	5.25794	5.27199	0.125
ITIH3	chr3:52833219	rs2535629	2624188	chr3	5.28334	5.28335	0.62
STAB1	chr3:52833219	rs2535629	2623952	chr3	5.25433	5.25433	0.167
PBRM1	chr3:52833219	rs2535629	2676269	chr3	5.26629	5.2663	0.149
STAB1	chr3:52833219	rs2535629	2624019	chr3	5.2557	5.25571	0.0915
STAB1	chr3:52833219	rs2535629	2623992	chr3	5.25533	5.25534	0.387
PBRM1	chr3:52833219	rs2535629	2676247	chr3	5.26214	5.26214	0.0315
STAB1	chr3:52833219	rs2535629	2623941	chr3	5.2539	5.25391	0.125
STAB1	chr3:52833219	rs2535629	2623988	chr3	5.25526	5.25526	0.26
ITIH3	chr3:52833219	rs2535629	2624180	chr3	5.28305	5.28306	0.201
STAB1	chr3:52833219	rs2535629	2623931	chr3	5.25362	5.25362	0.509
GLT8D1	chr3:52833219	rs2535629	2676322	chr3	5.27289	5.2729	0.0655
DNAH1	chr3:52833219	rs2535629	t2623662	chr3	5.23505	5.24345	0.215
DNAH1	chr3:52833219	rs2535629	2623705	chr3	5.23866	5.23867	0.0605
STAB1	chr3:52833219	rs2535629	2623984	chr3	5.2552	5.25522	0.215
DNAH1	chr3:52833219	rs2535629	2623778	chr3	5.24207	5.24209	0.854
PBRM1	chr3:52833219	rs2535629	2676284	chr3	5.26858	5.26858	0.0132
NISCH	chr3:52833219	rs2535629	2623909	chr3	5.25254	5.25255	0.62
DNAH1	chr3:52833219	rs2535629	2623709	chr3	5.23889	5.2389	0.62
PBRM1	chr3:52833219	rs2535629	2676277	chr3	5.26773	5.26773	0.658
STAB1	chr3:52833219	rs2535629	2623970	chr3	5.25495	5.25495	0.0315
STAB1	chr3:52833219	rs2535629	2624012	chr3	5.2556	5.2556	0.337
SFMBT1	chr3:52833219	rs2535629	2676521	chr3	5.29392	5.29393	0.0862
SFMBT1	chr3:52833219	rs2535629	2676532	chr3	5.29475	5.29476	0.538
STAB1	chr3:52833219	rs2535629	2624024	chr3	5.25576	5.25576	0.114
SFMBT1	chr3:52833219	rs2535629	2676534	chr3	5.29502	5.29502	0.187
STAB1	chr3:52833219	rs2535629	2623923	chr3	5.25294	5.25294	0.398
NISCH	chr3:52833219	rs2535629	2623863	chr3	5.24897	5.24897	0.149
NISCH	chr3:52833219	rs2535629	2623896	chr3	5.25214	5.25217	0.796
STAB1	chr3:52833219	rs2535629	2623997	chr3	5.2554	5.25541	0.0809
DNAH1	chr3:52833219	rs2535629	2623663	chr3	5.23505	5.23506	0.143
STAB1	chr3:52833219	rs2535629	2623986	chr3	5.25523	5.25524	0.0605
STAB1	chr3:52833219	rs2535629	2624014	chr3	5.25563	5.25563	0.444
DNAH1	chr3:52833219	rs2535629	2623771	chr3	5.24163	5.24164	0.284
ITIH3	chr3:52833219	rs2535629	2624197	chr3	5.28392	5.28397	0.523
DNAH1	chr3:52833219	rs2535629	2623693	chr3	5.23796	5.23797	0.0757
ITIH3	chr3:52833219	rs2535629	2624199	chr3	5.28399	5.28401	0.77
DNAH1	chr3:52833219	rs2535629	2623801	chr3	5.24304	5.24305	0.00877
DNAH1	chr3:52833219	rs2535629	2623718	chr3	5.23926	5.23927	0.409
STAB1	chr3:52833219	rs2535629	2623985	chr3	5.25523	5.25523	0.0706
DNAH1	chr3:52833219	rs2535629	2623670	chr3	5.23578	5.23579	0.131
DNAH1	chr3:52833219	rs2535629	2623750	chr3	5.2407	5.24071	0.77
DNAH1	chr3:52833219	rs2535629	2623773	chr3	5.24179	5.2418	0.284
DNAH1	chr3:52833219	rs2535629	2623812	chr3	5.24336	5.24338	0.509
SFMBT1	chr3:52833219	rs2535629	2676529	chr3	5.29451	5.29451	0.469
GLT8D1	chr3:52833219	rs2535629	2676326	chr3	5.27294	5.27296	0.357
ITIH3	chr3:52833219	rs2535629	2624205	chr3	5.28426	5.28427	0.00877
STAB1	chr3:52833219	rs2535629	2623975	chr3	5.25506	5.25506	0.745
DNAH1	chr3:52833219	rs2535629	2623687	chr3	5.23652	5.23653	0.137
DNAH1	chr3:52833219	rs2535629	2623731	chr3	5.24005	5.24005	0.481
GLT8D1	chr3:52833219	rs2535629	2676328	chr3	5.27299	5.273	0.0315
STAB1	chr3:52833219	rs2535629	2623976	chr3	5.25507	5.25508	0.143
STAB1	chr3:52833219	rs2535629	2623973	chr3	5.25503	5.25504	0.194
DNAH1	chr3:52833219	rs2535629	2623805	chr3	5.24321	5.24321	0.0315
SFMBT1	chr3:52833219	rs2535629	2676577	chr3	5.30798	5.308	0.194
STAB1	chr3:52833219	rs2535629	2623969	chr3	5.2549	5.2549	0.0605
STAB1	chr3:52833219	rs2535629	2623959	chr3	5.25466	5.25467	0.114
STAB1	chr3:52833219	rs2535629	2623936	chr3	5.25375	5.25376	0.444
STAB1	chr3:52833219	rs2535629	2624025	chr3	5.25577	5.25577	0.194
STAB1	chr3:52833219	rs2535629	2623939	chr3	5.25385	5.25386	0.0177
STAB1	chr3:52833219	rs2535629	2623932	chr3	5.25367	5.25367	0.041
SFMBT1	chr3:52833219	rs2535629	2676541	chr3	5.29623	5.29623	0.0655
NISCH	chr3:52833219	rs2535629	2623888	chr3	5.25154	5.25159	0.187
STAB1	chr3:52833219	rs2535629	2623945	chr3	5.25402	5.25402	0.201
GLT8D1	chr3:52833219	rs2535629	2676335	chr3	5.27318	5.27319	0.432
DNAH1	chr3:52833219	rs2535629	2623721	chr3	5.23943	5.23944	0.553
STAB1	chr3:52833219	rs2535629	2623930	chr3	5.2536	5.25361	0.678
PBRM1	chr3:52833219	rs2535629	2676227	chr3	5.25888	5.25889	0.367
PBRM1	chr3:52833219	rs2535629	2676258	chr3	5.26433	5.26433	0.00436
DNAH1	chr3:52833219	rs2535629	2623707	chr3	5.23874	5.23876	0.0458
STAB1	chr3:52833219	rs2535629	2624013	chr3	5.25561	5.25562	0.432
DNAH1	chr3:52833219	rs2535629	2623790	chr3	5.24269	5.2427	0.319
DNAH1	chr3:52833219	rs2535629	2623797	chr3	5.24294	5.24294	0.137
STAB1	chr3:52833219	rs2535629	2623942	chr3	5.25393	5.25394	0.62
GLT8D1	chr3:52833219	rs2535629	2676324	chr3	5.27292	5.27293	0.347
DNAH1	chr3:52833219	rs2535629	2623772	chr3	5.24175	5.24176	0.367
DNAH1	chr3:52833219	rs2535629	2623781	chr3	5.24226	5.24228	0.137
DNAH1	chr3:52833219	rs2535629	2623779	chr3	5.24222	5.24223	0.602
STAB1	chr3:52833219	rs2535629	2623946	chr3	5.25407	5.25409	0.18
STAB1	chr3:52833219	rs2535629	2624001	chr3	5.25544	5.25546	0.268
ITIH3	chr3:52833219	rs2535629	2624201	chr3	5.28403	5.28404	0.201
PBRM1	chr3:52833219	rs2535629	2676220	chr3	5.25794	5.25795	0.0315
DNAH1	chr3:52833219	rs2535629	2623713	chr3	5.23906	5.23908	0.409
STAB1	chr3:52833219	rs2535629	2624017	chr3	5.25568	5.2557	0.201
STAB1	chr3:52833219	rs2535629	t2623922	chr3	5.25294	5.25585	0
NISCH	chr3:52833219	rs2535629	2623865	chr3	5.24927	5.24929	0.569
STAB1	chr3:52833219	rs2535629	2623982	chr3	5.25516	5.25516	0.244
DNAH1	chr3:52833219	rs2535629	2623717	chr3	5.23919	5.2392	0.187
DNAH1	chr3:52833219	rs2535629	2623804	chr3	5.24318	5.24319	0.0269
DNAH1	chr3:52833219	rs2535629	2623742	chr3	5.24048	5.24048	0.337
PBRM1	chr3:52833219	rs2535629	2676256	chr3	5.26376	5.26377	0.0132
DNAH1	chr3:52833219	rs2535629	2623716	chr3	5.23916	5.23917	0.0177
DNAH1	chr3:52833219	rs2535629	2623802	chr3	5.24306	5.24308	0.0862
STAB1	chr3:52833219	rs2535629	2623955	chr3	5.25442	5.25442	0.0655
STAB1	chr3:52833219	rs2535629	2623935	chr3	5.25374	5.25375	0.00436
GLT8D1	chr3:52833219	rs2535629	2676325	chr3	5.27294	5.27294	0.131
NISCH	chr3:52833219	rs2535629	2623895	chr3	5.25212	5.25214	0.149
STAB1	chr3:52833219	rs2535629	2623933	chr3	5.2537	5.25371	0.125

## Sheet: Fig_2_plot_B
ID	HIPP	rs2535629
00_38	4.52691	GG
01_37	4.43963	GG
02_06	NA	GG
03_28	5.21238	GG
04_05	5.26798	AG
04_19	5.13663	GG
05_10	3.88821	AA
06_02	4.61751	GG
06_53	5.18501	GG
07_28	5.01503	AG
07_37	NA	AG
07_73	4.61005	GG
08_55	4.75832	GG
08_88	5.7378	AG
09_56	5.04509	GG
92_10	NA	GG
92_32	4.67382	AG
94_35	4.26184	AG
95_03	NA	GG
95_21	4.99762	AG
95_26	5.27701	GG
95_27	4.57407	GG
96_03	NA	GG
96_13	5.48324	GG
96_32	NA	GG
96_44	NA	AA
97_02	NA	AG
97_14	5.49967	AG
97_17	4.00265	AG
97_37	5.26758	AG
97_45	4.61968	AG
98_27	4.91384	GG
98_34	4.27459	AG
99_14	4.86535	AG
001_06	5.57524	GG
001_10	5.27245	AG
002_08	4.57599	AA
002_10	4.58403	GG
003_08	5.29166	GG
003_10	NA	AG
004_06	4.7925	AG
004_08	4.04723	AA
004_10	4.34293	AG
005_09	4.55098	GG
006_08	5.4068	AG
006_09	4.72834	GG
006_10	4.94844	GG
007_06	4.72361	GG
007_08	4.82279	AG
007_09	5.19262	AG
007_10	4.71669	GG
008_10	5.0245	AG
009_07	4.61528	AG
009_09	4.99426	AA
010_09	4.70326	AG
010_10	4.60865	AG
011_09	5.45213	GG
011_10	5.36981	AA
012_08	5.52305	GG
012_09	4.43093	AA
012_10	4.75863	AA
013_09	4.51634	AG
013_10	5.16542	AG
014_08	5.04241	AA
014_09	5.45146	AG
014_10	5.06196	AA
015_07	NA	GG
015_09	4.89357	AG
015_10	4.46767	AA
016_07	5.04181	GG
016_08	4.37319	AG
016_09	4.75272	AG
016_10	4.88985	GG
017_07	4.51753	AG
017_08	5.09149	AG
017_09	5.01561	AG
018_05	4.77318	AG
018_06	4.92203	GG
018_07	5.49967	GG
018_08	5.19986	GG
018_09	5.21991	GG
018_10	4.429	GG
019_08	4.36364	AA
019_10	4.35846	AA
020_07	5.38898	GG
020_08	4.96496	GG
020_10	5.03454	AG
021_05	NA	GG
021_08	4.31193	GG
021_09	4.93363	GG
021_10	4.52015	GG
022_06	4.88306	AG
022_08	5.15931	GG
022_09	4.80336	AG
023_08	5.26624	AG
023_09	4.9882	GG
023_10	5.48045	GG
024_08	5.36322	GG
024_09	3.90427	GG
025_05	5.44472	GG
025_08	5.18102	GG
025_09	4.30107	AG
025_10	NA	AG
026_07	4.36897	AG
026_08	4.69455	AG
026_09	3.84359	AG
027_09	4.63659	AG
028_08	4.72015	AG
028_09	4.37212	GG
028_10	4.79962	GG
029_09	4.46293	GG
030_06	4.78148	AG
030_09	4.78426	AG
031_08	4.53257	AG
031_09	4.7822	AG
032_08	4.61434	AA
032_09	4.54085	AG
032_10	4.6617	AA
033_08	5.40746	GG
033_09	5.43356	GG
034_06	5.87619	GG
034_08	5.88163	GG
034_09	5.36088	GG
035_06	4.15515	GG
035_09	5.77133	GG
036_08	5.09998	AG
036_09	5.29991	GG
037_08	4.91064	GG
038_08	5.53436	GG
038_09	4.89212	AA
039_06	4.52748	GG
040_08	4.482	AG
043_06	4.64615	GG

## Sheet: Fig_2_plot_C
aveALL	CRBL	FCTX	HIPP	MEDU	OCTX	PUTM	SNIG	TCTX	THAL	WHMT
4.96497	4.71829	5.05615	4.52691	4.51149	4.83454	4.97866	5.29497	4.99957	5.11339	5.61576
4.95679	5.4747	5.02033	4.43963	4.74847	5.25558	5.21945	4.903	4.92485	NA	4.62511
4.86756	5.30588	4.82612	NA	NA	3.65922	5.11335	NA	4.90676	4.8098	5.45178
4.99857	4.8895	5.1517	5.21238	NA	4.93066	4.92304	4.77279	4.8111	NA	5.29743
4.90668	5.02803	4.72876	5.26798	4.81791	4.88942	4.98157	5.47024	4.39454	4.58627	4.9021
5.04491	5.28517	4.20297	5.13663	NA	5.71909	5.41395	NA	4.76923	NA	4.78731
4.84593	5.12919	4.97671	3.88821	NA	5.13886	4.93017	4.79025	4.92308	NA	4.99097
5.05156	5.29827	4.64621	4.61751	4.39285	5.96457	5.2463	5.57935	4.87505	4.97119	4.92434
4.87122	4.50374	4.72455	5.18501	5.43373	5.2393	5.14913	5.46687	3.84096	4.43244	4.73649
4.81422	5.44124	4.63886	5.01503	4.13326	4.75376	4.25858	4.99636	5.16582	4.47613	5.26317
4.52176	4.97641	4.05516	NA	3.98003	4.70838	4.92184	4.36859	4.2691	4.63916	4.77714
4.7694	4.46848	4.60766	4.61005	4.8254	4.53038	4.56073	4.8443	4.64268	5.13619	5.46817
4.66127	5.30619	4.55259	4.75832	4.69969	4.89018	4.63974	4.55758	4.46328	4.41714	4.32794
5.22559	5.28809	4.12073	5.7378	5.70662	4.61433	5.40609	5.83459	4.50089	5.44627	5.6005
4.77814	4.6884	4.57572	5.04509	4.83888	4.85701	5.11008	NA	4.18299	4.73464	4.97047
5.02929	5.07756	5.52249	NA	NA	5.10323	4.60222	NA	4.93223	4.96551	5.0018
4.97613	5.80996	5.29107	4.67382	NA	4.91002	4.60154	4.75339	4.64869	5.27566	4.821
4.85478	5.406	5.0448	4.26184	NA	4.84689	4.62566	4.6778	4.51561	4.83004	5.48434
4.85598	4.64113	4.67064	NA	5.10646	5.14847	NA	5.05149	4.5668	5.08835	4.57452
4.99624	4.95454	5.30616	4.99762	NA	4.90626	NA	5.35976	5.23211	4.78268	4.43077
4.92959	5.07264	4.94474	5.27701	NA	4.5173	4.52678	5.17649	4.22861	5.78947	4.8333
4.71705	5.05394	4.93504	4.57407	4.52543	NA	4.33265	NA	4.6646	5.01331	4.63737
4.9529	4.81305	5.43955	NA	5.0381	4.57197	4.64672	4.83695	4.86088	NA	5.41598
5.20173	4.70596	5.46767	5.48324	6.0746	4.844	NA	5.10088	4.92985	4.50673	5.70268
5.01107	5.07687	5.02126	NA	5.32508	4.12838	4.77434	5.52471	5.40349	4.72536	5.12012
4.83319	5.09255	4.26252	NA	4.63014	4.54418	4.94264	4.46078	4.93651	5.02307	5.60633
4.80808	5.59689	NA	NA	4.01715	4.30902	4.69878	5.28977	4.99223	4.69436	4.86644
4.9088	5.30791	4.80981	5.49967	4.60309	5.26297	4.40671	NA	4.61461	4.64199	5.03241
4.67573	4.99464	NA	4.00265	5.20546	NA	4.24899	5.14721	4.0073	4.77871	5.02087
4.97273	5.23415	NA	5.26758	4.96434	5.23432	4.58613	5.29169	4.34717	4.85902	4.97016
4.75758	5.1242	NA	4.61968	4.75821	5.32539	4.29314	4.75081	4.36727	4.38898	5.19051
5.01128	4.77891	5.45889	4.91384	4.69233	5.5839	5.49818	5.02578	4.6256	4.89762	4.6378
4.84551	4.81681	5.09755	4.27459	NA	4.77071	4.91939	4.97342	4.80714	4.92937	5.02062
4.73112	4.82157	4.9449	4.86535	4.59361	NA	NA	4.21399	NA	4.82045	4.858
5.05802	5.0399	4.88528	5.57524	5.57863	4.92518	4.60184	4.58393	NA	5.00417	5.32797
5.04474	5.49579	4.85833	5.27245	4.97276	5.04489	5.54897	4.97703	4.62072	4.4379	5.21852
4.71383	4.92546	5.26083	4.57599	4.76253	5.35744	4.04468	NA	3.97177	5.03889	4.48685
4.60868	4.72504	4.82326	4.58403	4.60472	4.36202	4.0293	4.4987	4.33205	4.84105	5.28662
5.0375	5.11174	5.00036	5.29166	4.93432	4.50749	5.5396	NA	5.04379	5.00281	4.9057
4.78897	NA	5.09498	NA	NA	4.9881	5.11714	4.08524	NA	4.65941	NA
4.79102	5.597	4.54495	4.7925	4.89362	4.67959	4.7233	5.13838	4.22719	4.52269	NA
4.89447	5.43384	5.07128	4.04723	4.96658	4.61903	4.30292	5.88771	4.53367	5.31244	4.76997
4.86906	5.08665	4.6515	4.34293	4.90565	4.9695	4.77401	NA	5.08488	4.84391	5.16252
5.00255	5.1502	5.49567	4.55098	4.80071	4.78369	4.70347	5.21113	5.58518	5.30944	4.43501
5.0594	4.89325	NA	5.4068	5.12169	5.14082	5.31174	NA	NA	5.10103	4.44048
4.91625	5.58807	5.25406	4.72834	5.0193	4.80597	4.26272	4.85244	4.62308	5.18765	4.84084
4.9664	5.51235	4.7982	4.94844	5.08026	5.16056	4.85198	4.72038	4.40331	4.6194	5.56917
4.79156	NA	4.66587	4.72361	5.58363	5.0778	4.55127	NA	3.88584	4.73965	5.10483
4.97076	5.3659	5.23021	4.82279	4.63066	4.84385	5.13914	NA	5.30785	4.77087	4.62556
4.95245	5.25982	5.08771	5.19262	4.79935	4.47848	4.5416	NA	5.17681	4.94053	5.09515
4.80571	4.84463	5.14156	4.71669	5.1335	4.2055	4.28754	4.92782	5.18058	4.83497	4.78435
4.72248	5.34706	4.4623	5.0245	4.77038	4.71119	3.88764	4.48844	4.40842	5.53997	4.58493
4.87336	5.26202	4.48782	4.61528	4.57237	4.36071	4.98915	NA	5.03029	5.20511	5.33749
4.93309	4.58898	5.09522	4.99426	4.60406	4.68097	5.47321	4.99545	4.92255	5.13315	4.84309
4.88583	4.7533	5.2834	4.70326	4.04535	5.40023	5.06464	4.66969	4.89268	4.72265	5.32305
5.02087	4.84353	5.12808	4.60865	5.07554	5.15512	5.17864	4.82382	5.07647	4.93179	5.38708
4.84138	4.73952	3.85013	5.45213	5.52611	4.74597	5.15414	4.743	4.8741	4.69947	4.62923
5.03001	5.20079	4.14176	5.36981	5.20632	5.36591	5.11683	5.30865	NA	4.80278	4.75723
5.175	5.3604	5.03963	5.52305	5.28532	5.00771	5.88921	NA	4.88474	4.23749	5.34748
4.66738	5.01595	4.74403	4.43093	4.38018	4.4314	4.83257	5.41015	4.87094	4.88597	3.67171
4.96635	4.42139	4.95245	4.75863	5.33214	4.44391	5.42683	5.05113	4.55099	4.85524	5.87076
4.93198	5.4746	4.84943	4.51634	5.83741	4.86121	4.73986	4.44581	4.41583	4.99107	5.18821
5.06639	4.82032	5.77007	5.16542	4.75169	5.33385	5.27322	5.62195	4.6025	3.72224	5.60262
4.76569	5.29545	4.09979	5.04241	5.2	4.48261	4.1587	NA	5.4274	4.8586	4.32626
4.80788	4.13707	4.45149	5.45146	4.52446	4.97251	4.95873	5.29889	5.04444	4.44003	4.79968
4.79592	4.75536	4.65914	5.06196	4.55982	4.99292	5.26282	3.99973	5.17158	3.89096	5.60492
4.83176	4.31068	5.40449	NA	4.24795	4.71603	4.91459	5.19674	4.73143	4.86169	5.10226
5.08098	5.59898	5.36736	4.89357	5.31557	4.65399	4.6227	5.69917	4.54222	NA	5.0353
4.80792	5.11913	4.85117	4.46767	5.24832	4.00936	4.39092	4.92778	5.23047	4.76243	5.07194
4.98603	4.936	5.02516	5.04181	5.12224	5.27199	5.01273	4.85628	4.87275	4.76403	4.95728
4.98341	5.03499	5.19092	4.37319	5.07277	4.77419	4.94221	4.83901	5.36017	NA	5.2632
4.62046	4.11613	4.45589	4.75272	4.21236	4.48905	5.37175	5.20563	4.22244	4.57134	4.80727
4.96124	5.29489	5.02688	4.88985	4.37496	4.93945	5.41658	4.81195	4.52706	5.20236	5.12847
4.90075	4.85989	5.10722	4.51753	5.28056	5.09288	5.20616	4.69312	4.38618	4.37382	5.49013
4.9218	4.83292	5.14618	5.09149	5.25741	4.71723	4.24413	NA	4.91284	5.36639	4.72764
5.03984	5.03674	5.42651	5.01561	5.35891	5.66775	4.63497	4.70907	4.59914	4.96055	4.98911
4.9443	5.00371	4.95661	4.77318	4.96883	4.69491	5.02427	NA	NA	5.09627	5.03664
5.14189	5.53447	4.81349	4.92203	4.77382	5.34266	5.21338	5.25683	4.71744	5.48359	5.36118
4.71982	4.43325	4.83467	5.49967	5.11399	4.63539	5.06457	NA	4.17957	3.9517	4.76555
4.76404	4.50189	4.71524	5.19986	4.7601	4.30798	4.97309	4.43352	4.99281	5.09141	4.66447
5.16571	5.64114	4.64739	5.21991	6.16323	5.0224	5.15488	4.8978	5.02805	5.43465	4.44761
4.72	5.01263	4.52499	4.429	4.73208	4.66101	4.87703	NA	5.08881	4.10256	5.05188
5.32314	NA	5.6774	4.36364	NA	5.70356	5.19824	NA	5.57456	5.42145	NA
4.64511	4.68013	4.89289	4.35846	5.59924	4.2953	4.24931	4.57522	NA	4.45372	4.70173
4.78328	4.70427	4.67931	5.38898	4.51175	4.3426	4.69509	NA	4.74512	4.76316	5.21922
4.79093	3.70606	4.89257	4.96496	4.44166	4.89481	4.63315	4.57533	5.31378	5.47057	5.01637
5.00552	4.47371	4.50891	5.03454	4.95998	5.27886	5.17518	NA	NA	5.18859	5.42443
4.66758	3.99199	NA	NA	5.05021	5.18352	3.90984	NA	NA	5.36549	4.50446
4.93616	4.85135	4.88606	4.31193	5.44166	4.16942	5.40559	4.41285	5.11407	5.42006	5.34863
5.02855	5.59333	4.64804	4.93363	5.18131	5.23982	4.78455	5.70041	4.69731	5.05681	4.45024
4.92585	5.85783	5.28409	4.52015	4.81879	5.01447	4.61619	NA	5.11474	4.25151	4.85485
4.96487	5.68175	5.10337	4.88306	4.87779	4.99315	4.59851	4.68128	NA	5.12792	4.73703
4.71041	5.12059	4.18017	5.15931	4.06423	4.25161	5.0414	5.03623	5.12922	4.71646	4.40489
4.80823	4.49552	4.92187	4.80336	5.25704	4.63021	4.9501	4.43928	4.54252	5.48203	4.56035
4.93847	5.7438	4.91971	5.26624	4.45728	4.76632	4.29339	4.87514	4.98624	5.29206	4.78449
4.91893	5.1087	4.87286	4.9882	4.9667	4.61842	4.84632	4.79504	4.63307	4.93913	5.42086
5.0308	4.86402	4.75751	5.48045	5.69145	4.90005	4.8999	4.85704	4.86437	4.57393	5.41933
4.98269	4.45924	4.10384	5.36322	5.40909	4.65065	5.06239	4.79833	4.92644	5.73112	5.32258
4.6645	5.72918	4.3063	3.90427	4.83583	NA	4.33856	NA	4.63138	4.79225	4.77823
5.14473	5.15714	5.50644	5.44472	5.62641	5.22406	4.74421	5.0218	NA	4.98697	4.59078
4.98198	5.40873	5.23809	5.18102	4.27923	5.0272	4.92251	5.29873	5.00934	4.97654	4.47839
4.82122	4.52275	5.46676	4.30107	5.6478	4.16025	4.777	4.88926	5.2034	5.0122	4.23174
4.61195	4.53624	NA	NA	NA	NA	5.21537	4.20031	5.20513	5.06988	3.44475
4.81953	4.45355	5.22377	4.36897	4.59847	5.02604	5.02371	NA	4.56511	4.50348	5.61263
4.98071	5.79888	5.20225	4.69455	4.87914	4.92078	5.17177	NA	4.62296	4.95404	4.58204
4.63367	4.58687	4.11801	3.84359	4.49666	4.8352	4.97761	5.39555	4.75635	4.32729	4.99958
4.75465	4.94843	4.12973	4.63659	5.19532	5.05031	4.93618	4.78962	4.11092	5.29679	4.4526
4.89492	5.02954	5.46321	4.72015	4.07067	4.63104	4.88449	NA	5.40964	5.07644	4.76914
4.83721	5.18335	4.56912	4.37212	4.7952	4.88005	4.93522	4.54257	5.02262	4.80432	5.2675
4.91627	4.94124	4.82894	4.79962	4.80353	4.39015	5.20416	5.54183	4.40719	4.55134	5.69466
4.7704	5.29992	3.90341	4.46293	4.67983	4.55031	4.36861	5.64464	4.96904	4.60605	5.21928
4.72559	4.81406	5.06209	4.78148	5.03453	4.53128	4.46696	NA	5.14982	4.60111	4.089
4.82692	5.05125	4.54758	4.78426	4.46886	5.04199	5.11159	4.8872	3.95417	5.08109	5.34119
5.11811	5.27851	5.3094	4.53257	5.04558	5.16973	NA	5.36506	NA	NA	5.12593
4.78028	5.42277	4.804	4.7822	5.24288	4.21788	4.39635	3.93894	4.83515	4.99358	5.16909
4.67969	5.22136	4.38053	4.61434	4.25481	5.17149	4.42728	4.43496	4.20795	4.92078	5.16336
4.85075	4.98789	4.69352	4.54085	5.00049	4.70296	4.56254	5.35739	4.61616	4.80881	5.23686
5.022	5.16151	5.08007	4.6617	5.37768	4.55314	4.59428	5.30064	5.18372	5.65575	4.65148
5.0181	5.55907	4.57214	5.40746	5.26429	4.66745	4.60044	4.84965	4.8075	5.16562	5.28734
4.8568	4.92413	4.78372	5.43356	4.48162	5.13538	4.43104	4.47293	5.12189	4.59276	5.19099
5.03153	NA	4.02752	5.87619	NA	4.73518	5.3507	NA	NA	NA	5.16805
5.07147	5.67407	4.8299	5.88163	4.87801	4.99056	4.59866	NA	4.49793	4.83698	5.45545
4.97453	5.22181	4.97618	5.36088	4.96623	5.00621	4.59671	4.50875	4.65541	5.28606	5.16706
4.82866	4.89493	5.58309	4.15515	4.96743	4.62591	4.8334	4.81142	4.82195	4.24273	5.35056
4.80321	5.06085	4.63822	5.77133	4.66963	4.58421	5.02976	4.21311	4.80146	4.80883	4.4547
5.0223	5.154	4.07544	5.09998	5.10637	4.96661	4.89086	4.55603	5.16635	5.55005	5.65733
4.92643	4.43537	4.92742	5.29991	4.76677	4.64634	5.52914	5.42237	4.95909	4.57907	4.69885
4.79439	4.82577	4.57219	4.91064	4.26196	4.56357	5.40748	4.59282	NA	NA	5.2207
4.75978	5.51073	5.20419	5.53436	NA	4.96577	4.71992	3.59191	4.19708	4.1424	4.97166
5.09455	5.10346	5.11266	4.89212	5.07413	5.12708	5.30927	4.8769	5.1429	5.03486	5.27217
4.95216	5.56612	5.17986	4.52748	5.05599	4.70562	5.13821	4.73106	4.57696	5.26881	4.77154
4.78116	5.42718	4.78618	4.482	5.18118	4.82457	4.18346	4.49534	5.2792	3.93884	5.21367
4.77358	4.60908	4.68273	4.64615	4.92872	4.74695	4.69584	NA	4.84704	4.43419	5.3715

## Sheet: Fig_2_plot_D
geneSymbol	marker	rsid	exprID	chr	start	stop	aveALL	CRBL	FCTX	HIPP	MEDU	OCTX	PUTM	SNIG	TCTX	THAL	WHMT
GLT8D1	chr3:52833219	rs2535629	2676321	chr3	5.27286	5.27288	3.35	0.553	0.387	0.367	0.886	1.29	0.377	0.959	1.36	1.88606	4.20066
ITIH3	chr3:52833219	rs2535629	2624202	chr3	5.28409	5.28411	0.0862	0.481	0.409	1	0.377	0.62	3.19	0.137	0.108	0.420216	0.275724
ITIH3	chr3:52833219	rs2535629	2624195	chr3	5.28379	5.2838	0.553	0.143	0.00877	3.16	0.167	0.0757	0.481	0.0177	0.347	0.130768	0.420216
SFMBT1	chr3:52833219	rs2535629	2676549	chr3	5.29774	5.29776	1.26	3.06	0.0269	0.77	0.509	0.0555	0.602	0.137	0.292	0.39794	0.69897
SFMBT1	chr3:52833219	rs2535629	2676530	chr3	5.29466	5.29466	1.68	2.59	1.59	0.194	0.174	1.22	0.237	0.143	0.0969	0.244125	2.95861
SFMBT1	chr3:52833219	rs2535629	2676540	chr3	5.29601	5.29601	1	2	2.92	0.119	0.0555	0.854	0.0458	0.114	1.68	0.356547	1.23657
ITIH3	chr3:52833219	rs2535629	2624207	chr3	5.28428	5.2843	0.377	0.143	1.35	0.495	0.155	0.0809	2.82	0.149	1.24	0.376751	1.14267
PBRM1	chr3:52833219	rs2535629	2676243	chr3	5.26106	5.26107	1.52	2.68	2.33	1.06	1.08	0.796	1.12	0.161	1.24	0.522879	1.11919
ITIH3	chr3:52833219	rs2535629	2624184	chr3	5.28312	5.28313	0.444	0.699	0.387	0.131	0.292	0.0362	0.367	0.0223	2.68	1.42022	0.431798
PBRM1	chr3:52833219	rs2535629	2676301	chr3	5.27161	5.27162	1.57	0.721	2.54	0.119	0.678	0.0506	0.268	0.18	2.13	0.537602	0.366532
DNAH1	chr3:52833219	rs2535629	2623696	chr3	5.23818	5.2382	0.553	0.824	2.46	0.585	0.18	0.509	0.699	1.8	0.00877	0.130768	0.69897
PBRM1	chr3:52833219	rs2535629	2676244	chr3	5.26131	5.26132	0.602	2.34	1.35	0.377	0.959	0.602	0.31	0.131	0.143	0.167491	0.154902
NISCH	chr3:52833219	rs2535629	2623876	chr3	5.25105	5.25106	0.42	2.28	0.143	0.229	0.337	0.31	1.36	0.131	0.102	0.0222764	0.0655015
ITIH3	chr3:52833219	rs2535629	2624193	chr3	5.28364	5.28365	0.409	0.523	0.523	0.201	0.229	0.0269	2.2	0.0458	0.319	0.09691	0.207608
PBRM1	chr3:52833219	rs2535629	2676304	chr3	5.27198	5.27199	0.585	0.658	0.0315	0.276	2.19	0.119	0.0506	0.0862	0.276	0.275724	0.161151
STAB1	chr3:52833219	rs2535629	2624027	chr3	5.25579	5.2558	0.284	0.114	0.377	0.114	0.0555	0.301	0.0177	0.367	0.699	2.17393	0.119186
SFMBT1	chr3:52833219	rs2535629	2676552	chr3	5.29883	5.29884	0.292	0.444	2.14	1.06	0.77	0.0862	0.244	0.602	0.0269	0.886057	0.769551
DNAH1	chr3:52833219	rs2535629	2623738	chr3	5.24038	5.2404	0.796	2.14	0.161	0.041	1	0.328	0.42	0.208	1.15	0.568636	0.283997
ITIH3	chr3:52833219	rs2535629	2624204	chr3	5.28421	5.28422	1.07	0.244	0.0458	2.12	0.959	1.3	1.34	0.0223	0.0269	0.30103	0.0409586
DNAH1	chr3:52833219	rs2535629	2623787	chr3	5.24252	5.24253	0.319	0.432	0.481	0.108	0.921	0.337	0.0915	1.64	2.04	0.207608	0.537602
SFMBT1	chr3:52833219	rs2535629	2676538	chr3	5.29546	5.29546	1.06	0.495	0.119	2.04	0.721	0.854	1.62	0.215	1.77	0.21467	0.0409586
PBRM1	chr3:52833219	rs2535629	2676222	chr3	5.25821	5.25823	0.208	0.0809	2.04	0.0655	0.0458	0.114	0.292	0.328	0.796	0.05061	0.173925
SFMBT1	chr3:52833219	rs2535629	2676527	chr3	5.29416	5.29417	1.62	0.0269	1.62	1.54	0.367	2	0.137	0.252	0.18	0.0705811	0.0457575
GLT8D1	chr3:52833219	rs2535629	2676345	chr3	5.27395	5.27395	0.523	1.26	2	1.44	0.509	1.17	0.0223	0.26	0.229	0.221849	0.0809219
GLT8D1	chr3:52833219	rs2535629	2676346	chr3	5.27395	5.27397	0.0269	1.06	1.89	1.96	0.244	0.337	0.31	0.0605	0.244	0.522879	0.79588
STAB1	chr3:52833219	rs2535629	2624007	chr3	5.25554	5.25555	0.585	0.602	1.48	0.276	0.0132	1	0.0132	0.456	1.92	0.619789	0.508638
DNAH1	chr3:52833219	rs2535629	2623689	chr3	5.23662	5.23664	0.585	0.041	1.08	0.432	0.357	1	0.268	1.89	0.0506	0.0222764	0.318759
GLT8D1	chr3:52833219	rs2535629	2676342	chr3	5.27377	5.27377	0.0757	0.0132	1.89	0.481	0.553	0.0706	0.602	0.237	0.337	0.0409586	0.886057
NISCH	chr3:52833219	rs2535629	2623869	chr3	5.25059	5.2506	0.886	1.89	0.0506	0.42	0.229	0.509	0.658	0.284	0.276	0.124939	0.455932
SFMBT1	chr3:52833219	rs2535629	2676550	chr3	5.29776	5.29776	0.699	0.509	0.77	0.276	0.125	0.854	1.85	0.602	0.167	0.0315171	0.327902
DNAH1	chr3:52833219	rs2535629	2623803	chr3	5.24309	5.2431	0.167	0.0655	0.745	0.0458	0.328	0.143	0.194	0.721	1.85	0.431798	0.0809219
GLT8D1	chr3:52833219	rs2535629	2676331	chr3	5.27303	5.27303	0.62	1.4	1.82	0.538	0.398	0.638	0.301	0.0555	0.237	0.148742	0.161151
PBRM1	chr3:52833219	rs2535629	2676264	chr3	5.26589	5.26589	0.721	0.284	0.237	0.149	0.102	1.3	0.252	0.208	0.678	1.82391	0.537602
SFMBT1	chr3:52833219	rs2535629	t2676518	chr3	5.29385	5.30805	0.854	1.4	1.8	0.31	0.187	0.444	0.432	0.119	0.00436	0.29243	0.49485
PBRM1	chr3:52833219	rs2535629	2676221	chr3	5.258	5.25814	1.77	0.77	0.18	0.114	0.0969	0.143	1.16	0.796	0.444	0.19382	1.10237
SFMBT1	chr3:52833219	rs2535629	2676539	chr3	5.29557	5.29558	0.523	0.244	0.31	1.74	0.119	0.319	0.0915	0.745	1.28	0.309804	0.721246
STAB1	chr3:52833219	rs2535629	2624005	chr3	5.25548	5.2555	0.745	0.444	0.469	1.74	0.119	0.585	0.456	0.18	0.0223	0.420216	0.677781
SFMBT1	chr3:52833219	rs2535629	2676543	chr3	5.2965	5.2965	0.357	0.481	1.74	0.678	0.0862	0.201	0.658	0.456	0.959	0.21467	0.0809219
PBRM1	chr3:52833219	rs2535629	2676259	chr3	5.26434	5.26439	0.0506	0.347	1.74	0.00877	0.0177	0.367	0.509	0.409	0.284	0.05061	0.09691
DNAH1	chr3:52833219	rs2535629	2623777	chr3	5.24202	5.24203	0.62	0.0862	0.237	0.252	0.208	0.208	0.108	1.74	0.18	0.124939	0.0555173
DNAH1	chr3:52833219	rs2535629	2623791	chr3	5.24274	5.24275	0.237	0.31	0.328	0.523	0.42	0.229	0.0809	0.252	0.62	1.74473	0.30103
STAB1	chr3:52833219	rs2535629	2623979	chr3	5.25513	5.25514	0.469	0.0269	0.0315	0.0969	0.0555	0	1.74	0.276	0.229	1.20761	0.267606
NISCH	chr3:52833219	rs2535629	2623881	chr3	5.25125	5.25125	0.0506	1.15	0.137	1.14	0.367	0.114	1.72	0.167	0.495	0.0861861	0.481486
SFMBT1	chr3:52833219	rs2535629	2676574	chr3	5.30772	5.30772	0.886	0.658	1.7	0.268	0.18	0.721	0.745	0.585	0.201	0.00877392	0.236572
STAB1	chr3:52833219	rs2535629	2624028	chr3	5.25581	5.25582	0.456	0.0915	1.7	0.721	0.194	0.495	0.229	0.959	0.796	0.119186	0.431798
PBRM1	chr3:52833219	rs2535629	2676223	chr3	5.25844	5.25845	0.538	0.854	0.854	0.0969	1.7	0.854	0.432	0.0862	0.481	0.0604807	0.21467
DNAH1	chr3:52833219	rs2535629	2623770	chr3	5.24157	5.24158	0.292	0.42	0.398	0.143	0.102	0.161	1.68	0.102	0.921	0.657577	0.154902
DNAH1	chr3:52833219	rs2535629	2623668	chr3	5.23565	5.23566	0.114	0.553	0.0655	0.167	0.00436	0.114	1.03	0.569	0.0458	1.67778	0.0132283
DNAH1	chr3:52833219	rs2535629	2623720	chr3	5.2394	5.23941	0.481	0.796	0.398	0.268	0.26	0	1.68	0.0177	0.553	0.481486	0.309804
DNAH1	chr3:52833219	rs2535629	2623666	chr3	5.23557	5.23557	0	0.119	0.721	0.469	0.167	0.0706	0.432	1.66	0.409	0.221849	0.0604807
STAB1	chr3:52833219	rs2535629	2624016	chr3	5.25566	5.25567	0.678	0.0362	0.337	0.444	0.187	1.64	1.11	1.36	1.12	0.0132283	0.431798
STAB1	chr3:52833219	rs2535629	2624030	chr3	5.25583	5.25584	0.0969	0.347	1.64	0.602	0.18	0.0706	0.0862	0.398	0.77	0.318759	0.853872
DNAH1	chr3:52833219	rs2535629	2623708	chr3	5.23878	5.23878	1.09	0.26	0.959	0.0862	0.0177	0.229	1.62	0.252	0.602	0.769551	0
STAB1	chr3:52833219	rs2535629	2623949	chr3	5.25423	5.25424	0.319	0.125	0.319	0.0315	0.0177	0.481	0.174	1.62	0.409	0.091515	0.431798
DNAH1	chr3:52833219	rs2535629	2623795	chr3	5.2429	5.24291	0.638	0.0362	1.62	0.796	0.26	0.456	0.538	0.0969	0.222	0.0457575	0.119186
SFMBT1	chr3:52833219	rs2535629	2676575	chr3	5.3079	5.30791	0.0506	0.143	1.21	1	0.678	1.43	1.4	0.215	0.194	0.167491	1.61979
SFMBT1	chr3:52833219	rs2535629	2676546	chr3	5.29688	5.29689	0.509	1	1.62	0.921	0.26	0.268	0.469	1.13	0.638	0.113509	0.455932
STAB1	chr3:52833219	rs2535629	2623961	chr3	5.25472	5.25473	0.367	0.509	0.0177	0.328	0.0809	1.6	0.0915	0.149	0.0655	0.0705811	0.102373
STAB1	chr3:52833219	rs2535629	2624008	chr3	5.25556	5.25557	0.62	0.0862	0.0458	0.041	0.824	0.337	0.538	0.658	0.215	0.0268721	1.58503
PBRM1	chr3:52833219	rs2535629	2676246	chr3	5.26205	5.26207	0.337	1.59	0.745	0.602	1.17	0.0223	0.481	0.187	0.0655	0.318759	0.236572
DNAH1	chr3:52833219	rs2535629	2623695	chr3	5.23806	5.23808	1.59	1.06	1.37	0.114	0.481	0.553	0.00877	0.328	0.337	0.522879	1.31876
STAB1	chr3:52833219	rs2535629	2623972	chr3	5.25501	5.25503	0.387	1.15	0.495	0.569	0.367	0.959	0.658	0.658	0.18	1.02228	1.58503
DNAH1	chr3:52833219	rs2535629	2623669	chr3	5.23567	5.23568	0.0223	1.1	0.959	1.59	0.041	0.155	0.0809	0.301	0.357	0.251812	0.0268721
DNAH1	chr3:52833219	rs2535629	2623734	chr3	5.24008	5.24009	0.208	0.125	0.0555	0.237	0.208	1.59	0.0809	0.959	0.456	0.283997	0.091515
NISCH	chr3:52833219	rs2535629	2623900	chr3	5.25234	5.25235	0.678	0.42	0.444	0.921	0.495	1.21	0.102	0.143	1.57	0.0362122	0.309804
DNAH1	chr3:52833219	rs2535629	2623743	chr3	5.2406	5.24061	0.398	0.77	0.319	0.0915	0.77	0.268	0.854	0.377	1.57	0.346787	0.327902
SFMBT1	chr3:52833219	rs2535629	2676576	chr3	5.30791	5.30793	0.886	0.959	0.42	0.0862	1	1.55	0.174	0.18	0.114	0.283997	0.443697
SFMBT1	chr3:52833219	rs2535629	2676522	chr3	5.29401	5.29402	0.0809	1.55	0.553	0.201	0.149	0.553	0.0655	0.00436	0.62	0.283997	1.25181
NISCH	chr3:52833219	rs2535629	2623882	chr3	5.25126	5.25126	0.143	1.54	0.125	0.538	0.432	0.409	0.538	0.0506	0.377	0.0222764	0.267606
DNAH1	chr3:52833219	rs2535629	2623699	chr3	5.23833	5.23834	0.301	0.268	0.959	0.0915	1.54	0.18	0.0458	0.387	1.41	0.0555173	0.221849
PBRM1	chr3:52833219	rs2535629	2676240	chr3	5.25974	5.25975	0.237	0.367	0.854	0.26	0.481	0.0555	1.52	0.409	0.456	0.337242	0.0409586
ITIH3	chr3:52833219	rs2535629	2624206	chr3	5.28427	5.28428	0.167	0.377	0.959	0.18	0.237	0.041	0.244	0.143	0.114	1.52288	0.431798
GLT8D1	chr3:52833219	rs2535629	2676344	chr3	5.27387	5.2739	0.638	0.62	1.51	1.17	0.921	1.15	0.114	0.0223	0.0223	0.119186	0.744727
PBRM1	chr3:52833219	rs2535629	2676241	chr3	5.25981	5.25982	0.215	1.44	1.4	0.347	1.49	0.328	0.208	0.367	0.125	0.0268721	0.346787
DNAH1	chr3:52833219	rs2535629	2623736	chr3	5.24028	5.24029	0.337	0.229	1.48	0.0862	0.387	0.237	0.569	0.26	0.796	0.455932	0.19382
PBRM1	chr3:52833219	rs2535629	2676242	chr3	5.25982	5.25982	0.268	1.48	1.2	0.0757	0.0132	1.1	0.495	0.284	0.367	0.0409586	0.356547
NISCH	chr3:52833219	rs2535629	2623887	chr3	5.25149	5.2515	0.268	1.48	0.143	0.0915	0.824	0.301	0.721	0.292	0.222	0.455932	0.49485
NISCH	chr3:52833219	rs2535629	2623877	chr3	5.25116	5.25117	0.201	1.47	0.292	1.06	0.42	0.0706	0.959	0.18	0.301	0.0177288	0.09691
SFMBT1	chr3:52833219	rs2535629	2676545	chr3	5.29661	5.29663	0.569	1.47	0.638	0.0223	0.377	0.886	0.796	0.125	0.319	0.337242	0.21467
SFMBT1	chr3:52833219	rs2535629	2676542	chr3	5.29643	5.29644	0.102	0.553	0.161	0.131	0.319	0.119	1.19	1.35	1.46	0.49485	0.376751
ITIH3	chr3:52833219	rs2535629	t2624178	chr3	5.28288	5.2843	0.0862	0.131	0.26	0.284	0.0862	0.0177	1.46	0.244	0.367	0.522879	0.346787
NISCH	chr3:52833219	rs2535629	2623870	chr3	5.25064	5.25064	0.0862	1.42	0.796	0.42	0.268	0.0315	0.0757	0.18	0.161	0.0362122	0.30103
PBRM1	chr3:52833219	rs2535629	2676262	chr3	5.26513	5.26515	0.187	0.62	0.367	0.0555	1.24	0.0809	0.284	1.42	1.3	0.161151	0.327902
NISCH	chr3:52833219	rs2535629	2623885	chr3	5.25143	5.25143	0.328	0.959	0.495	0.276	0.161	0.721	1.41	0.699	1.3	0.79588	0.207608
PBRM1	chr3:52833219	rs2535629	2676271	chr3	5.26686	5.26687	0.252	0.041	0.602	0.0177	0.0757	0.0757	0.208	0.469	1.41	0.585027	0.39794
NISCH	chr3:52833219	rs2535629	2623915	chr3	5.25265	5.25265	0.495	1.41	0.137	0.569	0.0177	0.229	0.469	0.0605	0.108	0.05061	0.49485
SFMBT1	chr3:52833219	rs2535629	2676554	chr3	5.30031	5.30033	0.495	0.0757	0.0655	0.00436	0.119	1.41	0.161	0.0132	0.602	0.102373	0.21467
DNAH1	chr3:52833219	rs2535629	2623697	chr3	5.2383	5.23831	0.553	0.854	0.387	0.62	0.00877	0.125	0.222	0.602	1.4	0.124939	0.161151
GLT8D1	chr3:52833219	rs2535629	2676336	chr3	5.27343	5.27343	0.222	0.155	1.38	0.523	0.509	0.155	0.137	0.194	0.252	0.130768	0.187087
NISCH	chr3:52833219	rs2535629	2623879	chr3	5.25121	5.25123	0.0555	1.37	0.456	0.319	0.77	0.0458	0.31	0.495	0.00436	0.154902	0.657577
STAB1	chr3:52833219	rs2535629	2623978	chr3	5.25511	5.25511	1.37	0.721	1.28	0.0555	0.0915	0.721	0.398	0.0506	1.24	0.79588	0.161151
GLT8D1	chr3:52833219	rs2535629	2676323	chr3	5.27291	5.27292	0.319	1.37	0.131	0.0315	0.387	0.149	1.17	0.0655	0.102	0.05061	0.173925
NISCH	chr3:52833219	rs2535629	2623894	chr3	5.25198	5.25198	0.0862	0.495	0.638	1.36	0.432	0.0269	0.0757	0.0862	0.0362	0.39794	0.00877392
DNAH1	chr3:52833219	rs2535629	2623724	chr3	5.23964	5.23965	0.102	1.36	0.444	0.367	0.377	0.319	0.244	0.658	0.367	0.0861861	0.0861861
STAB1	chr3:52833219	rs2535629	2623956	chr3	5.25444	5.25445	0.208	0.347	0.796	0.284	0.041	0.284	0.921	0.102	1.36	0.0655015	0.229148
PBRM1	chr3:52833219	rs2535629	2676248	chr3	5.26215	5.26215	0.00436	0.0757	0.0655	0.237	1.35	0.387	0.62	0.244	0.00877	0.0222764	0.508638
NISCH	chr3:52833219	rs2535629	2623907	chr3	5.2525	5.25251	0.367	0.319	0.237	0.77	1.35	0.0458	1.06	0.0706	0.337	0.443697	0.283997
PBRM1	chr3:52833219	rs2535629	2676286	chr3	5.26922	5.26923	0.0862	0.444	0.678	0.041	0.367	0.161	1.34	0.0757	0.357	0.207608	0.05061
PBRM1	chr3:52833219	rs2535629	2676261	chr3	5.26494	5.26495	0.201	1.33	0.328	0.125	0.824	0.0315	0.319	0.215	0.00877	0.102373	0.0315171
STAB1	chr3:52833219	rs2535629	2623989	chr3	5.25527	5.25529	0.222	0.31	0.00877	0.201	0.367	0.131	0.0315	0.0969	0.0315	1.31876	0.585027
PBRM1	chr3:52833219	rs2535629	2676289	chr3	5.26962	5.26963	0.125	1.31	0.959	0.284	0.215	0.125	0.0315	0.167	0.00436	0.0861861	0.0861861
STAB1	chr3:52833219	rs2535629	2623929	chr3	5.25357	5.25357	0.444	0.301	0.398	0.167	0.102	1.19	0.125	0.319	0.108	0.221849	1.3098
NISCH	chr3:52833219	rs2535629	2623901	chr3	5.25236	5.25236	0.398	0.62	0.0315	0.886	0.0362	0.237	0.398	0.284	0.585	0.244125	1.3098
DNAH1	chr3:52833219	rs2535629	2623674	chr3	5.23602	5.23603	0.721	0.0362	0.553	1.08	1.31	0.456	0.041	0.00436	0.509	0.886057	0.823909
STAB1	chr3:52833219	rs2535629	2623954	chr3	5.25439	5.25441	0.26	1.3	0.301	0.0362	0.553	0.367	0.131	0.699	0.699	0.0457575	0.173925
STAB1	chr3:52833219	rs2535629	2623937	chr3	5.25378	5.25379	0.108	0.377	0.0269	0.102	0.0915	0.42	0.041	1.29	0.167	0.05061	1.04096
STAB1	chr3:52833219	rs2535629	2623951	chr3	5.25424	5.25425	0.638	0.174	1.29	0.337	0.268	0.0315	0.18	0.167	0.959	0.585027	0.09691
DNAH1	chr3:52833219	rs2535629	2623799	chr3	5.24296	5.24297	0.0506	0.678	0.237	1.1	0.0757	0.854	0.0969	0.886	0.119	1.29243	0.0268721
NISCH	chr3:52833219	rs2535629	2623916	chr3	5.25265	5.25268	0.26	0.602	1.28	0.301	0.444	0.509	0.00436	0.114	0.0362	0.0604807	0.161151
DNAH1	chr3:52833219	rs2535629	2623719	chr3	5.23933	5.23934	0.268	0.0506	0.456	0.699	0.456	0.00877	0.77	0.215	1.28	0.552842	0.130768
NISCH	chr3:52833219	rs2535629	2623898	chr3	5.25226	5.25226	0.0605	0.699	0.237	1.28	0	0.041	0.0969	0.222	0.284	0.327902	0.05061
PBRM1	chr3:52833219	rs2535629	2676245	chr3	5.26193	5.26204	0.0315	0.301	0.77	0.509	0.155	0.119	0.509	0.26	0.276	0.522879	1.26761
DNAH1	chr3:52833219	rs2535629	2623765	chr3	5.24093	5.24094	0.745	0.824	0.42	0.0605	0.699	0.301	0.796	0.00877	0.125	1.25964	0.455932
PBRM1	chr3:52833219	rs2535629	2676294	chr3	5.27125	5.27126	0.456	0.699	1.26	0.252	0.456	0.0862	1	0.167	0.0915	0.39794	0.0409586
ITIH3	chr3:52833219	rs2535629	2624185	chr3	5.28318	5.28319	0.796	0.102	0.119	0.638	0.041	0.328	0.143	0.0969	1.25	0.259637	0.443697
SFMBT1	chr3:52833219	rs2535629	2676526	chr3	5.29412	5.29413	1.25	0.137	0.62	0.215	0.252	0.495	1.17	0.509	0.0269	0.167491	1.18709
SFMBT1	chr3:52833219	rs2535629	2676520	chr3	5.29388	5.29391	0.222	0.337	0.854	1.24	0.0655	0.357	0.201	0.229	0.0362	0.136677	0.124939
DNAH1	chr3:52833219	rs2535629	2623667	chr3	5.23557	5.23558	0.959	0.222	0.398	0.721	0.125	1.24	0.42	0.292	0.62	0.142668	0.420216
GLT8D1	chr3:52833219	rs2535629	t2676319	chr3	5.27282	5.27401	0.00436	0.387	1.24	0.62	0.149	0.0809	0.268	0.155	0.268	0.619789	0.79588
DNAH1	chr3:52833219	rs2535629	2623722	chr3	5.23952	5.23953	0.00436	0.638	0.77	1.24	0.409	0.0458	0.347	0.678	0.796	0.0315171	0.0555173
DNAH1	chr3:52833219	rs2535629	2623729	chr3	5.23989	5.2399	0.137	1.1	0.77	0.0757	0.284	0.0132	0.0969	0.0315	1.18	0.657577	1.22915
STAB1	chr3:52833219	rs2535629	2623995	chr3	5.25536	5.25536	0.42	0.357	0.149	0.137	0.481	1.21	0.328	0.174	1	0.21467	0.259637
ITIH3	chr3:52833219	rs2535629	2624187	chr3	5.2833	5.28331	1.1	1.07	0.553	0.222	0.102	0.252	1.21	0.167	0.0315	0.49485	0.0177288
SFMBT1	chr3:52833219	rs2535629	2676523	chr3	5.29402	5.29403	0.229	0.337	0.284	0.208	0.538	1.21	0.0458	0.367	0.959	0	0.886057
NISCH	chr3:52833219	rs2535629	2623892	chr3	5.25183	5.25185	0.201	0.31	0.469	0.0269	0.0969	0.77	1.21	0.00436	0.167	0.00436481	0.180456
PBRM1	chr3:52833219	rs2535629	2676276	chr3	5.2676	5.26761	1.15	0.699	0.131	0.377	0.602	0.268	0.409	0.77	1.21	0.886057	0.309804
DNAH1	chr3:52833219	rs2535629	2623691	chr3	5.23785	5.23786	0.301	0.328	0.0362	0.409	0.796	0.222	1.2	0.456	0.161	0.0132283	0.251812
SFMBT1	chr3:52833219	rs2535629	2676537	chr3	5.29525	5.29525	0.301	1.2	1	0.469	0.292	0.469	0.319	0.456	0.041	0.0362122	0.366532
NISCH	chr3:52833219	rs2535629	2623886	chr3	5.25145	5.25148	0.319	0.119	0.137	0.301	1.19	0.276	0.824	0.387	0.201	0.267606	0.275724
NISCH	chr3:52833219	rs2535629	2623893	chr3	5.25185	5.25187	0.0915	0.208	0.0269	0.31	0.31	0.509	0.125	0.678	0	0.0132283	1.18709
DNAH1	chr3:52833219	rs2535629	2623727	chr3	5.23971	5.23971	0.456	0.509	0.102	0.638	0.0269	0.0506	0.367	1.18	0.155	0.136677	0.468521
STAB1	chr3:52833219	rs2535629	2623983	chr3	5.25519	5.2552	0.0706	0.31	0.108	0.0555	0.102	0.041	0.0269	0.495	0.409	1.18046	0.21467
NISCH	chr3:52833219	rs2535629	t2623859	chr3	5.24891	5.25271	0.0862	1.18	0.409	0.886	0.481	0.215	0.469	0.252	0.0969	0.0177288	0.119186
DNAH1	chr3:52833219	rs2535629	2623703	chr3	5.23845	5.23846	0.0605	0.161	0.638	0.301	1.17	0.0223	0.377	0.658	0.108	0.0655015	0.229148
DNAH1	chr3:52833219	rs2535629	2623767	chr3	5.24127	5.24128	0.367	0.194	0.444	1.13	1.17	0.398	0.137	0.585	0.0362	0.30103	0.318759
PBRM1	chr3:52833219	rs2535629	2676268	chr3	5.26613	5.26614	0.553	0.398	0.409	0.137	0.319	1.09	0.678	1.17	0.796	0.221849	0.481486
STAB1	chr3:52833219	rs2535629	2623958	chr3	5.25464	5.25464	0.469	0.77	0.268	0.215	0.292	0.268	0.456	0	0.108	1.16115	0.522879
DNAH1	chr3:52833219	rs2535629	2623789	chr3	5.24265	5.24267	0.854	1.01	1.16	0.108	0.456	0.347	0.367	0.886	0.398	0.721246	0.387216
PBRM1	chr3:52833219	rs2535629	2676232	chr3	5.25923	5.25924	0.638	0.119	0.26	0.658	0.337	0.62	0.481	0.194	0.347	0.327902	1.16115
NISCH	chr3:52833219	rs2535629	2623905	chr3	5.25241	5.25242	0.108	0.585	0.602	1.15	0.222	0.222	0.921	0.367	0.0809	0.136677	0.142668
GLT8D1	chr3:52833219	rs2535629	2676347	chr3	5.27398	5.27401	0.0757	0.187	0.0458	0.495	0.108	0.0862	1.15	0.638	0.149	0.0809219	0.136677
STAB1	chr3:52833219	rs2535629	2623967	chr3	5.25484	5.25485	0.137	0.114	0.481	0.0269	0.222	0.0706	1.15	0.0915	0.921	0.167491	0.0177288
GLT8D1	chr3:52833219	rs2535629	2676341	chr3	5.27375	5.27376	0.108	0.194	0.0605	0.215	1.14	0.0555	0.0605	0.161	0.284	0.420216	0
STAB1	chr3:52833219	rs2535629	2623928	chr3	5.25352	5.25353	0.119	0.108	0.301	0.328	0.0132	0.0915	0.201	1.14	0	0.119186	0.0705811
STAB1	chr3:52833219	rs2535629	2623940	chr3	5.25388	5.25389	0.276	0.444	0.377	0.62	0.658	1.14	0.0969	0.0915	0.456	0.167491	0.0457575
STAB1	chr3:52833219	rs2535629	2623966	chr3	5.25481	5.25482	0.328	0.119	0.387	0.143	0.699	0.0223	1.13	0.229	0.0458	0.29243	0.585027
ITIH3	chr3:52833219	rs2535629	2624183	chr3	5.28311	5.28312	1.04	0.0969	0.268	0	0.0706	0.377	0.102	1.12	0.229	0.387216	0.958607
DNAH1	chr3:52833219	rs2535629	2623816	chr3	5.24345	5.24345	0.347	0.77	0.0223	0.699	0.319	0.337	0.00436	0.187	1.12	0.408935	0.161151
ITIH3	chr3:52833219	rs2535629	2624191	chr3	5.28346	5.28346	0.284	0.456	0.276	0.824	1.01	0.167	1.12	0.42	0.041	0.05061	0.481486
NISCH	chr3:52833219	rs2535629	2623868	chr3	5.25049	5.25049	0.137	0.495	0.119	1.12	0.377	0.481	0.367	0.0757	0.699	0.0362122	0.130768
DNAH1	chr3:52833219	rs2535629	2623740	chr3	5.24045	5.24046	0.119	0.187	0.0915	0.125	0.0555	0.114	1.11	0.0506	0.292	0.455932	0.366532
STAB1	chr3:52833219	rs2535629	2623963	chr3	5.25477	5.25478	0.194	0.194	0.0362	0.0915	0.31	1.11	0.102	0.31	0.347	0.107905	0.79588
STAB1	chr3:52833219	rs2535629	2624023	chr3	5.25575	5.25576	0.00436	0.495	0.469	0.699	1.1	0.0555	0.114	0.409	0.444	0.309804	0.60206
NISCH	chr3:52833219	rs2535629	2623912	chr3	5.25262	5.25263	0.00877	1.1	0.886	0.796	0.538	0.0132	0.77	0.0809	0.319	0.207608	0.19382
NISCH	chr3:52833219	rs2535629	2623864	chr3	5.24919	5.24919	0.337	0.357	0.292	1.05	1.1	0.18	0.00877	0.553	0.292	0.091515	0.337242
STAB1	chr3:52833219	rs2535629	2623947	chr3	5.25416	5.25417	0.0655	0.244	0.0757	0.0605	0.143	0.301	1.1	0.886	0.638	0.229148	0.29243
ITIH3	chr3:52833219	rs2535629	2624194	chr3	5.28367	5.28368	0.276	0.921	1.1	0.398	0.244	0.796	0.745	0.155	0.149	0.30103	0.886057
PBRM1	chr3:52833219	rs2535629	2676295	chr3	5.27136	5.27137	0.222	0.00877	0.959	0.77	1.09	0.319	0.301	0.237	0.26	0.958607	0.200659
STAB1	chr3:52833219	rs2535629	2624004	chr3	5.25548	5.25548	0.174	0.041	0.444	0.585	0.0223	0.00877	0.658	0.215	0.31	0.886057	1.09151
DNAH1	chr3:52833219	rs2535629	2623784	chr3	5.24235	5.24236	0.0915	0.553	0.102	0.00436	0.921	0.0915	0.268	0.328	0.337	1.09151	0.769551
DNAH1	chr3:52833219	rs2535629	2623681	chr3	5.23619	5.2362	0.201	1.08	0.444	0.00877	0.658	0.0362	0.125	0.721	0.481	0.107905	0.0604807
STAB1	chr3:52833219	rs2535629	2623943	chr3	5.25397	5.25398	0.187	0.174	0.18	0.292	0.409	0.398	0.208	0.222	0.244	0.420216	1.07572
GLT8D1	chr3:52833219	rs2535629	2676327	chr3	5.27297	5.27299	0.444	0.569	0.77	0.921	0.347	0.0862	1.07	0.194	0.569	0.468521	0.19382
ITIH3	chr3:52833219	rs2535629	2624192	chr3	5.2835	5.28352	0.469	0.102	0.0315	0.041	0.244	0.0362	1.07	0.0605	0.194	0.585027	0.0655015
PBRM1	chr3:52833219	rs2535629	2676292	chr3	5.27025	5.27027	0.194	0.0915	1.07	0.495	0.0362	0.0706	0.0132	0.0915	0.0706	0	0.251812
DNAH1	chr3:52833219	rs2535629	2623811	chr3	5.24336	5.24336	0.00877	0.0757	0.108	1.06	0.215	0.678	0.328	0.0555	0.469	0.337242	0.244125
ITIH3	chr3:52833219	rs2535629	2624203	chr3	5.28418	5.28419	0.538	0.0809	0	1.06	0.921	0.102	0.268	0.0223	0.721	0.119186	0.0604807
STAB1	chr3:52833219	rs2535629	2623996	chr3	5.25537	5.25539	0.237	0.678	0.119	0.0862	0.409	0.409	0.0605	0.292	0.796	1.05061	0.0409586
DNAH1	chr3:52833219	rs2535629	2623774	chr3	5.24188	5.24189	0.62	0.114	0.569	0.796	0.252	1.05	0.509	0.678	0.276	0.619789	0.387216
NISCH	chr3:52833219	rs2535629	2623878	chr3	5.25118	5.25121	0.509	1.03	0.108	0.658	0.0458	0.102	0.745	0.18	0.114	0.0409586	0.619789
DNAH1	chr3:52833219	rs2535629	2623780	chr3	5.24225	5.24226	0.26	0.796	0.495	0.469	0.886	0.602	0.187	1.03	0.208	0.522879	0.0604807
STAB1	chr3:52833219	rs2535629	2623948	chr3	5.2542	5.2542	0.0223	0.886	1.02	0.699	0.357	0.0458	0.18	0.824	0.0223	0.0809219	0.0861861
SFMBT1	chr3:52833219	rs2535629	2676525	chr3	5.29411	5.29412	0.638	1.02	0.678	0.796	0.114	0.357	0.137	1	0.292	0.0362122	0.148742
STAB1	chr3:52833219	rs2535629	2624020	chr3	5.25572	5.25573	0.0862	0.602	0.237	0.42	0.444	0.0555	0.0969	1.02	0.0655	0.657577	0.508638
DNAH1	chr3:52833219	rs2535629	2623702	chr3	5.2384	5.23841	0.229	0.0605	0.481	0.0555	0.638	0.0605	0.114	1.02	0.509	0.0861861	0.267606
PBRM1	chr3:52833219	rs2535629	2676237	chr3	5.25958	5.25959	0.0223	0.301	1.02	0.137	0.387	0.0655	0.102	0.26	0.237	0.275724	0.05061
NISCH	chr3:52833219	rs2535629	2623918	chr3	5.25269	5.25271	0.125	0.854	0.538	0.796	1.01	0.114	0.0706	0.252	0.387	0.0555173	0.107905
DNAH1	chr3:52833219	rs2535629	2623783	chr3	5.24228	5.24229	0.328	0.208	0.00877	0.301	0.0506	0.229	0.0706	0.481	1.01	0.154902	0.0268721
DNAH1	chr3:52833219	rs2535629	2623792	chr3	5.24285	5.24287	0.409	0.745	0.886	0.137	0.824	0.31	0.31	1.01	0.215	0.744727	0.387216
PBRM1	chr3:52833219	rs2535629	2676303	chr3	5.27195	5.27195	0.0362	0.495	0.119	0.125	1.01	0.699	0.155	0.444	0.0132	0.744727	0.267606
DNAH1	chr3:52833219	rs2535629	2623808	chr3	5.2433	5.24331	0.0605	0.523	0.00877	0.602	1	0.215	0.569	0.125	0.0655	0.337242	0.00877392
DNAH1	chr3:52833219	rs2535629	2623744	chr3	5.24062	5.24064	0.432	0.328	0.721	0.114	0.569	0.114	0.125	0.252	1	0.275724	0.0705811
NISCH	chr3:52833219	rs2535629	2623914	chr3	5.25264	5.25265	0.0915	1	0.523	0.745	0.678	0.00877	0.796	0.0555	0.0223	0.0861861	0.366532
DNAH1	chr3:52833219	rs2535629	2623739	chr3	5.24041	5.24042	0.208	1	0.0706	0.796	0.745	0.0506	0.229	0.143	0.208	0.744727	0.283997
DNAH1	chr3:52833219	rs2535629	2623749	chr3	5.24069	5.2407	0.0809	0.222	0.638	0.0862	0.0605	0.222	1	0.0809	0.42	0.408935	0.356547
DNAH1	chr3:52833219	rs2535629	2623723	chr3	5.23957	5.23957	0.0362	0.0362	0.854	0.00877	0.167	0.215	0.658	1	0.409	0.0457575	0.958607
NISCH	chr3:52833219	rs2535629	2623897	chr3	5.25218	5.25225	0.495	0.0605	0.137	1	0.824	0.585	0.0506	0.187	0.495	0.0409586	0.229148
DNAH1	chr3:52833219	rs2535629	2623728	chr3	5.23987	5.23987	0.137	1	0.553	0.26	0.585	0.201	0.041	0.745	0.377	0.638272	0.0705811
NISCH	chr3:52833219	rs2535629	2623911	chr3	5.25259	5.25262	0.0969	0.959	0.824	0.42	0.409	0.0506	0.00877	0.367	0.409	0.091515	0.091515
NISCH	chr3:52833219	rs2535629	2623906	chr3	5.25248	5.25248	0.0177	0.959	0.0706	0.469	0.699	0.328	0.0458	0.119	0.367	0.0409586	0.173925
DNAH1	chr3:52833219	rs2535629	2623704	chr3	5.2386	5.23861	0.0506	0.131	0.215	0.0969	0.42	0.292	0.215	0.959	0.301	0.0604807	0.161151
ITIH3	chr3:52833219	rs2535629	2624182	chr3	5.28308	5.28308	0.119	0.268	0.0862	0.854	0.409	0.509	0.137	0.745	0.959	0.420216	0.0132283
DNAH1	chr3:52833219	rs2535629	2623788	chr3	5.24255	5.24256	0.208	0.444	0.469	0.0706	0.292	0.215	0.229	0.959	0.292	0.113509	0.0809219
STAB1	chr3:52833219	rs2535629	2623960	chr3	5.25469	5.2547	0.658	0.00436	0.0655	0.377	0.569	0.959	0.658	0.00877	0.208	0.853872	0.677781
STAB1	chr3:52833219	rs2535629	2623938	chr3	5.25381	5.25382	0.102	0.0458	0.745	0.0269	0.658	0.137	0.31	0.959	0.347	0.309804	0.161151
DNAH1	chr3:52833219	rs2535629	2623786	chr3	5.2425	5.24251	0.187	0.387	0.77	0.252	0.00436	0.398	0.229	0.921	0.959	0.0132283	0.142668
PBRM1	chr3:52833219	rs2535629	2676282	chr3	5.26824	5.26824	0.18	0.921	0.125	0.678	0.337	0.252	0.921	0.337	0.444	0.0861861	0.161151
GLT8D1	chr3:52833219	rs2535629	2676333	chr3	5.27306	5.27307	0	0.824	0.921	0.367	0.569	0.102	0.432	0.62	0.523	0.366532	0.79588
PBRM1	chr3:52833219	rs2535629	2676251	chr3	5.26231	5.26232	0.155	0.678	0.00877	0.284	0.824	0.125	0.108	0.00877	0.699	0.920819	0.21467
NISCH	chr3:52833219	rs2535629	2623913	chr3	5.25264	5.25264	0.0506	0.921	0.0757	0.77	0.0605	0.602	0.229	0.244	0.0132	0.568636	0.537602
DNAH1	chr3:52833219	rs2535629	2623677	chr3	5.23608	5.23609	0.167	0.137	0.208	0.00436	0.921	0.0269	0.00436	0.0223	0.284	0.376751	0.244125
PBRM1	chr3:52833219	rs2535629	t2676219	chr3	5.25794	5.27199	0.0915	0.42	0.921	0.125	0.585	0.0315	0.638	0.167	0.432	0.142668	0.161151
ITIH3	chr3:52833219	rs2535629	2624188	chr3	5.28334	5.28335	0.699	0.699	0.276	0.62	0.167	0.0915	0.201	0.137	0.921	0.69897	0.366532
STAB1	chr3:52833219	rs2535629	2623952	chr3	5.25433	5.25433	0.143	0.495	0.0862	0.167	0.0177	0.284	0.921	0.244	0.469	0.721246	0.677781
PBRM1	chr3:52833219	rs2535629	2676269	chr3	5.26629	5.2663	0.201	0.796	0.0362	0.149	0.886	0.367	0.292	0.638	0.921	0.161151	0.19382
STAB1	chr3:52833219	rs2535629	2624019	chr3	5.2557	5.25571	0.00436	0.0809	0.62	0.0915	0.125	0.886	0.347	0.569	0.041	0.0409586	0.207608
STAB1	chr3:52833219	rs2535629	2623992	chr3	5.25533	5.25534	0.131	0.886	0.0132	0.387	0.252	0.62	0.215	0.143	0.229	0.200659	0.387216
PBRM1	chr3:52833219	rs2535629	2676247	chr3	5.26214	5.26214	0.0315	0.0132	0.292	0.0315	0.886	0.114	0.824	0.658	0.0862	0.49485	0.275724
STAB1	chr3:52833219	rs2535629	2623941	chr3	5.2539	5.25391	0.125	0.0706	0.886	0.125	0.886	0.387	0.0458	0.0458	0.678	0.79588	0.366532
STAB1	chr3:52833219	rs2535629	2623988	chr3	5.25526	5.25526	0.131	0.0915	0.284	0.26	0.42	0.131	0.155	0.0362	0.201	0.229148	0.886057
ITIH3	chr3:52833219	rs2535629	2624180	chr3	5.28305	5.28306	0.0362	0.886	0.131	0.201	0.357	0.0458	0.0506	0.114	0.432	0.69897	0.0362122
STAB1	chr3:52833219	rs2535629	2623931	chr3	5.25362	5.25362	0.42	0.0969	0.155	0.509	0.886	0.469	0.495	0.0706	0.0757	0.79588	0.366532
GLT8D1	chr3:52833219	rs2535629	2676322	chr3	5.27289	5.2729	0.0269	0.678	0.678	0.0655	0.268	0	0.886	0.328	0.569	0.420216	0.259637
DNAH1	chr3:52833219	rs2535629	t2623662	chr3	5.23505	5.24345	0.149	0.481	0.456	0.215	0.456	0.0969	0.398	0.854	0.721	0.259637	0.0705811
DNAH1	chr3:52833219	rs2535629	2623705	chr3	5.23866	5.23867	0.222	0.444	0.0555	0.0605	0.0706	0.137	0.215	0.854	0.194	0.0757207	0.0222764
STAB1	chr3:52833219	rs2535629	2623984	chr3	5.2552	5.25522	0.0655	0.215	0.337	0.215	0.102	0.854	0.854	0.319	0.301	0.130768	0.00436481
DNAH1	chr3:52833219	rs2535629	2623778	chr3	5.24207	5.24209	0.553	0.0269	0.0362	0.854	0.444	0.509	0.0915	0.0757	0.167	0.236572	0.376751
PBRM1	chr3:52833219	rs2535629	2676284	chr3	5.26858	5.26858	0.62	0.0177	0.00436	0.0132	0.222	0.18	0.237	0.215	0.854	0.408935	0.468521
NISCH	chr3:52833219	rs2535629	2623909	chr3	5.25254	5.25255	0.0458	0.854	0.0269	0.62	0.0757	0.0969	0.0706	0.0605	0.155	0.0409586	0.107905
DNAH1	chr3:52833219	rs2535629	2623709	chr3	5.23889	5.2389	0.602	0.854	0.208	0.62	0.495	0.658	0.215	0.137	0.18	0.221849	0.721246
PBRM1	chr3:52833219	rs2535629	2676277	chr3	5.26773	5.26773	0.42	0.201	0.523	0.658	0.854	0.26	0.602	0.114	0.585	0.187087	0.0655015
STAB1	chr3:52833219	rs2535629	2623970	chr3	5.25495	5.25495	0.0458	0.319	0.398	0.0315	0.137	0.699	0.854	0.0757	0.456	0.443697	0.508638
STAB1	chr3:52833219	rs2535629	2624012	chr3	5.2556	5.2556	0.252	0.00436	0.0458	0.337	0.854	0.553	0.796	0.538	0.538	0.136677	0.180456
SFMBT1	chr3:52833219	rs2535629	2676521	chr3	5.29392	5.29393	0.26	0.409	0.0132	0.0862	0.149	0.854	0.721	0.0223	0.409	0.318759	0.00877392
SFMBT1	chr3:52833219	rs2535629	2676532	chr3	5.29475	5.29476	0.824	0.824	0.469	0.538	0.174	0.658	0.481	0.114	0.041	0.187087	0.60206
STAB1	chr3:52833219	rs2535629	2624024	chr3	5.25576	5.25576	0.208	0.102	0.131	0.114	0.538	0.0458	0.824	0.301	0.161	0.0132283	0.154902
SFMBT1	chr3:52833219	rs2535629	2676534	chr3	5.29502	5.29502	0.0362	0.824	0.0362	0.187	0.0362	0.0223	0.523	0.553	0.137	0.0177288	0.161151
STAB1	chr3:52833219	rs2535629	2623923	chr3	5.25294	5.25294	0.569	0.553	0.585	0.398	0.432	0.824	0.796	0.0177	0.252	0.508638	0.468521
NISCH	chr3:52833219	rs2535629	2623863	chr3	5.24897	5.24897	0.174	0.284	0.244	0.149	0.194	0.137	0.0458	0.102	0.456	0.677781	0.79588
NISCH	chr3:52833219	rs2535629	2623896	chr3	5.25214	5.25217	0.357	0.229	0.678	0.796	0.62	0.42	0.114	0.0605	0.102	0.173925	0.251812
STAB1	chr3:52833219	rs2535629	2623997	chr3	5.2554	5.25541	0.0969	0.237	0.328	0.0809	0.194	0.745	0.796	0.481	0.155	0.113509	0.356547
DNAH1	chr3:52833219	rs2535629	2623663	chr3	5.23505	5.23506	0.301	0.553	0.721	0.143	0.42	0.0605	0.137	0.796	0.0809	0.455932	0.207608
STAB1	chr3:52833219	rs2535629	2623986	chr3	5.25523	5.25524	0.0915	0.456	0.0809	0.0605	0.523	0.796	0.0757	0.26	0.18	0.39794	0.275724
STAB1	chr3:52833219	rs2535629	2624014	chr3	5.25563	5.25563	0.00877	0.155	0.215	0.444	0.229	0.174	0.796	0.0605	0.0269	0.21467	0.337242
DNAH1	chr3:52833219	rs2535629	2623771	chr3	5.24163	5.24164	0.161	0.0757	0.31	0.284	0.509	0.161	0.125	0.796	0.0315	0.0655015	0.0177288
ITIH3	chr3:52833219	rs2535629	2624197	chr3	5.28392	5.28397	0.328	0.796	0.131	0.523	0.0915	0.00877	0.337	0.0809	0.301	0.161151	0.259637
DNAH1	chr3:52833219	rs2535629	2623693	chr3	5.23796	5.23797	0.0915	0.252	0.0809	0.0757	0.553	0.77	0.347	0.398	0.585	0.21467	0.431798
ITIH3	chr3:52833219	rs2535629	2624199	chr3	5.28399	5.28401	0.284	0.284	0.244	0.77	0.0655	0.328	0.131	0.0655	0.0915	0.119186	0.207608
DNAH1	chr3:52833219	rs2535629	2623801	chr3	5.24304	5.24305	0.495	0.553	0.174	0.00877	0.0223	0.301	0.252	0.0269	0.77	0.173925	0.19382
DNAH1	chr3:52833219	rs2535629	2623718	chr3	5.23926	5.23927	0.131	0.167	0.538	0.409	0.161	0.0315	0.42	0.638	0.77	0.00436481	0.522879
STAB1	chr3:52833219	rs2535629	2623985	chr3	5.25523	5.25523	0.222	0.77	0.137	0.0706	0.26	0.328	0.678	0.161	0.0706	0.619789	0.267606
DNAH1	chr3:52833219	rs2535629	2623670	chr3	5.23578	5.23579	0.357	0.77	0.602	0.131	0.0362	0.292	0.222	0.284	0.229	0.657577	0.537602
DNAH1	chr3:52833219	rs2535629	2623750	chr3	5.2407	5.24071	0.0605	0.174	0.0458	0.77	0.0757	0.553	0.0757	0.337	0.357	0.0757207	0.0409586
DNAH1	chr3:52833219	rs2535629	2623773	chr3	5.24179	5.2418	0.149	0.222	0.108	0.284	0.538	0.77	0.328	0.284	0.569	0.0555173	0.0315171
DNAH1	chr3:52833219	rs2535629	2623812	chr3	5.24336	5.24338	0.102	0.222	0.0655	0.509	0.0555	0.77	0.481	0.367	0.0506	0.275724	0.744727
SFMBT1	chr3:52833219	rs2535629	2676529	chr3	5.29451	5.29451	0.0757	0.187	0.42	0.469	0.495	0.0809	0.131	0.131	0.77	0.136677	0.259637
GLT8D1	chr3:52833219	rs2535629	2676326	chr3	5.27294	5.27296	0.0862	0.585	0.347	0.357	0.337	0.292	0.62	0.0555	0.509	0.327902	0.744727
ITIH3	chr3:52833219	rs2535629	2624205	chr3	5.28426	5.28427	0.301	0.0177	0.569	0.00877	0.638	0.469	0.0506	0.745	0.137	0.0132283	0.455932
STAB1	chr3:52833219	rs2535629	2623975	chr3	5.25506	5.25506	0.187	0.229	0.161	0.745	0.174	0.161	0.0458	0.284	0.108	0.113509	0.244125
DNAH1	chr3:52833219	rs2535629	2623687	chr3	5.23652	5.23653	0.678	0.745	0.244	0.137	0.481	0.745	0.602	0.0223	0.0269	0.167491	0.161151
DNAH1	chr3:52833219	rs2535629	2623731	chr3	5.24005	5.24005	0.0706	0.0862	0.102	0.481	0.0915	0.301	0.0605	0.102	0.42	0.744727	0.236572
GLT8D1	chr3:52833219	rs2535629	2676328	chr3	5.27299	5.273	0.328	0.721	0.42	0.0315	0.469	0.0862	0.523	0.237	0.509	0.09691	0.744727
STAB1	chr3:52833219	rs2535629	2623976	chr3	5.25507	5.25508	0.143	0.125	0.432	0.143	0.0862	0.745	0.0315	0.268	0.538	0.142668	0.091515
STAB1	chr3:52833219	rs2535629	2623973	chr3	5.25503	5.25504	0.276	0.222	0.00436	0.194	0.721	0.509	0.229	0.268	0.174	0.0809219	0.113509
DNAH1	chr3:52833219	rs2535629	2623805	chr3	5.24321	5.24321	0.495	0.721	0.041	0.0315	0.398	0.114	0.201	0.201	0.0269	0.431798	0.481486
SFMBT1	chr3:52833219	rs2535629	2676577	chr3	5.30798	5.308	0.319	0.721	0.194	0.194	0.0706	0.387	0.229	0.137	0.0269	0.638272	0.21467
STAB1	chr3:52833219	rs2535629	2623969	chr3	5.2549	5.2549	0.328	0.0655	0.252	0.0605	0.201	0.0315	0.0862	0.319	0.208	0.721246	0.69897
STAB1	chr3:52833219	rs2535629	2623959	chr3	5.25466	5.25467	0.0706	0.26	0.292	0.114	0.42	0.0655	0.0809	0.721	0.0809	0.161151	0.0268721
STAB1	chr3:52833219	rs2535629	2623936	chr3	5.25375	5.25376	0.222	0.553	0.268	0.444	0.699	0.456	0.699	0.252	0.26	0.167491	0.173925
STAB1	chr3:52833219	rs2535629	2624025	chr3	5.25577	5.25577	0.187	0.201	0.174	0.194	0.699	0.387	0.119	0.523	0.553	0.00877392	0.102373
STAB1	chr3:52833219	rs2535629	2623939	chr3	5.25385	5.25386	0	0.699	0.0223	0.0177	0.569	0.42	0.292	0.137	0.481	0.0177288	0.200659
STAB1	chr3:52833219	rs2535629	2623932	chr3	5.25367	5.25367	0.0223	0.201	0.357	0.041	0.0223	0.469	0.143	0.699	0.0969	0.0132283	0.130768
SFMBT1	chr3:52833219	rs2535629	2676541	chr3	5.29623	5.29623	0.0969	0.292	0.553	0.0655	0.301	0.699	0.0315	0.222	0.194	0.180456	0.346787
NISCH	chr3:52833219	rs2535629	2623888	chr3	5.25154	5.25159	0.0706	0.699	0.284	0.187	0.0969	0.00877	0.328	0.167	0.131	0.136677	0.29243
STAB1	chr3:52833219	rs2535629	2623945	chr3	5.25402	5.25402	0.328	0.0458	0.18	0.201	0.194	0.678	0.187	0.495	0.00436	0.376751	0.0132283
GLT8D1	chr3:52833219	rs2535629	2676335	chr3	5.27318	5.27319	0.108	0.201	0.569	0.432	0.167	0.143	0.523	0.481	0.678	0.09691	0.161151
DNAH1	chr3:52833219	rs2535629	2623721	chr3	5.23943	5.23944	0.328	0.678	0.42	0.553	0.538	0.509	0.0757	0.538	0.538	0.366532	0.0315171
STAB1	chr3:52833219	rs2535629	2623930	chr3	5.2536	5.25361	0.155	0.387	0.00877	0.678	0.292	0.0862	0.42	0.18	0.0458	0.0315171	0.187087
PBRM1	chr3:52833219	rs2535629	2676227	chr3	5.25888	5.25889	0.0655	0.678	0.523	0.367	0.208	0.357	0.292	0.658	0.00877	0.327902	0.21467
PBRM1	chr3:52833219	rs2535629	2676258	chr3	5.26433	5.26433	0.0506	0.0555	0.194	0.00436	0.357	0.252	0.0458	0.658	0.538	0.49485	0.568636
DNAH1	chr3:52833219	rs2535629	2623707	chr3	5.23874	5.23876	0.167	0.319	0.569	0.0458	0.00436	0.0706	0.658	0.469	0.319	0.537602	0.568636
STAB1	chr3:52833219	rs2535629	2624013	chr3	5.25561	5.25562	0.0605	0.155	0.658	0.432	0.131	0.237	0.553	0.041	0.292	0.0604807	0.387216
DNAH1	chr3:52833219	rs2535629	2623790	chr3	5.24269	5.2427	0.276	0.0915	0.658	0.319	0.553	0.0915	0.319	0.244	0.292	0.638272	0.091515
DNAH1	chr3:52833219	rs2535629	2623797	chr3	5.24294	5.24294	0.328	0.125	0.31	0.137	0.31	0.377	0.292	0.0915	0.252	0.657577	0.161151
STAB1	chr3:52833219	rs2535629	2623942	chr3	5.25393	5.25394	0.0269	0.387	0.149	0.62	0.119	0.377	0.398	0.638	0.0555	0.236572	0.337242
GLT8D1	chr3:52833219	rs2535629	2676324	chr3	5.27292	5.27293	0.268	0.119	0.367	0.347	0.469	0.328	0.0862	0.108	0.0223	0.638272	0.173925
DNAH1	chr3:52833219	rs2535629	2623772	chr3	5.24175	5.24176	0.155	0.328	0.638	0.367	0.252	0.481	0.0915	0.0223	0.252	0.49485	0.236572
DNAH1	chr3:52833219	rs2535629	2623781	chr3	5.24226	5.24228	0.143	0.319	0.328	0.137	0.0862	0.0862	0.638	0.0362	0.292	0.481486	0.229148
DNAH1	chr3:52833219	rs2535629	2623779	chr3	5.24222	5.24223	0.0605	0.26	0.62	0.602	0.367	0.201	0.00877	0.0132	0.149	0.638272	0.537602
STAB1	chr3:52833219	rs2535629	2623946	chr3	5.25407	5.25409	0.0605	0.62	0.0655	0.18	0.114	0.585	0.292	0.0223	0.0605	0.0315171	0.387216
STAB1	chr3:52833219	rs2535629	2624001	chr3	5.25544	5.25546	0.18	0.409	0.161	0.268	0.114	0.62	0.0362	0.0969	0.0862	0.568636	0.318759
ITIH3	chr3:52833219	rs2535629	2624201	chr3	5.28403	5.28404	0.481	0.208	0.222	0.201	0.62	0.377	0.26	0.0506	0.42	0.585027	0.443697
PBRM1	chr3:52833219	rs2535629	2676220	chr3	5.25794	5.25795	0.509	0.387	0.62	0.0315	0.357	0.0969	0.0809	0.229	0.585	0.420216	0.251812
DNAH1	chr3:52833219	rs2535629	2623713	chr3	5.23906	5.23908	0.387	0.208	0.0862	0.409	0.328	0.119	0.0458	0.0269	0.0458	0.585027	0.259637
STAB1	chr3:52833219	rs2535629	2624017	chr3	5.25568	5.2557	0.041	0.42	0.00436	0.201	0.523	0.585	0.0506	0	0.149	0.187087	0.05061
STAB1	chr3:52833219	rs2535629	t2623922	chr3	5.25294	5.25585	0.041	0.0915	0.0969	0	0.0506	0.569	0.143	0.367	0.0555	0.148742	0.267606
NISCH	chr3:52833219	rs2535629	2623865	chr3	5.24927	5.24929	0.222	0.509	0.398	0.569	0.42	0.284	0.222	0.0177	0.0223	0.251812	0.0705811
STAB1	chr3:52833219	rs2535629	2623982	chr3	5.25516	5.25516	0.102	0.0757	0.237	0.244	0.301	0.328	0.201	0.387	0.553	0.0861861	0.187087
DNAH1	chr3:52833219	rs2535629	2623717	chr3	5.23919	5.2392	0.292	0.0506	0.0362	0.187	0.244	0.409	0.0177	0.143	0.553	0.420216	0.154902
DNAH1	chr3:52833219	rs2535629	2623804	chr3	5.24318	5.24319	0.0605	0.155	0.252	0.0269	0.284	0.0269	0.167	0.137	0.553	0.0705811	0.00877392
DNAH1	chr3:52833219	rs2535629	2623742	chr3	5.24048	5.24048	0.215	0.114	0.102	0.337	0.301	0.538	0.143	0.174	0.509	0.229148	0.0809219
PBRM1	chr3:52833219	rs2535629	2676256	chr3	5.26376	5.26377	0.174	0.337	0.398	0.0132	0.538	0.167	0.509	0.237	0.0555	0.0132283	0.0705811
DNAH1	chr3:52833219	rs2535629	2623716	chr3	5.23916	5.23917	0.041	0.0757	0.208	0.0177	0.108	0.215	0.398	0.523	0.367	0.29243	0.161151
DNAH1	chr3:52833219	rs2535629	2623802	chr3	5.24306	5.24308	0.0506	0.108	0.398	0.0862	0.367	0.469	0.174	0.0177	0.0555	0.102373	0.124939
STAB1	chr3:52833219	rs2535629	2623955	chr3	5.25442	5.25442	0.114	0.108	0.00436	0.0655	0.0269	0.155	0.469	0.215	0.229	0.05061	0.0315171
STAB1	chr3:52833219	rs2535629	2623935	chr3	5.25374	5.25375	0.0757	0.187	0.0506	0.00436	0.456	0.328	0.119	0.0757	0.292	0.236572	0.0457575
GLT8D1	chr3:52833219	rs2535629	2676325	chr3	5.27294	5.27294	0.367	0.0809	0.456	0.131	0.237	0.125	0.222	0.284	0.215	0.327902	0.091515
NISCH	chr3:52833219	rs2535629	2623895	chr3	5.25212	5.25214	0.0315	0.00877	0.268	0.149	0.155	0.201	0.444	0.149	0.161	0.00877392	0.124939
STAB1	chr3:52833219	rs2535629	2623933	chr3	5.2537	5.25371	0.119	0.0555	0.237	0.125	0.041	0.244	0.252	0.347	0.0177	0.30103	0.387216

## Sheet: Fig_3_plot_A
geneSymbol	marker	rsid	exprID	chr	start	stop	HIPP
GLT8D1	chr3:52833805	rs3617	2676321	chr3	5.27286	5.27288	1.19
SFMBT1	chr3:52833805	rs3617	2676538	chr3	5.29546	5.29546	2.16
PBRM1	chr3:52833805	rs3617	2676243	chr3	5.26106	5.26107	0.854
STAB1	chr3:52833805	rs3617	2623978	chr3	5.25511	5.25511	0.337
SFMBT1	chr3:52833805	rs3617	2676530	chr3	5.29466	5.29466	0.102
SFMBT1	chr3:52833805	rs3617	2676532	chr3	5.29475	5.29476	0.377
PBRM1	chr3:52833805	rs3617	2676301	chr3	5.27161	5.27162	0.00436
NISCH	chr3:52833805	rs3617	2623900	chr3	5.25234	5.25235	0.523
ITIH3	chr3:52833805	rs3617	2624204	chr3	5.28421	5.28422	1.92
NISCH	chr3:52833805	rs3617	2623901	chr3	5.25236	5.25236	1.47
SFMBT1	chr3:52833805	rs3617	2676540	chr3	5.29601	5.29601	0.357
STAB1	chr3:52833805	rs3617	2623951	chr3	5.25424	5.25425	0.854
DNAH1	chr3:52833805	rs3617	2623687	chr3	5.23652	5.23653	0.398
SFMBT1	chr3:52833805	rs3617	2676549	chr3	5.29774	5.29776	0.42
DNAH1	chr3:52833805	rs3617	2623695	chr3	5.23806	5.23808	0.377
SFMBT1	chr3:52833805	rs3617	2676576	chr3	5.30791	5.30793	0.0555
GLT8D1	chr3:52833805	rs3617	2676345	chr3	5.27395	5.27395	1.04
DNAH1	chr3:52833805	rs3617	2623774	chr3	5.24188	5.24189	1.82
GLT8D1	chr3:52833805	rs3617	2676344	chr3	5.27387	5.2739	0.456
DNAH1	chr3:52833805	rs3617	2623734	chr3	5.24008	5.24009	0.143
NISCH	chr3:52833805	rs3617	2623864	chr3	5.24919	5.24919	1.11
SFMBT1	chr3:52833805	rs3617	2676525	chr3	5.29411	5.29412	0.377
SFMBT1	chr3:52833805	rs3617	2676546	chr3	5.29688	5.29689	1.31
NISCH	chr3:52833805	rs3617	2623865	chr3	5.24927	5.24929	1.07
DNAH1	chr3:52833805	rs3617	2623765	chr3	5.24093	5.24094	0.229
NISCH	chr3:52833805	rs3617	2623897	chr3	5.25218	5.25225	1.05
SFMBT1	chr3:52833805	rs3617	t2676518	chr3	5.29385	5.30805	0.174
DNAH1	chr3:52833805	rs3617	2623738	chr3	5.24038	5.2404	0.0223
STAB1	chr3:52833805	rs3617	2623923	chr3	5.25294	5.25294	0.174
STAB1	chr3:52833805	rs3617	2623960	chr3	5.25469	5.2547	0.174
ITIH3	chr3:52833805	rs3617	2624183	chr3	5.28311	5.28312	0.0605
SFMBT1	chr3:52833805	rs3617	2676550	chr3	5.29776	5.29776	0.137
DNAH1	chr3:52833805	rs3617	2623802	chr3	5.24306	5.24308	0.0132
NISCH	chr3:52833805	rs3617	2623896	chr3	5.25214	5.25217	0.824
PBRM1	chr3:52833805	rs3617	2676221	chr3	5.258	5.25814	0.237
PBRM1	chr3:52833805	rs3617	2676294	chr3	5.27125	5.27126	0.041
GLT8D1	chr3:52833805	rs3617	2676331	chr3	5.27303	5.27303	0.0506
ITIH3	chr3:52833805	rs3617	2624188	chr3	5.28334	5.28335	0.796
SFMBT1	chr3:52833805	rs3617	2676527	chr3	5.29416	5.29417	1.27
NISCH	chr3:52833805	rs3617	2623893	chr3	5.25185	5.25187	0.041
PBRM1	chr3:52833805	rs3617	2676223	chr3	5.25844	5.25845	0.0605
DNAH1	chr3:52833805	rs3617	2623721	chr3	5.23943	5.23944	0.319
STAB1	chr3:52833805	rs3617	2623961	chr3	5.25472	5.25473	0.149
ITIH3	chr3:52833805	rs3617	2624185	chr3	5.28318	5.28319	0.161
NISCH	chr3:52833805	rs3617	2623894	chr3	5.25198	5.25198	1.01
PBRM1	chr3:52833805	rs3617	2676264	chr3	5.26589	5.26589	0.347
DNAH1	chr3:52833805	rs3617	2623767	chr3	5.24127	5.24128	0.62
STAB1	chr3:52833805	rs3617	2624012	chr3	5.2556	5.2556	0.244
NISCH	chr3:52833805	rs3617	2623892	chr3	5.25183	5.25185	0.0315
PBRM1	chr3:52833805	rs3617	2676304	chr3	5.27198	5.27199	0.215
ITIH3	chr3:52833805	rs3617	2624191	chr3	5.28346	5.28346	0.699
ITIH3	chr3:52833805	rs3617	2624207	chr3	5.28428	5.2843	0.041
DNAH1	chr3:52833805	rs3617	2623708	chr3	5.23878	5.23878	0.125
DNAH1	chr3:52833805	rs3617	2623777	chr3	5.24202	5.24203	0.0458
PBRM1	chr3:52833805	rs3617	2676244	chr3	5.26131	5.26132	0.125
ITIH3	chr3:52833805	rs3617	2624187	chr3	5.2833	5.28331	0.469
DNAH1	chr3:52833805	rs3617	2623696	chr3	5.23818	5.2382	0.125
NISCH	chr3:52833805	rs3617	2623887	chr3	5.25149	5.2515	0.125
STAB1	chr3:52833805	rs3617	2623931	chr3	5.25362	5.25362	0.149
DNAH1	chr3:52833805	rs3617	2623713	chr3	5.23906	5.23908	0.367
DNAH1	chr3:52833805	rs3617	2623720	chr3	5.2394	5.23941	0.0655
STAB1	chr3:52833805	rs3617	2623995	chr3	5.25536	5.25536	0.0458
STAB1	chr3:52833805	rs3617	2624008	chr3	5.25556	5.25557	0.187
PBRM1	chr3:52833805	rs3617	2676276	chr3	5.2676	5.26761	0.77
GLT8D1	chr3:52833805	rs3617	2676327	chr3	5.27297	5.27299	0.602
SFMBT1	chr3:52833805	rs3617	2676545	chr3	5.29661	5.29663	0.0362
STAB1	chr3:52833805	rs3617	2624028	chr3	5.25581	5.25582	0.658
PBRM1	chr3:52833805	rs3617	2676256	chr3	5.26376	5.26377	0.481
PBRM1	chr3:52833805	rs3617	2676261	chr3	5.26494	5.26495	0.244
PBRM1	chr3:52833805	rs3617	2676292	chr3	5.27025	5.27027	0.523
GLT8D1	chr3:52833805	rs3617	2676341	chr3	5.27375	5.27376	0.155
ITIH3	chr3:52833805	rs3617	2624195	chr3	5.28379	5.2838	2.21
ITIH3	chr3:52833805	rs3617	2624203	chr3	5.28418	5.28419	0.886
STAB1	chr3:52833805	rs3617	2624027	chr3	5.25579	5.2558	0.319
GLT8D1	chr3:52833805	rs3617	2676326	chr3	5.27294	5.27296	0.00877
SFMBT1	chr3:52833805	rs3617	2676526	chr3	5.29412	5.29413	0.292
NISCH	chr3:52833805	rs3617	2623914	chr3	5.25264	5.25265	0.26
STAB1	chr3:52833805	rs3617	2623996	chr3	5.25537	5.25539	0.143
SFMBT1	chr3:52833805	rs3617	2676552	chr3	5.29883	5.29884	0.602
STAB1	chr3:52833805	rs3617	2624023	chr3	5.25575	5.25576	0.721
PBRM1	chr3:52833805	rs3617	2676242	chr3	5.25982	5.25982	0.409
GLT8D1	chr3:52833805	rs3617	2676336	chr3	5.27343	5.27343	0.131
SFMBT1	chr3:52833805	rs3617	2676523	chr3	5.29402	5.29403	0.0706
NISCH	chr3:52833805	rs3617	2623916	chr3	5.25265	5.25268	0.301
STAB1	chr3:52833805	rs3617	2623929	chr3	5.25357	5.25357	0.523
SFMBT1	chr3:52833805	rs3617	2676577	chr3	5.30798	5.308	0.143
NISCH	chr3:52833805	rs3617	2623911	chr3	5.25259	5.25262	0.678
NISCH	chr3:52833805	rs3617	2623895	chr3	5.25212	5.25214	0.119
STAB1	chr3:52833805	rs3617	2624025	chr3	5.25577	5.25577	0.387
GLT8D1	chr3:52833805	rs3617	2676324	chr3	5.27292	5.27293	0.041
NISCH	chr3:52833805	rs3617	t2623859	chr3	5.24891	5.25271	0.678
PBRM1	chr3:52833805	rs3617	2676241	chr3	5.25981	5.25982	0.432
NISCH	chr3:52833805	rs3617	2623915	chr3	5.25265	5.25265	0.137
DNAH1	chr3:52833805	rs3617	2623667	chr3	5.23557	5.23558	0.854
DNAH1	chr3:52833805	rs3617	2623727	chr3	5.23971	5.23971	0.77
DNAH1	chr3:52833805	rs3617	2623743	chr3	5.2406	5.24061	0.00877
DNAH1	chr3:52833805	rs3617	2623780	chr3	5.24225	5.24226	0.377
PBRM1	chr3:52833805	rs3617	2676240	chr3	5.25974	5.25975	0.0177
DNAH1	chr3:52833805	rs3617	2623666	chr3	5.23557	5.23557	0.125
DNAH1	chr3:52833805	rs3617	2623811	chr3	5.24336	5.24336	1.18
STAB1	chr3:52833805	rs3617	2623949	chr3	5.25423	5.25424	0.208
STAB1	chr3:52833805	rs3617	2623958	chr3	5.25464	5.25464	0.00877
SFMBT1	chr3:52833805	rs3617	2676534	chr3	5.29502	5.29502	0.201
DNAH1	chr3:52833805	rs3617	2623728	chr3	5.23987	5.23987	0.222
DNAH1	chr3:52833805	rs3617	2623789	chr3	5.24265	5.24267	0.167
NISCH	chr3:52833805	rs3617	2623918	chr3	5.25269	5.25271	0.553
SFMBT1	chr3:52833805	rs3617	2676554	chr3	5.30031	5.30033	0.237
DNAH1	chr3:52833805	rs3617	2623783	chr3	5.24228	5.24229	0.276
DNAH1	chr3:52833805	rs3617	2623795	chr3	5.2429	5.24291	0.125
NISCH	chr3:52833805	rs3617	2623886	chr3	5.25145	5.25148	0.398
STAB1	chr3:52833805	rs3617	2623984	chr3	5.2552	5.25522	0.108
DNAH1	chr3:52833805	rs3617	2623709	chr3	5.23889	5.2389	0.456
DNAH1	chr3:52833805	rs3617	2623778	chr3	5.24207	5.24209	1.54
DNAH1	chr3:52833805	rs3617	2623787	chr3	5.24252	5.24253	0.328
NISCH	chr3:52833805	rs3617	2623868	chr3	5.25049	5.25049	1.28
NISCH	chr3:52833805	rs3617	2623869	chr3	5.25059	5.2506	0.456
PBRM1	chr3:52833805	rs3617	2676259	chr3	5.26434	5.26439	0.149
ITIH3	chr3:52833805	rs3617	2624193	chr3	5.28364	5.28365	0.284
SFMBT1	chr3:52833805	rs3617	2676541	chr3	5.29623	5.29623	0.0809
DNAH1	chr3:52833805	rs3617	2623689	chr3	5.23662	5.23664	0.569
DNAH1	chr3:52833805	rs3617	2623699	chr3	5.23833	5.23834	0.222
DNAH1	chr3:52833805	rs3617	2623722	chr3	5.23952	5.23953	0.602
STAB1	chr3:52833805	rs3617	2623954	chr3	5.25439	5.25441	0.0506
STAB1	chr3:52833805	rs3617	2624005	chr3	5.25548	5.2555	0.678
PBRM1	chr3:52833805	rs3617	2676246	chr3	5.26205	5.26207	0.367
DNAH1	chr3:52833805	rs3617	2623663	chr3	5.23505	5.23506	0.538
DNAH1	chr3:52833805	rs3617	2623801	chr3	5.24304	5.24305	0.229
NISCH	chr3:52833805	rs3617	2623881	chr3	5.25125	5.25125	0.469
STAB1	chr3:52833805	rs3617	2623945	chr3	5.25402	5.25402	0.276
PBRM1	chr3:52833805	rs3617	2676269	chr3	5.26629	5.2663	0.31
SFMBT1	chr3:52833805	rs3617	2676521	chr3	5.29392	5.29393	0.0315
DNAH1	chr3:52833805	rs3617	2623705	chr3	5.23866	5.23867	0.538
STAB1	chr3:52833805	rs3617	2623966	chr3	5.25481	5.25482	0.337
STAB1	chr3:52833805	rs3617	2624030	chr3	5.25583	5.25584	1.01
PBRM1	chr3:52833805	rs3617	t2676219	chr3	5.25794	5.27199	0.208
SFMBT1	chr3:52833805	rs3617	2676543	chr3	5.2965	5.2965	0.432
NISCH	chr3:52833805	rs3617	2623898	chr3	5.25226	5.25226	1.12
NISCH	chr3:52833805	rs3617	2623876	chr3	5.25105	5.25106	0.0969
STAB1	chr3:52833805	rs3617	2623933	chr3	5.2537	5.25371	0.638
DNAH1	chr3:52833805	rs3617	2623736	chr3	5.24028	5.24029	0.041
DNAH1	chr3:52833805	rs3617	2623770	chr3	5.24157	5.24158	0.481
DNAH1	chr3:52833805	rs3617	2623805	chr3	5.24321	5.24321	0.0969
PBRM1	chr3:52833805	rs3617	2676284	chr3	5.26858	5.26858	0.367
PBRM1	chr3:52833805	rs3617	2676286	chr3	5.26922	5.26923	0.432
NISCH	chr3:52833805	rs3617	2623909	chr3	5.25254	5.25255	0.523
PBRM1	chr3:52833805	rs3617	2676220	chr3	5.25794	5.25795	0.119
PBRM1	chr3:52833805	rs3617	2676277	chr3	5.26773	5.26773	0.0458
SFMBT1	chr3:52833805	rs3617	2676537	chr3	5.29525	5.29525	0.155
DNAH1	chr3:52833805	rs3617	2623750	chr3	5.2407	5.24071	0.301
PBRM1	chr3:52833805	rs3617	2676289	chr3	5.26962	5.26963	0.143
PBRM1	chr3:52833805	rs3617	2676295	chr3	5.27136	5.27137	1.24
STAB1	chr3:52833805	rs3617	2623979	chr3	5.25513	5.25514	0.319
ITIH3	chr3:52833805	rs3617	2624202	chr3	5.28409	5.28411	0.77
DNAH1	chr3:52833805	rs3617	2623674	chr3	5.23602	5.23603	0.357
PBRM1	chr3:52833805	rs3617	2676237	chr3	5.25958	5.25959	0.137
DNAH1	chr3:52833805	rs3617	2623691	chr3	5.23785	5.23786	0.469
STAB1	chr3:52833805	rs3617	2623985	chr3	5.25523	5.25523	0.268
STAB1	chr3:52833805	rs3617	2623988	chr3	5.25526	5.25526	0.0506
PBRM1	chr3:52833805	rs3617	2676282	chr3	5.26824	5.26824	0.155
GLT8D1	chr3:52833805	rs3617	2676322	chr3	5.27289	5.2729	0.495
DNAH1	chr3:52833805	rs3617	2623719	chr3	5.23933	5.23934	0.0223
NISCH	chr3:52833805	rs3617	2623870	chr3	5.25064	5.25064	0.569
STAB1	chr3:52833805	rs3617	2623975	chr3	5.25506	5.25506	0.337
PBRM1	chr3:52833805	rs3617	2676222	chr3	5.25821	5.25823	0.509
SFMBT1	chr3:52833805	rs3617	2676574	chr3	5.30772	5.30772	0.292
DNAH1	chr3:52833805	rs3617	2623749	chr3	5.24069	5.2407	0.222
NISCH	chr3:52833805	rs3617	2623878	chr3	5.25118	5.25121	0.0223
NISCH	chr3:52833805	rs3617	2623905	chr3	5.25241	5.25242	1.16
NISCH	chr3:52833805	rs3617	2623906	chr3	5.25248	5.25248	0.495
ITIH3	chr3:52833805	rs3617	2624194	chr3	5.28367	5.28368	0.0706
DNAH1	chr3:52833805	rs3617	2623677	chr3	5.23608	5.23609	0.357
DNAH1	chr3:52833805	rs3617	2623716	chr3	5.23916	5.23917	0.0555
NISCH	chr3:52833805	rs3617	2623863	chr3	5.24897	5.24897	0.119
DNAH1	chr3:52833805	rs3617	2623740	chr3	5.24045	5.24046	0.252
STAB1	chr3:52833805	rs3617	2623956	chr3	5.25444	5.25445	0.252
GLT8D1	chr3:52833805	rs3617	t2676319	chr3	5.27282	5.27401	0.0555
DNAH1	chr3:52833805	rs3617	2623731	chr3	5.24005	5.24005	0.0132
DNAH1	chr3:52833805	rs3617	2623792	chr3	5.24285	5.24287	0.268
DNAH1	chr3:52833805	rs3617	2623693	chr3	5.23796	5.23797	0.119
DNAH1	chr3:52833805	rs3617	2623744	chr3	5.24062	5.24064	0.292
STAB1	chr3:52833805	rs3617	2623943	chr3	5.25397	5.25398	0.292
PBRM1	chr3:52833805	rs3617	2676232	chr3	5.25923	5.25924	0.357
NISCH	chr3:52833805	rs3617	2623912	chr3	5.25262	5.25263	0.108
NISCH	chr3:52833805	rs3617	2623879	chr3	5.25121	5.25123	0.0132
STAB1	chr3:52833805	rs3617	2624013	chr3	5.25561	5.25562	1
PBRM1	chr3:52833805	rs3617	2676227	chr3	5.25888	5.25889	0.26
PBRM1	chr3:52833805	rs3617	2676268	chr3	5.26613	5.26614	0.42
DNAH1	chr3:52833805	rs3617	t2623662	chr3	5.23505	5.24345	0.509
NISCH	chr3:52833805	rs3617	2623888	chr3	5.25154	5.25159	0.638
STAB1	chr3:52833805	rs3617	2623947	chr3	5.25416	5.25417	0.0706
DNAH1	chr3:52833805	rs3617	2623668	chr3	5.23565	5.23566	0.102
DNAH1	chr3:52833805	rs3617	2623669	chr3	5.23567	5.23568	2
DNAH1	chr3:52833805	rs3617	2623788	chr3	5.24255	5.24256	0.00877
ITIH3	chr3:52833805	rs3617	2624201	chr3	5.28403	5.28404	0.42
PBRM1	chr3:52833805	rs3617	2676247	chr3	5.26214	5.26214	0.456
DNAH1	chr3:52833805	rs3617	2623717	chr3	5.23919	5.2392	0.357
STAB1	chr3:52833805	rs3617	2624001	chr3	5.25544	5.25546	0.0269
PBRM1	chr3:52833805	rs3617	2676248	chr3	5.26215	5.26215	0.328
SFMBT1	chr3:52833805	rs3617	2676539	chr3	5.29557	5.29558	2.23
DNAH1	chr3:52833805	rs3617	2623697	chr3	5.2383	5.23831	0.0655
STAB1	chr3:52833805	rs3617	2623932	chr3	5.25367	5.25367	0.268
PBRM1	chr3:52833805	rs3617	2676271	chr3	5.26686	5.26687	0.444
GLT8D1	chr3:52833805	rs3617	2676333	chr3	5.27306	5.27307	0.31
ITIH3	chr3:52833805	rs3617	t2624178	chr3	5.28288	5.2843	0.149
DNAH1	chr3:52833805	rs3617	2623703	chr3	5.23845	5.23846	0.301
GLT8D1	chr3:52833805	rs3617	2676323	chr3	5.27291	5.27292	0.0862
DNAH1	chr3:52833805	rs3617	2623724	chr3	5.23964	5.23965	0.678
DNAH1	chr3:52833805	rs3617	2623781	chr3	5.24226	5.24228	0.161
STAB1	chr3:52833805	rs3617	2623952	chr3	5.25433	5.25433	0.678
STAB1	chr3:52833805	rs3617	2624024	chr3	5.25576	5.25576	0.387
GLT8D1	chr3:52833805	rs3617	2676325	chr3	5.27294	5.27294	0.00877
SFMBT1	chr3:52833805	rs3617	2676529	chr3	5.29451	5.29451	0.125
DNAH1	chr3:52833805	rs3617	2623723	chr3	5.23957	5.23957	0.0969
DNAH1	chr3:52833805	rs3617	2623797	chr3	5.24294	5.24294	0.0315
DNAH1	chr3:52833805	rs3617	2623808	chr3	5.2433	5.24331	0.31
NISCH	chr3:52833805	rs3617	2623877	chr3	5.25116	5.25117	0.444
STAB1	chr3:52833805	rs3617	2623941	chr3	5.2539	5.25391	0.0555
STAB1	chr3:52833805	rs3617	2623970	chr3	5.25495	5.25495	0.0458
DNAH1	chr3:52833805	rs3617	2623786	chr3	5.2425	5.24251	0.0915
STAB1	chr3:52833805	rs3617	2623969	chr3	5.2549	5.2549	0.149
STAB1	chr3:52833805	rs3617	2623986	chr3	5.25523	5.25524	0.398
STAB1	chr3:52833805	rs3617	2624014	chr3	5.25563	5.25563	0.347
DNAH1	chr3:52833805	rs3617	2623702	chr3	5.2384	5.23841	0.0605
STAB1	chr3:52833805	rs3617	2624016	chr3	5.25566	5.25567	0.201
GLT8D1	chr3:52833805	rs3617	2676328	chr3	5.27299	5.273	0.523
DNAH1	chr3:52833805	rs3617	2623771	chr3	5.24163	5.24164	0.62
STAB1	chr3:52833805	rs3617	2623963	chr3	5.25477	5.25478	0.42
STAB1	chr3:52833805	rs3617	2623976	chr3	5.25507	5.25508	0.00877
DNAH1	chr3:52833805	rs3617	2623681	chr3	5.23619	5.2362	0.337
STAB1	chr3:52833805	rs3617	2623940	chr3	5.25388	5.25389	0.824
GLT8D1	chr3:52833805	rs3617	2676342	chr3	5.27377	5.27377	0.77
DNAH1	chr3:52833805	rs3617	2623799	chr3	5.24296	5.24297	0.796
ITIH3	chr3:52833805	rs3617	2624184	chr3	5.28312	5.28313	0.569
STAB1	chr3:52833805	rs3617	2623928	chr3	5.25352	5.25353	0.409
STAB1	chr3:52833805	rs3617	2623939	chr3	5.25385	5.25386	0.155
DNAH1	chr3:52833805	rs3617	2623784	chr3	5.24235	5.24236	0.252
DNAH1	chr3:52833805	rs3617	2623739	chr3	5.24041	5.24042	1.13
DNAH1	chr3:52833805	rs3617	2623804	chr3	5.24318	5.24319	0.167
STAB1	chr3:52833805	rs3617	2623935	chr3	5.25374	5.25375	0.0269
STAB1	chr3:52833805	rs3617	2624017	chr3	5.25568	5.2557	0.194
STAB1	chr3:52833805	rs3617	2623938	chr3	5.25381	5.25382	0.244
NISCH	chr3:52833805	rs3617	2623907	chr3	5.2525	5.25251	0.292
STAB1	chr3:52833805	rs3617	2623959	chr3	5.25466	5.25467	0.0706
SFMBT1	chr3:52833805	rs3617	2676520	chr3	5.29388	5.29391	1.15
DNAH1	chr3:52833805	rs3617	2623812	chr3	5.24336	5.24338	0.77
NISCH	chr3:52833805	rs3617	2623913	chr3	5.25264	5.25264	0.699
STAB1	chr3:52833805	rs3617	2623946	chr3	5.25407	5.25409	0.347
STAB1	chr3:52833805	rs3617	2623989	chr3	5.25527	5.25529	0.143
DNAH1	chr3:52833805	rs3617	2623718	chr3	5.23926	5.23927	0.569
STAB1	chr3:52833805	rs3617	2624019	chr3	5.2557	5.25571	0.0132
ITIH3	chr3:52833805	rs3617	2624205	chr3	5.28426	5.28427	0.18
STAB1	chr3:52833805	rs3617	2623942	chr3	5.25393	5.25394	0.187
STAB1	chr3:52833805	rs3617	2623955	chr3	5.25442	5.25442	0.509
STAB1	chr3:52833805	rs3617	2623973	chr3	5.25503	5.25504	0.161
STAB1	chr3:52833805	rs3617	2624020	chr3	5.25572	5.25573	0.658
GLT8D1	chr3:52833805	rs3617	2676335	chr3	5.27318	5.27319	0.00877
SFMBT1	chr3:52833805	rs3617	2676522	chr3	5.29401	5.29402	0.00877
NISCH	chr3:52833805	rs3617	2623882	chr3	5.25126	5.25126	0.252
STAB1	chr3:52833805	rs3617	2623982	chr3	5.25516	5.25516	0.337
PBRM1	chr3:52833805	rs3617	2676245	chr3	5.26193	5.26204	0.102
ITIH3	chr3:52833805	rs3617	2624180	chr3	5.28305	5.28306	0.319
SFMBT1	chr3:52833805	rs3617	2676575	chr3	5.3079	5.30791	0.77
DNAH1	chr3:52833805	rs3617	2623704	chr3	5.2386	5.23861	0.523
DNAH1	chr3:52833805	rs3617	2623816	chr3	5.24345	5.24345	0.0605
STAB1	chr3:52833805	rs3617	2623983	chr3	5.25519	5.2552	0.131
ITIH3	chr3:52833805	rs3617	2624192	chr3	5.2835	5.28352	0.0915
NISCH	chr3:52833805	rs3617	2623885	chr3	5.25143	5.25143	0.301
DNAH1	chr3:52833805	rs3617	2623729	chr3	5.23989	5.2399	0.229
STAB1	chr3:52833805	rs3617	2623948	chr3	5.2542	5.2542	0.276
ITIH3	chr3:52833805	rs3617	2624199	chr3	5.28399	5.28401	0.523
STAB1	chr3:52833805	rs3617	2623930	chr3	5.2536	5.25361	0.0915
STAB1	chr3:52833805	rs3617	2623936	chr3	5.25375	5.25376	0.347
PBRM1	chr3:52833805	rs3617	2676262	chr3	5.26513	5.26515	0.409
GLT8D1	chr3:52833805	rs3617	2676347	chr3	5.27398	5.27401	0.432
ITIH3	chr3:52833805	rs3617	2624197	chr3	5.28392	5.28397	0.143
SFMBT1	chr3:52833805	rs3617	2676542	chr3	5.29643	5.29644	0.387
PBRM1	chr3:52833805	rs3617	2676251	chr3	5.26231	5.26232	0.268
DNAH1	chr3:52833805	rs3617	2623707	chr3	5.23874	5.23876	0.0269
DNAH1	chr3:52833805	rs3617	2623773	chr3	5.24179	5.2418	0.143
STAB1	chr3:52833805	rs3617	t2623922	chr3	5.25294	5.25585	0.114
STAB1	chr3:52833805	rs3617	2623967	chr3	5.25484	5.25485	0.0915
DNAH1	chr3:52833805	rs3617	2623772	chr3	5.24175	5.24176	0.161
DNAH1	chr3:52833805	rs3617	2623803	chr3	5.24309	5.2431	0.187
DNAH1	chr3:52833805	rs3617	2623791	chr3	5.24274	5.24275	0.149
STAB1	chr3:52833805	rs3617	2623937	chr3	5.25378	5.25379	0.387
PBRM1	chr3:52833805	rs3617	2676258	chr3	5.26433	5.26433	0.409
DNAH1	chr3:52833805	rs3617	2623670	chr3	5.23578	5.23579	0.244
STAB1	chr3:52833805	rs3617	2623992	chr3	5.25533	5.25534	0.77
STAB1	chr3:52833805	rs3617	2623997	chr3	5.2554	5.25541	0.0223
PBRM1	chr3:52833805	rs3617	2676303	chr3	5.27195	5.27195	0.108
GLT8D1	chr3:52833805	rs3617	2676346	chr3	5.27395	5.27397	1.19
ITIH3	chr3:52833805	rs3617	2624206	chr3	5.28427	5.28428	0.509
STAB1	chr3:52833805	rs3617	2623972	chr3	5.25501	5.25503	0.292
STAB1	chr3:52833805	rs3617	2624004	chr3	5.25548	5.25548	0.284
STAB1	chr3:52833805	rs3617	2624007	chr3	5.25554	5.25555	0.187
ITIH3	chr3:52833805	rs3617	2624182	chr3	5.28308	5.28308	0.469
DNAH1	chr3:52833805	rs3617	2623742	chr3	5.24048	5.24048	0.658
DNAH1	chr3:52833805	rs3617	2623779	chr3	5.24222	5.24223	1.24
DNAH1	chr3:52833805	rs3617	2623790	chr3	5.24269	5.2427	1.43

## Sheet: Fig_3_plot_B
ID	HIPP	rs3617
00_38	4.52691	CC
01_37	4.43963	CC
02_06	NA	CC
03_28	5.21238	CC
04_05	5.26798	AC
04_19	5.13663	AC
05_10	3.88821	AA
06_02	4.61751	AC
06_53	5.18501	AC
07_28	5.01503	AC
07_37	NA	AA
07_73	4.61005	AC
08_55	4.75832	CC
08_88	5.7378	AC
09_56	5.04509	CC
92_10	NA	CC
92_32	4.67382	AC
94_35	4.26184	AC
95_03	NA	AC
95_21	4.99762	AC
95_26	5.27701	CC
95_27	4.57407	CC
96_03	NA	CC
96_13	5.48324	CC
96_32	NA	CC
96_44	NA	AA
97_02	NA	AC
97_14	5.49967	AC
97_17	4.00265	AA
97_37	5.26758	AA
97_45	4.61968	AC
98_27	4.91384	CC
98_34	4.27459	AC
99_14	4.86535	AC
001_06	5.57524	CC
001_10	5.27245	AC
002_08	4.57599	AA
002_10	4.58403	CC
003_08	5.29166	CC
003_10	NA	AC
004_06	4.7925	AC
004_08	4.04723	AA
004_10	4.34293	AC
005_09	4.55098	CC
006_08	5.4068	AC
006_09	4.72834	CC
006_10	4.94844	CC
007_06	4.72361	AA
007_08	4.82279	AC
007_09	5.19262	AC
007_10	4.71669	CC
008_10	5.0245	AC
009_07	4.61528	AC
009_09	4.99426	AA
010_09	4.70326	AC
010_10	4.60865	AC
011_09	5.45213	CC
011_10	5.36981	AA
012_08	5.52305	CC
012_09	4.43093	AA
012_10	4.75863	AA
013_09	4.51634	AC
013_10	5.16542	AC
014_08	5.04241	AA
014_09	5.45146	AC
014_10	5.06196	AA
015_07	NA	CC
015_09	4.89357	AA
015_10	4.46767	AA
016_07	5.04181	CC
016_08	4.37319	AC
016_09	4.75272	AA
016_10	4.88985	CC
017_07	4.51753	AC
017_08	5.09149	AC
017_09	5.01561	AC
018_05	4.77318	AC
018_06	4.92203	AC
018_07	5.49967	AC
018_08	5.19986	AA
018_09	5.21991	AC
018_10	4.429	AC
019_08	4.36364	AA
019_10	4.35846	AA
020_07	5.38898	CC
020_08	4.96496	CC
020_10	5.03454	AA
021_05	NA	CC
021_08	4.31193	CC
021_09	4.93363	AC
021_10	4.52015	AC
022_06	4.88306	AC
022_08	5.15931	CC
022_09	4.80336	AC
023_08	5.26624	AC
023_09	4.9882	CC
023_10	5.48045	CC
024_08	5.36322	CC
024_09	3.90427	CC
024_10	5.67809	AC
025_05	5.44472	CC
025_08	5.18102	AC
025_09	4.30107	AA
025_10	NA	AC
026_07	4.36897	AC
026_08	4.69455	AC
026_09	3.84359	AC
027_09	4.63659	AC
028_08	4.72015	AA
028_09	4.37212	CC
028_10	4.79962	CC
029_09	4.46293	AC
030_06	4.78148	AC
030_09	4.78426	AC
031_08	4.53257	AC
031_09	4.7822	AC
032_08	4.61434	AA
032_09	4.54085	AC
032_10	4.6617	AA
033_08	5.40746	AC
033_09	5.43356	CC
034_06	5.87619	CC
034_08	5.88163	AC
034_09	5.36088	CC
035_06	4.15515	CC
035_09	5.77133	CC
036_08	5.09998	AC
036_09	5.29991	AC
037_08	4.91064	CC
038_08	5.53436	CC
038_09	4.89212	AA
039_06	4.52748	CC
040_08	4.482	AC
043_06	4.64615	CC

## Sheet: Fig_3_plot_C
geneSymbol	marker	rsid	exprID	chr	start	stop	aveALL	CRBL	FCTX	HIPP	MEDU	OCTX	PUTM	SNIG	TCTX	THAL	WHMT
GLT8D1	chr3:52833805	rs3617	2676321	chr3	5.27286	5.27288	2.55	0.469	0.0315	1.19	1.59	0.886	0.347	1.12	0.509	1.39	3.31876
SFMBT1	chr3:52833805	rs3617	2676538	chr3	5.29546	5.29546	2.12	1	0.319	2.16	0.319	0.959	3.27	0.538	1.77	0.0862	0.180456
PBRM1	chr3:52833805	rs3617	2676243	chr3	5.26106	5.26107	1.68	2.72	2.09	0.854	0.367	1.17	1.92	0.301	1.09	0.553	0.886057
STAB1	chr3:52833805	rs3617	2623978	chr3	5.25511	5.25511	1.64	0.585	2.28	0.337	0.155	0.721	0.42	0.194	0.77	0.658	0.0315171
SFMBT1	chr3:52833805	rs3617	2676530	chr3	5.29466	5.29466	1.52	2.33	1.23	0.102	0.432	0.569	0.137	0.00877	0.187	0.638	2.69897
SFMBT1	chr3:52833805	rs3617	2676532	chr3	5.29475	5.29476	1.51	0.854	0.886	0.377	0.26	0.886	0.886	0.284	0.0706	0.854	0.69897
PBRM1	chr3:52833805	rs3617	2676301	chr3	5.27161	5.27162	1.37	0.114	1.72	0.00436	0.553	0.367	0.509	0.125	2.1	0.432	0.387216
NISCH	chr3:52833805	rs3617	2623900	chr3	5.25234	5.25235	1.36	0.0969	0.509	0.523	0.959	0.347	0.456	0.187	1.43	0.252	1.23657
ITIH3	chr3:52833805	rs3617	2624204	chr3	5.28421	5.28422	1.31	0.229	0.174	1.92	0.796	1.36	1.92	0.0555	0.0969	0.31	0.267606
NISCH	chr3:52833805	rs3617	2623901	chr3	5.25236	5.25236	1.23	0.222	0.0506	1.47	0.31	0.237	0.0655	0.137	1	0.131	1.56864
SFMBT1	chr3:52833805	rs3617	2676540	chr3	5.29601	5.29601	1.23	2.11	1.92	0.357	0.108	1.11	0.602	0.284	1.19	0.357	1.05552
STAB1	chr3:52833805	rs3617	2623951	chr3	5.25424	5.25425	1.21	0.155	0.796	0.854	0.137	0.0458	0.167	0.00436	0.678	1.41	0.49485
DNAH1	chr3:52833805	rs3617	2623687	chr3	5.23652	5.23653	1.19	1.31	0.0177	0.398	0.569	0.678	0.824	0.187	0.174	0.585	0.180456
SFMBT1	chr3:52833805	rs3617	2676549	chr3	5.29774	5.29776	1.19	1.96	0.284	0.42	0.292	0.0862	0.721	0.292	0.678	0.387	0.721246
DNAH1	chr3:52833805	rs3617	2623695	chr3	5.23806	5.23808	1.17	0.398	1.01	0.377	0.398	0.432	0.155	0.268	0.108	0.131	1.18046
SFMBT1	chr3:52833805	rs3617	2676576	chr3	5.30791	5.30793	1.14	1.41	1.01	0.0555	0.77	0.509	0.319	0.523	0.62	0.523	0.60206
GLT8D1	chr3:52833805	rs3617	2676345	chr3	5.27395	5.27395	1.08	0.959	2.96	1.04	0.538	1.52	0.469	0.432	0.921	0.0655	0.0457575
DNAH1	chr3:52833805	rs3617	2623774	chr3	5.24188	5.24189	1.06	0.18	0.959	1.82	0.301	0.854	0.638	0.523	0.292	0.444	0.468521
GLT8D1	chr3:52833805	rs3617	2676344	chr3	5.27387	5.2739	1.05	1.51	1.48	0.456	0.42	1.54	0.569	0.377	0.00877	0.0177	0.744727
DNAH1	chr3:52833805	rs3617	2623734	chr3	5.24008	5.24009	0.959	0.0362	0.495	0.143	0.347	0.824	0.886	1	0.143	0.456	0.337242
NISCH	chr3:52833805	rs3617	2623864	chr3	5.24919	5.24919	0.959	0.167	0.222	1.11	1.28	0.387	0.959	0.509	0.553	0.0969	0.958607
SFMBT1	chr3:52833805	rs3617	2676525	chr3	5.29411	5.29412	0.959	1.74	1.06	0.377	0.187	0.469	0.276	0.921	0.108	0.114	0.431798
SFMBT1	chr3:52833805	rs3617	2676546	chr3	5.29688	5.29689	0.959	0.469	1.85	1.31	0.187	0.367	0.252	1.07	0.292	0.102	0.744727
NISCH	chr3:52833805	rs3617	2623865	chr3	5.24927	5.24929	0.921	0.174	0.495	1.07	0.854	0.0605	0.824	0.0757	0.0269	0.62	0.60206
DNAH1	chr3:52833805	rs3617	2623765	chr3	5.24093	5.24094	0.886	0.328	0.585	0.229	0.18	0.143	1.2	0.268	0.215	1.25	0.769551
NISCH	chr3:52833805	rs3617	2623897	chr3	5.25218	5.25225	0.886	0.00877	0.284	1.05	1.02	0.149	0.456	0.244	0.481	0.0605	1.08619
SFMBT1	chr3:52833805	rs3617	t2676518	chr3	5.29385	5.30805	0.886	1	2.03	0.174	0.00436	0.658	0.77	0.0809	0.0315	0.108	0.431798
DNAH1	chr3:52833805	rs3617	2623738	chr3	5.24038	5.2404	0.854	1.04	0.0458	0.0223	0.745	0.31	1	0.222	1.11	0.658	0.552842
STAB1	chr3:52833805	rs3617	2623923	chr3	5.25294	5.25294	0.854	0.678	1.04	0.174	0.328	0.137	1.33	0.553	0.137	0.469	0.136677
STAB1	chr3:52833805	rs3617	2623960	chr3	5.25469	5.2547	0.854	0.161	0.244	0.174	0.0862	0.432	0.959	0.292	0.569	2.13	0.657577
ITIH3	chr3:52833805	rs3617	2624183	chr3	5.28311	5.28312	0.854	0.114	0.0362	0.0605	0.0269	0.155	0.347	0.886	0.658	0.0132	0.200659
SFMBT1	chr3:52833805	rs3617	2676550	chr3	5.29776	5.29776	0.854	0.276	0.469	0.137	0.222	0.638	1.72	0.237	0.444	0.268	0.180456
DNAH1	chr3:52833805	rs3617	2623802	chr3	5.24306	5.24308	0.824	0.0223	0.26	0.0132	0.328	1.38	0.398	1.16	0.328	0.161	0.309804
NISCH	chr3:52833805	rs3617	2623896	chr3	5.25214	5.25217	0.824	0.167	0.495	0.824	0.432	0.509	0.854	0.155	0.602	0.328	0.886057
PBRM1	chr3:52833805	rs3617	2676221	chr3	5.258	5.25814	0.824	0.137	0.31	0.237	0.337	0.0177	0.569	0.602	0.456	0.108	0.420216
PBRM1	chr3:52833805	rs3617	2676294	chr3	5.27125	5.27126	0.824	0.444	2.06	0.041	0.347	0.0315	1.04	0.229	0.337	0.0655	0.136677
GLT8D1	chr3:52833805	rs3617	2676331	chr3	5.27303	5.27303	0.824	1.24	2.43	0.0506	0.0605	0.796	1	0.0506	0.959	0.0506	0.187087
ITIH3	chr3:52833805	rs3617	2624188	chr3	5.28334	5.28335	0.824	0.167	0.602	0.796	0.174	0.357	0.276	0.538	0.42	1.21	0.337242
SFMBT1	chr3:52833805	rs3617	2676527	chr3	5.29416	5.29417	0.824	0.0132	1.18	1.27	0.0655	1.24	0.161	0.114	0.137	0.194	0.366532
NISCH	chr3:52833805	rs3617	2623893	chr3	5.25185	5.25187	0.796	0.161	0.208	0.041	0.638	0.377	0.0809	0.553	0.469	0.222	0.09691
PBRM1	chr3:52833805	rs3617	2676223	chr3	5.25844	5.25845	0.796	0.921	1.33	0.0605	1.08	0.959	0.495	0.119	0.469	0.252	0.0315171
DNAH1	chr3:52833805	rs3617	2623721	chr3	5.23943	5.23944	0.77	0.959	0.292	0.319	0.276	0.824	0.31	0.0862	0.638	0.538	0.267606
STAB1	chr3:52833805	rs3617	2623961	chr3	5.25472	5.25473	0.77	0.469	0.041	0.149	0.0223	2.2	0.137	0.509	0.328	0.469	0.236572
ITIH3	chr3:52833805	rs3617	2624185	chr3	5.28318	5.28319	0.77	0.0969	0.0362	0.161	0.167	0.481	0.26	0.0706	0.886	0.328	0.387216
NISCH	chr3:52833805	rs3617	2623894	chr3	5.25198	5.25198	0.745	0.125	0.77	1.01	0.523	0.0555	0.237	0.276	0.42	0.0458	0.552842
PBRM1	chr3:52833805	rs3617	2676264	chr3	5.26589	5.26589	0.745	0.108	0.0269	0.347	0.409	1.02	0.215	0.377	1.47	1.6	0.387216
DNAH1	chr3:52833805	rs3617	2623767	chr3	5.24127	5.24128	0.699	0.569	0.108	0.62	0.602	0.155	0.569	1	0.367	0.301	0.0705811
STAB1	chr3:52833805	rs3617	2624012	chr3	5.2556	5.2556	0.699	0.0506	0.201	0.244	0.292	0.187	2.11	0.745	0.0177	0.0506	0.0268721
NISCH	chr3:52833805	rs3617	2623892	chr3	5.25183	5.25185	0.678	0.137	1.68	0.0315	0.102	0.42	1.66	0.0315	0.432	0.319	0.283997
PBRM1	chr3:52833805	rs3617	2676304	chr3	5.27198	5.27199	0.678	0.509	0.292	0.215	0.921	0.131	0.0269	0.0862	0.292	0.215	0.60206
ITIH3	chr3:52833805	rs3617	2624191	chr3	5.28346	5.28346	0.678	1.24	0.167	0.699	1	0.469	1.4	0.252	0.155	0.495	0.677781
ITIH3	chr3:52833805	rs3617	2624207	chr3	5.28428	5.2843	0.678	0.119	1.15	0.041	0.125	0.0655	2.21	1.57	1.06	0.237	0.638272
DNAH1	chr3:52833805	rs3617	2623708	chr3	5.23878	5.23878	0.658	0.509	1.24	0.125	0.495	0.0757	1.28	0.208	0.553	1	0.0409586
DNAH1	chr3:52833805	rs3617	2623777	chr3	5.24202	5.24203	0.658	0.42	0.602	0.0458	0.0809	0.0757	0.00436	0.481	0.276	0.194	0.229148
PBRM1	chr3:52833805	rs3617	2676244	chr3	5.26131	5.26132	0.658	1.66	1.15	0.125	0.481	0.456	0.699	0.252	0.0555	0.244	0.173925
ITIH3	chr3:52833805	rs3617	2624187	chr3	5.2833	5.28331	0.658	0.268	0.745	0.469	0.0506	0.854	1.08	0.041	0.398	1.07	0.19382
DNAH1	chr3:52833805	rs3617	2623696	chr3	5.23818	5.2382	0.638	0.824	1.57	0.125	0.569	0.569	0.337	0.886	0.222	0.161	0.0655015
NISCH	chr3:52833805	rs3617	2623887	chr3	5.25149	5.2515	0.638	2.8	0.959	0.125	0.456	0.432	1.1	0.0269	0.244	0.824	0.187087
STAB1	chr3:52833805	rs3617	2623931	chr3	5.25362	5.25362	0.638	0.102	0.319	0.149	1.13	0.149	0.745	0.0362	0.208	0.886	0.585027
DNAH1	chr3:52833805	rs3617	2623713	chr3	5.23906	5.23908	0.62	0.201	0.155	0.367	0.319	0.208	0.167	0.0177	0.18	0.77	0.200659
DNAH1	chr3:52833805	rs3617	2623720	chr3	5.2394	5.23941	0.62	0.409	0.292	0.0655	0.284	0.161	2.3	0.201	0.432	0.398	0.267606
STAB1	chr3:52833805	rs3617	2623995	chr3	5.25536	5.25536	0.62	0.745	0.041	0.0458	0.585	1.92	0.0223	0.284	0.409	0.26	0.102373
STAB1	chr3:52833805	rs3617	2624008	chr3	5.25556	5.25557	0.62	0.143	0.222	0.187	0.481	0.268	0.699	0.638	0.0132	0.201	1.03152
PBRM1	chr3:52833805	rs3617	2676276	chr3	5.2676	5.26761	0.62	0.387	0.585	0.77	0.284	0.208	0.456	0.319	0.796	1.09	0.236572
GLT8D1	chr3:52833805	rs3617	2676327	chr3	5.27297	5.27299	0.62	0.495	0.959	0.602	0.131	0.102	1.01	0.0862	0.0655	0.444	0.657577
SFMBT1	chr3:52833805	rs3617	2676545	chr3	5.29661	5.29663	0.62	0.721	0.585	0.0362	0.0362	0.638	0.699	0.174	0.268	0.0915	0.366532
STAB1	chr3:52833805	rs3617	2624028	chr3	5.25581	5.25582	0.602	0.31	1.12	0.658	0.18	0.886	0.538	0.367	1.02	0.387	0.443697
PBRM1	chr3:52833805	rs3617	2676256	chr3	5.26376	5.26377	0.602	1	1.3	0.481	0.229	0.237	0.824	0.0757	0.0506	0.215	0.29243
PBRM1	chr3:52833805	rs3617	2676261	chr3	5.26494	5.26495	0.602	1.33	0.721	0.244	0.187	0.0177	1.02	0.347	0.0458	0.319	0.481486
PBRM1	chr3:52833805	rs3617	2676292	chr3	5.27025	5.27027	0.602	0.0269	1.05	0.523	0.0555	0.0915	0.301	0.0555	0.167	0.328	0.49485
GLT8D1	chr3:52833805	rs3617	2676341	chr3	5.27375	5.27376	0.602	0.959	1.24	0.155	0.699	0.143	0.26	0.00877	0.0555	0.444	0.508638
ITIH3	chr3:52833805	rs3617	2624195	chr3	5.28379	5.2838	0.602	0.041	0.387	2.21	0.0706	0.319	0.292	0.824	0.187	0.0506	0.920819
ITIH3	chr3:52833805	rs3617	2624203	chr3	5.28418	5.28419	0.602	0.367	0.319	0.886	1.29	0.0757	0.469	0.0177	0.444	0.222	0.0222764
STAB1	chr3:52833805	rs3617	2624027	chr3	5.25579	5.2558	0.585	0.0132	0.131	0.319	0.0757	0.569	0.215	0.143	0.444	2.66	0.0268721
GLT8D1	chr3:52833805	rs3617	2676326	chr3	5.27294	5.27296	0.569	0.854	0.824	0.00877	0.456	0.0506	1.28	0.328	0.0506	0.337	0.236572
SFMBT1	chr3:52833805	rs3617	2676526	chr3	5.29412	5.29413	0.569	0.00877	0.62	0.292	0.155	0.523	0.638	0.377	0.18	0.215	0.346787
NISCH	chr3:52833805	rs3617	2623914	chr3	5.25264	5.25265	0.553	0.337	0.301	0.26	0.721	0.041	0.377	0.229	0.328	0.62	0.958607
STAB1	chr3:52833805	rs3617	2623996	chr3	5.25537	5.25539	0.553	0.398	0.276	0.143	0.959	0.357	0.854	0.319	0.553	0.444	0.283997
SFMBT1	chr3:52833805	rs3617	2676552	chr3	5.29883	5.29884	0.553	0.569	1.4	0.602	0.469	0.114	0.237	0.409	0.244	0.538	0.455932
STAB1	chr3:52833805	rs3617	2624023	chr3	5.25575	5.25576	0.538	0.114	0.638	0.721	0.886	0.131	0.745	0.174	1.15	0.268	0.387216
PBRM1	chr3:52833805	rs3617	2676242	chr3	5.25982	5.25982	0.523	1.01	1.77	0.409	0.155	0.721	0.721	0.301	0.292	0.62	0.102373
GLT8D1	chr3:52833805	rs3617	2676336	chr3	5.27343	5.27343	0.523	0.0223	2.03	0.131	0.357	0.149	0.495	0.31	0.347	0.268	0.00436481
SFMBT1	chr3:52833805	rs3617	2676523	chr3	5.29402	5.29403	0.523	0.0655	0.108	0.0706	0.167	1.82	0.252	1.31	0.602	0.00877	1.08092
NISCH	chr3:52833805	rs3617	2623916	chr3	5.25265	5.25268	0.509	0.237	0.796	0.301	0.319	0.252	0.041	0.523	0.0269	0.0605	0.79588
STAB1	chr3:52833805	rs3617	2623929	chr3	5.25357	5.25357	0.509	0.161	0.523	0.523	0.268	1.41	0.444	0.155	0.347	0.155	1.95861
SFMBT1	chr3:52833805	rs3617	2676577	chr3	5.30798	5.308	0.509	0.31	0.155	0.143	0.42	0.398	0.31	0.31	0.041	0.538	0.431798
NISCH	chr3:52833805	rs3617	2623911	chr3	5.25259	5.25262	0.495	1.24	1.39	0.678	0.699	0.119	0.187	0.0655	0.538	0.0605	0.124939
NISCH	chr3:52833805	rs3617	2623895	chr3	5.25212	5.25214	0.481	0.137	0.456	0.119	0.387	0.155	0.276	0.201	0.42	0.456	0.337242
STAB1	chr3:52833805	rs3617	2624025	chr3	5.25577	5.25577	0.481	0.301	0.208	0.387	0.432	0.0458	0.658	0.292	0.585	0.0757	0.161151
GLT8D1	chr3:52833805	rs3617	2676324	chr3	5.27292	5.27293	0.481	0.00877	1.12	0.041	0.409	0.0269	0.187	0.481	0.481	0.638	0.154902
NISCH	chr3:52833805	rs3617	t2623859	chr3	5.24891	5.25271	0.469	0.796	0.31	0.678	0.678	0	0.0605	0.31	0.377	0.137	1.08619
PBRM1	chr3:52833805	rs3617	2676241	chr3	5.25981	5.25982	0.469	0.921	1.25	0.432	0.745	0.432	0.721	0.108	0.276	0.143	0.0409586
NISCH	chr3:52833805	rs3617	2623915	chr3	5.25265	5.25265	0.456	1.11	0.244	0.137	0.0605	0.194	0.569	0.187	0.222	0.215	0.148742
DNAH1	chr3:52833805	rs3617	2623667	chr3	5.23557	5.23558	0.444	0.131	0.119	0.854	0.409	0.796	0.0706	0.18	0.125	0.131	0.0757207
DNAH1	chr3:52833805	rs3617	2623727	chr3	5.23971	5.23971	0.444	0.337	0.0706	0.77	0.328	0.125	0.18	1	0.0223	0.0809	0.0809219
DNAH1	chr3:52833805	rs3617	2623743	chr3	5.2406	5.24061	0.444	0.0969	0.194	0.00877	0.102	0.041	0.921	0.0655	1.6	0.387	0.39794
DNAH1	chr3:52833805	rs3617	2623780	chr3	5.24225	5.24226	0.444	1.11	0.26	0.377	0.569	0.357	0.0969	0.00436	0.495	0.387	0.0362122
PBRM1	chr3:52833805	rs3617	2676240	chr3	5.25974	5.25975	0.444	0.409	1.15	0.0177	0.187	0.0177	1.66	0.114	0.319	0.244	0.19382
DNAH1	chr3:52833805	rs3617	2623666	chr3	5.23557	5.23557	0.432	0.222	0.959	0.125	0.0269	0.886	0.796	0.699	0.00877	0.699	0.0409586
DNAH1	chr3:52833805	rs3617	2623811	chr3	5.24336	5.24336	0.432	0.0706	0.00877	1.18	0.244	0.444	1.25	0.194	0.62	0.201	0.148742
STAB1	chr3:52833805	rs3617	2623949	chr3	5.25423	5.25424	0.432	0.319	0.0506	0.208	0.569	0.119	0.0969	0.886	0.347	0.18	0.200659
STAB1	chr3:52833805	rs3617	2623958	chr3	5.25464	5.25464	0.432	0.194	0.509	0.00877	0.174	0.0223	0.77	0.041	0.509	0.824	0.376751
SFMBT1	chr3:52833805	rs3617	2676534	chr3	5.29502	5.29502	0.432	0.854	0.0177	0.201	0.149	0.638	0.0555	0.301	0.0757	0.18	0.0555173
DNAH1	chr3:52833805	rs3617	2623728	chr3	5.23987	5.23987	0.42	1.24	0.678	0.222	0.301	0.357	0.602	0.161	0.721	0.886	0.0268721
DNAH1	chr3:52833805	rs3617	2623789	chr3	5.24265	5.24267	0.42	0.328	0.292	0.167	0.0655	0.398	0.456	0.745	0.137	1.35	0.21467
NISCH	chr3:52833805	rs3617	2623918	chr3	5.25269	5.25271	0.42	0.523	0.432	0.553	0.77	0.00436	0.495	0.824	0.114	0.0605	0.309804
SFMBT1	chr3:52833805	rs3617	2676554	chr3	5.30031	5.30033	0.42	0.0177	0.319	0.237	0.523	1.6	0.268	0.0706	0.658	0.174	0.091515
DNAH1	chr3:52833805	rs3617	2623783	chr3	5.24228	5.24229	0.409	0.0862	0.0862	0.276	0.301	0.658	0.377	0.854	0.854	0.456	0.0222764
DNAH1	chr3:52833805	rs3617	2623795	chr3	5.2429	5.24291	0.409	0.0506	0.62	0.125	0.18	0.553	0.201	0.125	0.143	0.108	0.187087
NISCH	chr3:52833805	rs3617	2623886	chr3	5.25145	5.25148	0.409	0.102	0.409	0.398	1	0.495	0.387	0.208	0.114	0.0458	0.244125
STAB1	chr3:52833805	rs3617	2623984	chr3	5.2552	5.25522	0.409	0.215	0.854	0.108	0.252	1.43	1.24	0.187	0.495	0.114	0.769551
DNAH1	chr3:52833805	rs3617	2623709	chr3	5.23889	5.2389	0.398	1.19	0.155	0.456	0.602	0.102	0.31	0.108	0.0132	0.119	0.537602
DNAH1	chr3:52833805	rs3617	2623778	chr3	5.24207	5.24209	0.398	0.328	0.0809	1.54	0.187	0.824	0.357	0.0315	0.0506	0.215	0.366532
DNAH1	chr3:52833805	rs3617	2623787	chr3	5.24252	5.24253	0.398	0.509	0.174	0.328	0.854	0.585	0.137	0.854	0.347	0.553	0.309804
NISCH	chr3:52833805	rs3617	2623868	chr3	5.25049	5.25049	0.398	0.194	0.432	1.28	0.585	0.252	0.00436	0.0315	1	0.0223	1.02687
NISCH	chr3:52833805	rs3617	2623869	chr3	5.25059	5.2506	0.398	2.09	0.0132	0.456	0.328	0.77	0.222	0.347	0.0132	0.0506	0.19382
PBRM1	chr3:52833805	rs3617	2676259	chr3	5.26434	5.26439	0.398	0.77	2.92	0.149	0.0315	0.187	1.19	0.398	0.155	0.0506	0.21467
ITIH3	chr3:52833805	rs3617	2624193	chr3	5.28364	5.28365	0.398	0.0969	0.215	0.284	0.62	0.31	1.89	0.0915	0.0132	0.268	0.0409586
SFMBT1	chr3:52833805	rs3617	2676541	chr3	5.29623	5.29623	0.398	0.222	1.47	0.0809	0.347	1.47	0.553	0.377	0.0969	0.509	0.00877392
DNAH1	chr3:52833805	rs3617	2623689	chr3	5.23662	5.23664	0.387	0.276	0.42	0.569	0.367	0.824	0.131	1.35	0.0315	0.222	0.0861861
DNAH1	chr3:52833805	rs3617	2623699	chr3	5.23833	5.23834	0.387	0.432	0.481	0.222	0.745	0.0706	0.0605	0.119	1.32	0.155	0.200659
DNAH1	chr3:52833805	rs3617	2623722	chr3	5.23952	5.23953	0.387	0.523	0.658	0.602	0.854	0.161	0.824	0.0655	0.398	0.0862	0.113509
STAB1	chr3:52833805	rs3617	2623954	chr3	5.25439	5.25441	0.377	0.854	0.292	0.0506	0.432	0.638	0.367	0.569	0.62	0.432	0.236572
STAB1	chr3:52833805	rs3617	2624005	chr3	5.25548	5.2555	0.377	0.31	0.0177	0.678	0.215	0.167	0.367	0.31	0.215	0.357	0.376751
PBRM1	chr3:52833805	rs3617	2676246	chr3	5.26205	5.26207	0.377	1.03	0.854	0.367	0.699	0.149	0.699	0.0862	0.187	0.328	0.0555173
DNAH1	chr3:52833805	rs3617	2623663	chr3	5.23505	5.23506	0.367	0.187	1.04	0.538	0.137	0.174	0.0506	0.0458	0.337	0.721	0.0132283
DNAH1	chr3:52833805	rs3617	2623801	chr3	5.24304	5.24305	0.367	0.229	1	0.229	0.0655	0.041	0.237	0.523	0.347	0.62	0.267606
NISCH	chr3:52833805	rs3617	2623881	chr3	5.25125	5.25125	0.367	0.796	0.585	0.469	0.796	0.222	1.36	0.108	0.699	0.538	2.24413
STAB1	chr3:52833805	rs3617	2623945	chr3	5.25402	5.25402	0.367	0.041	0.62	0.276	0.041	1.26	0.041	0.284	0.301	0.31	0.0705811
PBRM1	chr3:52833805	rs3617	2676269	chr3	5.26629	5.2663	0.367	0.921	0.469	0.31	0.854	0.215	0.959	0.0132	1.01	0.00436	0.148742
SFMBT1	chr3:52833805	rs3617	2676521	chr3	5.29392	5.29393	0.367	0.237	0.174	0.0315	0.796	0.658	0.62	0.77	0.00436	0.444	0.119186
DNAH1	chr3:52833805	rs3617	2623705	chr3	5.23866	5.23867	0.357	0.398	0.0223	0.538	0	0.0315	1.01	0.77	0.0269	0.131	0.102373
STAB1	chr3:52833805	rs3617	2623966	chr3	5.25481	5.25482	0.357	0.143	0.301	0.337	0.409	0.42	1.49	0.409	0.0915	0.301	0.60206
STAB1	chr3:52833805	rs3617	2624030	chr3	5.25583	5.25584	0.357	0.553	1.89	1.01	0.222	0.108	0.137	0.824	0.328	0.119	2.13668
PBRM1	chr3:52833805	rs3617	t2676219	chr3	5.25794	5.27199	0.357	0.481	1.51	0.208	0.268	0.155	1.03	0.119	0.469	0.0362	0.0315171
SFMBT1	chr3:52833805	rs3617	2676543	chr3	5.2965	5.2965	0.357	0.42	1.21	0.432	0.18	0.284	0.495	0.357	0.569	0.0706	0.091515
NISCH	chr3:52833805	rs3617	2623898	chr3	5.25226	5.25226	0.347	0.444	0.538	1.12	0.0506	0.041	0.301	0.237	0.523	0.553	0.221849
NISCH	chr3:52833805	rs3617	2623876	chr3	5.25105	5.25106	0.337	1.74	0.0809	0.0969	0.31	0.796	1.6	0.26	0.102	0.0969	0.408935
STAB1	chr3:52833805	rs3617	2623933	chr3	5.2537	5.25371	0.337	0.215	0.276	0.638	0.161	0.469	0.244	0.0177	0.0809	0.041	0.0604807
DNAH1	chr3:52833805	rs3617	2623736	chr3	5.24028	5.24029	0.328	0.31	0.796	0.041	0.569	0.523	1	0.244	0.409	0.569	0.113509
DNAH1	chr3:52833805	rs3617	2623770	chr3	5.24157	5.24158	0.328	0.215	0.0969	0.481	0.432	0.215	1.39	0.569	0.538	0.585	0.0655015
DNAH1	chr3:52833805	rs3617	2623805	chr3	5.24321	5.24321	0.328	0.481	0.0862	0.0969	0.108	0.161	0.114	0.292	0.0362	0.041	0.229148
PBRM1	chr3:52833805	rs3617	2676284	chr3	5.26858	5.26858	0.328	0.00877	0.337	0.367	0.00436	0.42	0.387	0.174	0.456	0.125	0.0177288
PBRM1	chr3:52833805	rs3617	2676286	chr3	5.26922	5.26923	0.328	0.194	1.19	0.432	0.187	0.26	1.89	0.268	0.244	0.108	0.327902
NISCH	chr3:52833805	rs3617	2623909	chr3	5.25254	5.25255	0.319	0.26	0.041	0.523	0.137	0.328	0.18	0.237	0.143	0.0809	1.09151
PBRM1	chr3:52833805	rs3617	2676220	chr3	5.25794	5.25795	0.319	0.481	1.21	0.119	0.886	0.553	0	0.0223	0.678	0.745	0
PBRM1	chr3:52833805	rs3617	2676277	chr3	5.26773	5.26773	0.319	0.131	0.959	0.0458	0.444	0.301	0.367	0.215	0.222	0.31	0.0362122
SFMBT1	chr3:52833805	rs3617	2676537	chr3	5.29525	5.29525	0.319	1.11	1.41	0.155	0.18	0.523	0.824	1.05	0.42	0.137	0.0222764
DNAH1	chr3:52833805	rs3617	2623750	chr3	5.2407	5.24071	0.31	0.0969	0.509	0.301	0.114	0.0132	0.155	0.292	1.09	0.481	0.00877392
PBRM1	chr3:52833805	rs3617	2676289	chr3	5.26962	5.26963	0.31	0.569	1.42	0.143	0.119	0.0605	0.319	0	0.167	0.495	0.167491
PBRM1	chr3:52833805	rs3617	2676295	chr3	5.27136	5.27137	0.31	0.215	0.796	1.24	0.886	0.0915	0.108	0.114	0.824	0.409	0.0604807
STAB1	chr3:52833805	rs3617	2623979	chr3	5.25513	5.25514	0.301	0.00436	0.347	0.319	0.26	0.347	2.82	0.509	0.284	0.921	0.200659
ITIH3	chr3:52833805	rs3617	2624202	chr3	5.28409	5.28411	0.301	0.699	0.268	0.77	0.77	0.796	1.47	0.292	0.444	0.0506	0.356547
DNAH1	chr3:52833805	rs3617	2623674	chr3	5.23602	5.23603	0.292	0.0757	0.62	0.357	0.638	0.481	0.102	0.208	0.276	0.538	0.148742
PBRM1	chr3:52833805	rs3617	2676237	chr3	5.25958	5.25959	0.292	0.229	1.29	0.137	0.155	0.041	0.149	0.0269	0.18	0.229	0.136677
DNAH1	chr3:52833805	rs3617	2623691	chr3	5.23785	5.23786	0.284	0.745	0.143	0.469	1.15	0.284	0.481	0.0862	0.0132	0.00436	0.142668
STAB1	chr3:52833805	rs3617	2623985	chr3	5.25523	5.25523	0.284	1.01	0.658	0.268	0.108	0.959	0.62	0.0177	0.149	0.194	0.236572
STAB1	chr3:52833805	rs3617	2623988	chr3	5.25526	5.25526	0.284	0.0655	0.538	0.0506	0.523	0.0269	0.347	0.0315	0.0269	1.06	0.468521
PBRM1	chr3:52833805	rs3617	2676282	chr3	5.26824	5.26824	0.284	1	0.377	0.155	0.00877	0.276	1.28	0.328	0.215	0.0915	0.161151
GLT8D1	chr3:52833805	rs3617	2676322	chr3	5.27289	5.2729	0.284	0.721	1.08	0.495	0.041	0.0915	1.16	0.161	0.0132	0.77	0.0268721
DNAH1	chr3:52833805	rs3617	2623719	chr3	5.23933	5.23934	0.276	0.125	1.17	0.0223	0.377	0.301	0.538	0.959	1.31	0.041	0.259637
NISCH	chr3:52833805	rs3617	2623870	chr3	5.25064	5.25064	0.276	1.11	0.796	0.569	0.387	0.00436	0.0655	0.26	0.108	0.0506	0.552842
STAB1	chr3:52833805	rs3617	2623975	chr3	5.25506	5.25506	0.276	0.347	0.0362	0.337	0.337	1.21	0.208	0.0809	0.0177	0.0706	0.30103
PBRM1	chr3:52833805	rs3617	2676222	chr3	5.25821	5.25823	0.276	0.796	2.3	0.509	0.0223	0	0.538	0.167	0.328	0.137	0.136677
SFMBT1	chr3:52833805	rs3617	2676574	chr3	5.30772	5.30772	0.276	0.469	0.638	0.292	0.745	0.585	0.347	0.244	0.0555	0.268	0.522879
DNAH1	chr3:52833805	rs3617	2623749	chr3	5.24069	5.2407	0.268	0.337	1	0.222	0.00877	0.0655	0.509	0.161	0.319	0.208	0.958607
NISCH	chr3:52833805	rs3617	2623878	chr3	5.25118	5.25121	0.268	0.959	0.0706	0.0223	0.0362	0.357	0.585	0.0757	0.0458	0.00436	0.69897
NISCH	chr3:52833805	rs3617	2623905	chr3	5.25241	5.25242	0.268	0.387	0.0269	1.16	0.357	0.0605	0.678	0.367	0.444	0.0362	0.60206
NISCH	chr3:52833805	rs3617	2623906	chr3	5.25248	5.25248	0.268	0.569	0.0315	0.495	0.553	0.0915	0.102	0.0655	0.31	0.161	0.376751
ITIH3	chr3:52833805	rs3617	2624194	chr3	5.28367	5.28368	0.268	1.35	0.658	0.0706	0.143	0.0706	0.444	0.553	0.0706	0.0969	0.79588
DNAH1	chr3:52833805	rs3617	2623677	chr3	5.23608	5.23609	0.26	0.292	0.886	0.357	0.0555	0.143	0.387	0.00436	0.0969	0.398	0.522879
DNAH1	chr3:52833805	rs3617	2623716	chr3	5.23916	5.23917	0.26	0.77	0.292	0.0555	0.108	0.0132	0.367	0.62	0.678	0.337	0.00436481
NISCH	chr3:52833805	rs3617	2623863	chr3	5.24897	5.24897	0.26	0.481	0.161	0.119	0.495	0.143	0.201	0.0706	0.0915	0.284	0.229148
DNAH1	chr3:52833805	rs3617	2623740	chr3	5.24045	5.24046	0.252	0.0809	0.108	0.252	0.268	0.201	1.6	0.187	0.328	0.387	0.173925
STAB1	chr3:52833805	rs3617	2623956	chr3	5.25444	5.25445	0.252	0.602	0.658	0.252	0.0969	0.00436	0.509	0.237	1	0.102	1.16749
GLT8D1	chr3:52833805	rs3617	t2676319	chr3	5.27282	5.27401	0.252	0.538	1.49	0.0555	0.143	0.041	0.42	0.0223	0.041	0.481	0.19382
DNAH1	chr3:52833805	rs3617	2623731	chr3	5.24005	5.24005	0.244	0.0655	0.699	0.0132	0.194	0.00436	0.0605	0.276	0.0555	0.237	0.327902
DNAH1	chr3:52833805	rs3617	2623792	chr3	5.24285	5.24287	0.244	0.155	0.409	0.268	0.638	0.155	0	0.495	0.0132	0.678	0.455932
DNAH1	chr3:52833805	rs3617	2623693	chr3	5.23796	5.23797	0.237	0.114	0.125	0.119	0.301	0.387	0.155	0	0.149	0.268	0.468521
DNAH1	chr3:52833805	rs3617	2623744	chr3	5.24062	5.24064	0.237	0.125	0.409	0.292	0.337	0.137	0.0862	0.409	0.42	0.292	0.207608
STAB1	chr3:52833805	rs3617	2623943	chr3	5.25397	5.25398	0.237	0.244	0.119	0.292	0.108	0.229	0.161	0.0757	0.222	0.42	1.3098
PBRM1	chr3:52833805	rs3617	2676232	chr3	5.25923	5.25924	0.237	0.0862	0.174	0.357	0.585	0.0862	0.721	0.284	0.31	0.268	1.40894
NISCH	chr3:52833805	rs3617	2623912	chr3	5.25262	5.25263	0.229	0.456	1.52	0.108	0.77	0.268	0.357	0.108	0.114	0.237	0.0177288
NISCH	chr3:52833805	rs3617	2623879	chr3	5.25121	5.25123	0.222	0.658	0.585	0.0132	0.699	0.276	0.149	0.432	0.284	0.0655	1
STAB1	chr3:52833805	rs3617	2624013	chr3	5.25561	5.25562	0.222	0.131	1.54	1	0.0655	0.0969	0.328	0.0362	0.921	0.244	0.60206
PBRM1	chr3:52833805	rs3617	2676227	chr3	5.25888	5.25889	0.222	0.469	0.959	0.26	0.0458	0.301	0.0706	0.347	0.0506	0.387	0.207608
PBRM1	chr3:52833805	rs3617	2676268	chr3	5.26613	5.26614	0.222	0.602	0.387	0.42	0.00877	0.387	0.796	0.495	0.569	0.114	0.0315171
DNAH1	chr3:52833805	rs3617	t2623662	chr3	5.23505	5.24345	0.215	0.0915	0.155	0.509	0.0969	0.301	0.469	0.208	0.495	0.319	0.267606
NISCH	chr3:52833805	rs3617	2623888	chr3	5.25154	5.25159	0.215	0.854	0.208	0.638	0.102	0.108	0.432	0.201	0.131	0.398	0.356547
STAB1	chr3:52833805	rs3617	2623947	chr3	5.25416	5.25417	0.215	0.0809	0.0706	0.0706	0.102	0.538	1.57	0.824	0.469	0.292	0.638272
DNAH1	chr3:52833805	rs3617	2623668	chr3	5.23565	5.23566	0.201	0.398	0.658	0.102	0.409	0.26	0.77	0.0506	0.0506	0.959	0.154902
DNAH1	chr3:52833805	rs3617	2623669	chr3	5.23567	5.23568	0.201	0.31	0.481	2	0.215	0.328	0.319	0.319	0.0706	0.26	0.0362122
DNAH1	chr3:52833805	rs3617	2623788	chr3	5.24255	5.24256	0.201	0.886	0.523	0.00877	0.252	0.0269	0.244	1.34	0.252	0.143	0.0177288
ITIH3	chr3:52833805	rs3617	2624201	chr3	5.28403	5.28404	0.201	0.292	0.201	0.42	0.284	0.398	0.102	0.26	0.208	0.42	0.677781
PBRM1	chr3:52833805	rs3617	2676247	chr3	5.26214	5.26214	0.194	0.155	0.041	0.456	1.03	0	0.77	0.721	0.481	0.143	0.107905
DNAH1	chr3:52833805	rs3617	2623717	chr3	5.23919	5.2392	0.174	0.0506	0.143	0.357	0.131	0.456	0.721	0.387	0.347	0.244	0.366532
STAB1	chr3:52833805	rs3617	2624001	chr3	5.25544	5.25546	0.174	0.0605	0.357	0.0269	0.174	1.13	0.155	0.0862	0.149	0.201	0.130768
PBRM1	chr3:52833805	rs3617	2676248	chr3	5.26215	5.26215	0.174	0.292	0.62	0.328	1.19	0.569	0.481	0.131	0.244	0.00436	0.259637
SFMBT1	chr3:52833805	rs3617	2676539	chr3	5.29557	5.29558	0.174	0.229	0.174	2.23	0.268	0.0362	0.00877	0.721	0.444	0.824	0.481486
DNAH1	chr3:52833805	rs3617	2623697	chr3	5.2383	5.23831	0.167	1.17	0.432	0.0655	0.469	0.481	0.149	0.143	1.42	0.0706	0.0177288
STAB1	chr3:52833805	rs3617	2623932	chr3	5.25367	5.25367	0.167	0.102	0.194	0.268	0.0605	1.02	0.292	0.155	0.161	0.174	0.30103
PBRM1	chr3:52833805	rs3617	2676271	chr3	5.26686	5.26687	0.167	0.284	0.921	0.444	0.237	0.0809	0.108	0.678	1.89	0.0132	0.638272
GLT8D1	chr3:52833805	rs3617	2676333	chr3	5.27306	5.27307	0.161	0.699	0.959	0.31	0.337	0.00436	0.921	0.167	0.469	0.319	0.769551
ITIH3	chr3:52833805	rs3617	t2624178	chr3	5.28288	5.2843	0.161	0.387	0.337	0.149	0.237	0.495	1.62	0.161	0.0555	0.553	0.251812
DNAH1	chr3:52833805	rs3617	2623703	chr3	5.23845	5.23846	0.155	0.432	0.367	0.301	0.585	0.041	0.62	0.167	0.0605	0.137	0.0409586
GLT8D1	chr3:52833805	rs3617	2676323	chr3	5.27291	5.27292	0.155	0.377	0.31	0.0862	1.03	0.108	0.886	0.0269	0.125	0.237	0.552842
DNAH1	chr3:52833805	rs3617	2623724	chr3	5.23964	5.23965	0.149	0.658	0.0706	0.678	0.276	0.387	0.523	0.337	0.62	0.301	0.0457575
DNAH1	chr3:52833805	rs3617	2623781	chr3	5.24226	5.24228	0.149	0.161	0.357	0.161	0.0458	0.585	0.523	0.187	0.114	0.319	0.49485
STAB1	chr3:52833805	rs3617	2623952	chr3	5.25433	5.25433	0.149	0.357	0.222	0.678	0.0915	1.23	0.377	0.215	0.26	1.41	0.721246
STAB1	chr3:52833805	rs3617	2624024	chr3	5.25576	5.25576	0.149	0.102	0.0458	0.387	0.42	0.292	0.854	0.77	0.215	0.319	0.29243
GLT8D1	chr3:52833805	rs3617	2676325	chr3	5.27294	5.27294	0.149	0.0809	0.444	0.00877	0.161	0.77	0.0605	0.268	0.229	0.244	0.677781
SFMBT1	chr3:52833805	rs3617	2676529	chr3	5.29451	5.29451	0.149	0.0809	1.04	0.125	0.222	0.0757	0.0605	0.194	0.658	0.26	0.568636
DNAH1	chr3:52833805	rs3617	2623723	chr3	5.23957	5.23957	0.143	0.201	0.481	0.0969	0.137	0.0506	0.658	0.0269	0.222	0.119	0.0655015
DNAH1	chr3:52833805	rs3617	2623797	chr3	5.24294	5.24294	0.137	0.319	0.26	0.0315	0.456	0.276	0.0915	0.357	0.292	0.337	0.337242
DNAH1	chr3:52833805	rs3617	2623808	chr3	5.2433	5.24331	0.137	0.538	0.167	0.31	0.62	0.509	0.509	0.187	0.0809	0.0969	0.0222764
NISCH	chr3:52833805	rs3617	2623877	chr3	5.25116	5.25117	0.137	1.12	0.26	0.444	0.921	0.187	1.13	0	0.222	0.187	0.481486
STAB1	chr3:52833805	rs3617	2623941	chr3	5.2539	5.25391	0.137	0.237	1.7	0.0555	0.62	0.201	0.0555	0.745	1.01	2.03	0.180456
STAB1	chr3:52833805	rs3617	2623970	chr3	5.25495	5.25495	0.137	0.125	0.201	0.0458	0.114	0.77	0.456	0.119	0.854	0.229	0.638272
DNAH1	chr3:52833805	rs3617	2623786	chr3	5.2425	5.24251	0.131	0.114	0.538	0.0915	0.102	0.367	0.328	0.469	0.0915	0.0605	0.00877392
STAB1	chr3:52833805	rs3617	2623969	chr3	5.2549	5.2549	0.131	0.143	0.149	0.149	0.319	0.102	0.114	0.244	0.0555	0.77	0.408935
STAB1	chr3:52833805	rs3617	2623986	chr3	5.25523	5.25524	0.131	0.699	0.959	0.398	0.538	1.82	0.252	0.00436	0.194	0.658	0.00877392
STAB1	chr3:52833805	rs3617	2624014	chr3	5.25563	5.25563	0.131	0.0969	0.174	0.347	0.143	0.0757	0.854	0.432	0.194	0.292	0.0861861
DNAH1	chr3:52833805	rs3617	2623702	chr3	5.2384	5.23841	0.125	1.02	0.959	0.0605	0.337	0.229	0.367	0.721	0.328	0.268	0.0268721
STAB1	chr3:52833805	rs3617	2624016	chr3	5.25566	5.25567	0.125	0.553	0.276	0.201	0.00877	1.08	0.31	1.82	1.2	0.26	0.537602
GLT8D1	chr3:52833805	rs3617	2676328	chr3	5.27299	5.273	0.125	0.538	0.745	0.523	0.42	0.0915	0.456	0.187	0.0223	0.268	0.142668
DNAH1	chr3:52833805	rs3617	2623771	chr3	5.24163	5.24164	0.119	0.0605	0.208	0.62	0.0458	0.174	0.0458	0.0458	0.0315	0.398	0.173925
STAB1	chr3:52833805	rs3617	2623963	chr3	5.25477	5.25478	0.119	0.114	0.00436	0.42	0.187	1.06	0.367	0.337	0.26	0.0458	1.65758
STAB1	chr3:52833805	rs3617	2623976	chr3	5.25507	5.25508	0.114	0.585	0.886	0.00877	0.201	1.3	0.0555	0.553	0.276	0.26	0.619789
DNAH1	chr3:52833805	rs3617	2623681	chr3	5.23619	5.2362	0.108	0.62	0.268	0.337	0.0809	0.319	0.201	0.569	0.328	0.301	0.552842
STAB1	chr3:52833805	rs3617	2623940	chr3	5.25388	5.25389	0.108	0.638	0.244	0.824	0.42	0.77	0.119	0.041	0.538	0.337	0.0177288
GLT8D1	chr3:52833805	rs3617	2676342	chr3	5.27377	5.27377	0.108	0.745	1.74	0.77	0.0809	0.0706	0.18	0.102	0.569	0.0555	0.0555173
DNAH1	chr3:52833805	rs3617	2623799	chr3	5.24296	5.24297	0.102	0.18	0.143	0.796	0	1.7	0.0706	0.77	0.201	0.959	0.091515
ITIH3	chr3:52833805	rs3617	2624184	chr3	5.28312	5.28313	0.102	0.62	0.347	0.569	0.26	0.444	1.64	0.638	0.886	0.328	0.537602
STAB1	chr3:52833805	rs3617	2623928	chr3	5.25352	5.25353	0.0969	0.0809	1	0.409	0.108	0.796	0	0.602	0.0915	0.252	0.283997
STAB1	chr3:52833805	rs3617	2623939	chr3	5.25385	5.25386	0.0969	0.886	0.208	0.155	0.31	1.29	0.284	0.0458	0.215	0.0177	0.283997
DNAH1	chr3:52833805	rs3617	2623784	chr3	5.24235	5.24236	0.0915	0.398	0.357	0.252	0.229	0.187	0.18	0.0315	0.444	1.05	0.60206
DNAH1	chr3:52833805	rs3617	2623739	chr3	5.24041	5.24042	0.0862	0.569	0.161	1.13	0.187	0	0.495	0.201	0.208	0.854	0.0315171
DNAH1	chr3:52833805	rs3617	2623804	chr3	5.24318	5.24319	0.0862	0.0177	0.108	0.167	0.215	0.244	0.569	0.0458	0.42	0.222	0.21467
STAB1	chr3:52833805	rs3617	2623935	chr3	5.25374	5.25375	0.0862	0.0809	0.201	0.0269	0.553	0.796	0.149	0.31	0.244	0.041	0.376751
STAB1	chr3:52833805	rs3617	2624017	chr3	5.25568	5.2557	0.0862	0.237	0.18	0.194	0.0223	0.638	0.337	0.444	0.201	0.0915	0.107905
STAB1	chr3:52833805	rs3617	2623938	chr3	5.25381	5.25382	0.0809	0.0458	1.09	0.244	1.27	0.432	0.337	0.456	0.553	0.0223	0.49485
NISCH	chr3:52833805	rs3617	2623907	chr3	5.2525	5.25251	0.0757	0.301	0.268	0.292	0.222	0.0458	0.699	0.0706	0.161	0.409	0.207608
STAB1	chr3:52833805	rs3617	2623959	chr3	5.25466	5.25467	0.0757	0.137	0.62	0.0706	0.31	0.041	0.143	0.444	0.0969	0.0315	0.0222764
SFMBT1	chr3:52833805	rs3617	2676520	chr3	5.29388	5.29391	0.0757	0.0969	0.824	1.15	0.276	0.0132	0.276	0.0223	0.268	0.268	0.148742
DNAH1	chr3:52833805	rs3617	2623812	chr3	5.24336	5.24338	0.0706	0.187	0.699	0.77	0.131	1.23	0.0315	0.0809	0.0809	0.0605	0.721246
NISCH	chr3:52833805	rs3617	2623913	chr3	5.25264	5.25264	0.0655	1.23	0.26	0.699	0.00877	0.0555	0.42	0.62	0.131	0.796	0.00877392
STAB1	chr3:52833805	rs3617	2623946	chr3	5.25407	5.25409	0.0655	0.26	0.409	0.347	0.108	0.187	0.0362	0.244	0.0269	0.041	1
STAB1	chr3:52833805	rs3617	2623989	chr3	5.25527	5.25529	0.0655	0.137	0.0757	0.143	0.18	0.268	0.187	0.215	0.0177	1.14	0.920819
DNAH1	chr3:52833805	rs3617	2623718	chr3	5.23926	5.23927	0.0605	0.26	0.244	0.569	0.347	0.444	0.149	0.102	0.62	0.602	0.468521
STAB1	chr3:52833805	rs3617	2624019	chr3	5.2557	5.25571	0.0605	0.194	0.854	0.0132	0.0177	0.824	0.553	0.495	0.252	0.222	0.0809219
ITIH3	chr3:52833805	rs3617	2624205	chr3	5.28426	5.28427	0.0605	0.00877	1.48	0.18	0.131	0.0506	0.215	0.538	0.0269	0.0223	0.366532
STAB1	chr3:52833805	rs3617	2623942	chr3	5.25393	5.25394	0.0555	0.18	0.26	0.187	0.229	0.921	0.745	0.432	0.155	0.77	0.619789
STAB1	chr3:52833805	rs3617	2623955	chr3	5.25442	5.25442	0.0555	0.328	0.131	0.509	0.0132	0.0655	0.0177	0.0706	0.137	0.244	0.39794
STAB1	chr3:52833805	rs3617	2623973	chr3	5.25503	5.25504	0.0555	0.114	0.114	0.161	0.201	0.337	0.0177	0.119	0.041	0.292	0.0268721
STAB1	chr3:52833805	rs3617	2624020	chr3	5.25572	5.25573	0.0555	0.328	0.337	0.658	0.367	0.222	0.585	0.553	0.0458	0.319	0.0177288
GLT8D1	chr3:52833805	rs3617	2676335	chr3	5.27318	5.27319	0.0555	0.0362	0.959	0.00877	0.0706	0.155	0.26	0.222	0.229	0.0269	0.0861861
SFMBT1	chr3:52833805	rs3617	2676522	chr3	5.29401	5.29402	0.0555	0.959	1.07	0.00877	0.208	0.194	0.119	0.125	0.0605	0.0177	1.10237
NISCH	chr3:52833805	rs3617	2623882	chr3	5.25126	5.25126	0.0506	1.16	0.367	0.252	0.678	0.456	0.284	0.0555	0.42	0.284	0.259637
STAB1	chr3:52833805	rs3617	2623982	chr3	5.25516	5.25516	0.0506	0.301	0.0555	0.337	0.328	0.208	0.886	0.114	0.77	0.00877	0.148742
PBRM1	chr3:52833805	rs3617	2676245	chr3	5.26193	5.26204	0.0506	0.161	0.469	0.102	0.119	0.319	0.367	0.328	0.509	0.187	0.49485
ITIH3	chr3:52833805	rs3617	2624180	chr3	5.28305	5.28306	0.0506	0.244	0.292	0.319	0.0362	0.387	0.0655	0.041	0.174	0.678	0.180456
SFMBT1	chr3:52833805	rs3617	2676575	chr3	5.3079	5.30791	0.0506	0.229	1.44	0.77	0.921	1.1	1.82	0.18	0.237	0.0132	1.4318
DNAH1	chr3:52833805	rs3617	2623704	chr3	5.2386	5.23861	0.0458	0.398	0.509	0.523	0.569	0.0809	0.328	0.367	0.187	0.31	0.09691
DNAH1	chr3:52833805	rs3617	2623816	chr3	5.24345	5.24345	0.0458	0.0555	0.137	0.0605	0.143	0.0915	0.509	0.149	0.921	0.0177	0.0861861
STAB1	chr3:52833805	rs3617	2623983	chr3	5.25519	5.2552	0.0458	0.0177	0.222	0.131	0.0132	0.0362	0.745	0.824	0.638	1.12	0.309804
ITIH3	chr3:52833805	rs3617	2624192	chr3	5.2835	5.28352	0.0458	0.00436	0.292	0.0915	0.292	0.523	0.638	0.194	0.26	0.131	0.0362122
NISCH	chr3:52833805	rs3617	2623885	chr3	5.25143	5.25143	0.041	0.854	1.55	0.301	0.509	0.398	1.92	0.201	1.28	0.456	0.408935
DNAH1	chr3:52833805	rs3617	2623729	chr3	5.23989	5.2399	0.0362	1.28	0.143	0.229	0.0809	0.569	0.201	0.174	0.569	0.854	0.180456
STAB1	chr3:52833805	rs3617	2623948	chr3	5.2542	5.2542	0.0362	0.553	0.854	0.276	0.167	0.0506	0.0655	0.319	0.319	0.108	0.200659
ITIH3	chr3:52833805	rs3617	2624199	chr3	5.28399	5.28401	0.0362	0.137	0.00436	0.523	0.0458	0.377	0.102	0.26	0.398	0.149	0.21467
STAB1	chr3:52833805	rs3617	2623930	chr3	5.2536	5.25361	0.0315	0.237	0.222	0.0915	0.495	0.114	0.0862	0.18	0.215	0.0809	0.167491
STAB1	chr3:52833805	rs3617	2623936	chr3	5.25375	5.25376	0.0315	0.796	0.432	0.347	0.585	0.292	0.469	0.0269	0.319	0.284	0.585027
PBRM1	chr3:52833805	rs3617	2676262	chr3	5.26513	5.26515	0.0315	0.658	0.854	0.409	0.367	0.0809	0.678	0.959	1.19	0.0809	0.0362122
GLT8D1	chr3:52833805	rs3617	2676347	chr3	5.27398	5.27401	0.0315	0.319	0.481	0.432	0.252	0.201	1.52	0.678	0.377	0.26	0.853872
ITIH3	chr3:52833805	rs3617	2624197	chr3	5.28392	5.28397	0.0315	1.46	0.201	0.143	0.292	0.229	0.921	0.137	0.143	0.194	0.69897
SFMBT1	chr3:52833805	rs3617	2676542	chr3	5.29643	5.29644	0.0315	0.638	0.658	0.387	1.03	0.0605	1.77	1.59	0.62	0.194	1.56864
PBRM1	chr3:52833805	rs3617	2676251	chr3	5.26231	5.26232	0.0269	0.357	0.0757	0.268	0.377	0.0655	0.137	0.276	0.495	0.42	0.443697
DNAH1	chr3:52833805	rs3617	2623707	chr3	5.23874	5.23876	0.0223	0.337	0.42	0.0269	0.201	0.18	0.108	0.252	0.444	0.444	0.229148
DNAH1	chr3:52833805	rs3617	2623773	chr3	5.24179	5.2418	0.0223	0.638	0.319	0.143	0.215	0.959	0.0809	0.237	0.119	0.337	0.309804
STAB1	chr3:52833805	rs3617	t2623922	chr3	5.25294	5.25585	0.0223	0.041	0.0555	0.114	0.0177	1.3	0.252	0.143	0.143	0.215	0.49485
STAB1	chr3:52833805	rs3617	2623967	chr3	5.25484	5.25485	0.0223	0.0605	0.252	0.0915	0.284	0.699	0.538	0.26	0.509	0.0655	0.0362122
DNAH1	chr3:52833805	rs3617	2623772	chr3	5.24175	5.24176	0.0177	0.456	0.18	0.161	0.284	0.0223	0.114	0.222	0.0655	0.0223	0.19382
DNAH1	chr3:52833805	rs3617	2623803	chr3	5.24309	5.2431	0.0177	0.208	0.174	0.187	0.131	0.00877	0.0605	0.538	0.658	0.367	0.408935
DNAH1	chr3:52833805	rs3617	2623791	chr3	5.24274	5.24275	0.0132	0.886	0.174	0.149	0.119	0.18	0.229	0.0969	0.495	1	0.142668
STAB1	chr3:52833805	rs3617	2623937	chr3	5.25378	5.25379	0.0132	0.377	0.553	0.387	0.328	0.387	0.174	0.585	0.108	0.0315	1.23657
PBRM1	chr3:52833805	rs3617	2676258	chr3	5.26433	5.26433	0.0132	0.319	0.0969	0.409	0.347	0.102	0.432	0.62	1.09	0.102	0.79588
DNAH1	chr3:52833805	rs3617	2623670	chr3	5.23578	5.23579	0.00877	0.319	0.377	0.244	0.509	0.0969	0.0706	0.62	0.0223	0.187	0.657577
STAB1	chr3:52833805	rs3617	2623992	chr3	5.25533	5.25534	0.00877	0.77	0.215	0.77	0.337	1.28	0.469	0.149	0.377	0.481	0.136677
STAB1	chr3:52833805	rs3617	2623997	chr3	5.2554	5.25541	0.00877	0.229	0.0132	0.0223	0.229	0.921	0.18	0.337	0.114	0.222	0.244125
PBRM1	chr3:52833805	rs3617	2676303	chr3	5.27195	5.27195	0.00877	0.658	0.0862	0.108	0.959	1.54	0.301	0.921	0.229	0.745	0.200659
GLT8D1	chr3:52833805	rs3617	2676346	chr3	5.27395	5.27397	0.00877	0.481	1.42	1.19	0.432	0.167	0.125	0.00436	0.174	0.638	0.744727
ITIH3	chr3:52833805	rs3617	2624206	chr3	5.28427	5.28428	0.00877	0.00877	1.21	0.509	0.585	0.131	0.538	0.523	0.194	1.18	0.275724
STAB1	chr3:52833805	rs3617	2623972	chr3	5.25501	5.25503	0.00436	1.33	0.161	0.292	1.52	2.49	0.0862	0.569	0.268	0.796	0.920819
STAB1	chr3:52833805	rs3617	2624004	chr3	5.25548	5.25548	0.00436	0.114	0.292	0.284	0.0315	0.041	1.29	0.319	0.143	0.959	0.853872
STAB1	chr3:52833805	rs3617	2624007	chr3	5.25554	5.25555	0.00436	0.495	1.28	0.187	0.0862	0.456	0.0757	1	1.22	0.0757	0.522879
ITIH3	chr3:52833805	rs3617	2624182	chr3	5.28308	5.28308	0.00436	0.0223	0.201	0.469	0.201	0.208	0.0555	0.854	0.276	0.252	0.124939
DNAH1	chr3:52833805	rs3617	2623742	chr3	5.24048	5.24048	0	0.959	0.357	0.658	0.149	0.77	0.319	0.319	0.276	0.62	0.251812
DNAH1	chr3:52833805	rs3617	2623779	chr3	5.24222	5.24223	0	0.237	0.959	1.24	0.0555	0.237	0.0132	0.0655	0.276	1.51	0.39794
DNAH1	chr3:52833805	rs3617	2623790	chr3	5.24269	5.2427	0	0.796	0.509	1.43	0.268	0.0315	0.0555	0.0506	0.00877	0.77	0.187087

## Sheet: Fig_S2
donor_id	donor_name	donor_age	donor_color	structure_id	structure_name	structure_abbreviation	structure_color	top_level_structure_id	top_level_structure_name	top_level_structure_abbreviation	top_level_structure_color	expression	gene
13058	H376.IIA.51	8 pcw	0000FF	10173	dorsolateral prefrontal cortex	DFC	D4B235	10153	neural plate	NP	D7D8D8	0.0171	DNAH1
13058	H376.IIA.51	8 pcw	0000FF	10185	ventrolateral prefrontal cortex	VFC	C2A335	10153	neural plate	NP	D7D8D8	0.0286	DNAH1
13058	H376.IIA.51	8 pcw	0000FF	10278	anterior (rostral) cingulate (medial prefrontal) cortex	MFC	E26880	10153	neural plate	NP	D7D8D8	0.0389	DNAH1
13058	H376.IIA.51	8 pcw	0000FF	10194	orbital frontal cortex	OFC	E2D4A7	10153	neural plate	NP	D7D8D8	0.0632	DNAH1
13058	H376.IIA.51	8 pcw	0000FF	10243	posterior (caudal) superior temporal cortex (area 22c)	STC	D670A0	10153	neural plate	NP	D7D8D8	0.0949	DNAH1
13058	H376.IIA.51	8 pcw	0000FF	10252	inferolateral temporal cortex (area TEv, area 20)	ITC	D55C92	10153	neural plate	NP	D7D8D8	0.0803	DNAH1
13058	H376.IIA.51	8 pcw	0000FF	10294	hippocampus (hippocampal formation)	HIP	BFB5D5	10292	allocortex	ACx	D1CEE2	0.0855	DNAH1
13058	H376.IIA.51	8 pcw	0000FF	10361	amygdaloid complex	AMY	C9E2B1	10153	neural plate	NP	D7D8D8	0.0842	DNAH1
12833	H376.IIA.50	9 pcw	0000EB	10173	dorsolateral prefrontal cortex	DFC	D4B235	10153	neural plate	NP	D7D8D8	0.3135	DNAH1
12833	H376.IIA.50	9 pcw	0000EB	10278	anterior (rostral) cingulate (medial prefrontal) cortex	MFC	E26880	10153	neural plate	NP	D7D8D8	0.2967	DNAH1
12833	H376.IIA.50	9 pcw	0000EB	10194	orbital frontal cortex	OFC	E2D4A7	10153	neural plate	NP	D7D8D8	0.3161	DNAH1
12833	H376.IIA.50	9 pcw	0000EB	10294	hippocampus (hippocampal formation)	HIP	BFB5D5	10292	allocortex	ACx	D1CEE2	0.123	DNAH1
12833	H376.IIA.50	9 pcw	0000EB	10361	amygdaloid complex	AMY	C9E2B1	10153	neural plate	NP	D7D8D8	0.1931	DNAH1
12835	H376.IIB.50	12 pcw	0040FF	10173	dorsolateral prefrontal cortex	DFC	D4B235	10153	neural plate	NP	D7D8D8	0.1414	DNAH1
12835	H376.IIB.50	12 pcw	0040FF	10185	ventrolateral prefrontal cortex	VFC	C2A335	10153	neural plate	NP	D7D8D8	0.2642	DNAH1
12835	H376.IIB.50	12 pcw	0040FF	10278	anterior (rostral) cingulate (medial prefrontal) cortex	MFC	E26880	10153	neural plate	NP	D7D8D8	0.1188	DNAH1
12835	H376.IIB.50	12 pcw	0040FF	10194	orbital frontal cortex	OFC	E2D4A7	10153	neural plate	NP	D7D8D8	0.0675	DNAH1
12835	H376.IIB.50	12 pcw	0040FF	10163	primary motor cortex (area M1, area 4)	M1C	EDCF37	10153	neural plate	NP	D7D8D8	0.1915	DNAH1
12835	H376.IIB.50	12 pcw	0040FF	10209	primary somatosensory cortex (area S1, areas 3,1,2)	S1C	EC813B	10153	neural plate	NP	D7D8D8	0.1913	DNAH1
12835	H376.IIB.50	12 pcw	0040FF	10225	posteroventral (inferior) parietal cortex	IPC	D38E32	10153	neural plate	NP	D7D8D8	0.1715	DNAH1
12835	H376.IIB.50	12 pcw	0040FF	10236	primary auditory cortex (core)	A1C	D670A0	10153	neural plate	NP	D7D8D8	0.2196	DNAH1
12835	H376.IIB.50	12 pcw	0040FF	10243	posterior (caudal) superior temporal cortex (area 22c)	STC	D670A0	10153	neural plate	NP	D7D8D8	0.3382	DNAH1
12835	H376.IIB.50	12 pcw	0040FF	10252	inferolateral temporal cortex (area TEv, area 20)	ITC	D55C92	10153	neural plate	NP	D7D8D8	0.1581	DNAH1
12835	H376.IIB.50	12 pcw	0040FF	10269	primary visual cortex (striate cortex, area V1/17)	V1C	C13331	10153	neural plate	NP	D7D8D8	0.1893	DNAH1
12835	H376.IIB.50	12 pcw	0040FF	10294	hippocampus (hippocampal formation)	HIP	BFB5D5	10292	allocortex	ACx	D1CEE2	0.0913	DNAH1
12835	H376.IIB.50	12 pcw	0040FF	10361	amygdaloid complex	AMY	C9E2B1	10153	neural plate	NP	D7D8D8	0.1994	DNAH1
12835	H376.IIB.50	12 pcw	0040FF	10333	striatum	STR	C1CEA7	10332	basal nuclei (basal ganglia)	BN	E2EACA	0.1128	DNAH1
12960	H376.IIB.51	12 pcw	003BEB	10173	dorsolateral prefrontal cortex	DFC	D4B235	10153	neural plate	NP	D7D8D8	0.047	DNAH1
12960	H376.IIB.51	12 pcw	003BEB	10185	ventrolateral prefrontal cortex	VFC	C2A335	10153	neural plate	NP	D7D8D8	0.0289	DNAH1
12960	H376.IIB.51	12 pcw	003BEB	10194	orbital frontal cortex	OFC	E2D4A7	10153	neural plate	NP	D7D8D8	0.0697	DNAH1
12960	H376.IIB.51	12 pcw	003BEB	10163	primary motor cortex (area M1, area 4)	M1C	EDCF37	10153	neural plate	NP	D7D8D8	0.172	DNAH1
12960	H376.IIB.51	12 pcw	003BEB	10209	primary somatosensory cortex (area S1, areas 3,1,2)	S1C	EC813B	10153	neural plate	NP	D7D8D8	0.0706	DNAH1
12960	H376.IIB.51	12 pcw	003BEB	10225	posteroventral (inferior) parietal cortex	IPC	D38E32	10153	neural plate	NP	D7D8D8	0.0573	DNAH1
12960	H376.IIB.51	12 pcw	003BEB	10236	primary auditory cortex (core)	A1C	D670A0	10153	neural plate	NP	D7D8D8	0.0768	DNAH1
12960	H376.IIB.51	12 pcw	003BEB	10243	posterior (caudal) superior temporal cortex (area 22c)	STC	D670A0	10153	neural plate	NP	D7D8D8	0.0542	DNAH1
12960	H376.IIB.51	12 pcw	003BEB	10252	inferolateral temporal cortex (area TEv, area 20)	ITC	D55C92	10153	neural plate	NP	D7D8D8	0.0529	DNAH1
12960	H376.IIB.51	12 pcw	003BEB	10269	primary visual cortex (striate cortex, area V1/17)	V1C	C13331	10153	neural plate	NP	D7D8D8	0.0712	DNAH1
12960	H376.IIB.51	12 pcw	003BEB	10294	hippocampus (hippocampal formation)	HIP	BFB5D5	10292	allocortex	ACx	D1CEE2	0.0418	DNAH1
12960	H376.IIB.51	12 pcw	003BEB	10361	amygdaloid complex	AMY	C9E2B1	10153	neural plate	NP	D7D8D8	0.1786	DNAH1
12960	H376.IIB.51	12 pcw	003BEB	10333	striatum	STR	C1CEA7	10332	basal nuclei (basal ganglia)	BN	E2EACA	0.124	DNAH1
13060	H376.IIB.52	12 pcw	0036D6	10173	dorsolateral prefrontal cortex	DFC	D4B235	10153	neural plate	NP	D7D8D8	0.0654	DNAH1
13060	H376.IIB.52	12 pcw	0036D6	10185	ventrolateral prefrontal cortex	VFC	C2A335	10153	neural plate	NP	D7D8D8	0.0357	DNAH1
13060	H376.IIB.52	12 pcw	0036D6	10278	anterior (rostral) cingulate (medial prefrontal) cortex	MFC	E26880	10153	neural plate	NP	D7D8D8	0.1357	DNAH1
13060	H376.IIB.52	12 pcw	0036D6	10194	orbital frontal cortex	OFC	E2D4A7	10153	neural plate	NP	D7D8D8	0.0846	DNAH1
13060	H376.IIB.52	12 pcw	0036D6	10163	primary motor cortex (area M1, area 4)	M1C	EDCF37	10153	neural plate	NP	D7D8D8	0.0379	DNAH1
13060	H376.IIB.52	12 pcw	0036D6	10209	primary somatosensory cortex (area S1, areas 3,1,2)	S1C	EC813B	10153	neural plate	NP	D7D8D8	0.0319	DNAH1
13060	H376.IIB.52	12 pcw	0036D6	10225	posteroventral (inferior) parietal cortex	IPC	D38E32	10153	neural plate	NP	D7D8D8	0.0184	DNAH1
13060	H376.IIB.52	12 pcw	0036D6	10236	primary auditory cortex (core)	A1C	D670A0	10153	neural plate	NP	D7D8D8	0.0992	DNAH1
13060	H376.IIB.52	12 pcw	0036D6	10252	inferolateral temporal cortex (area TEv, area 20)	ITC	D55C92	10153	neural plate	NP	D7D8D8	0.0227	DNAH1
13060	H376.IIB.52	12 pcw	0036D6	10269	primary visual cortex (striate cortex, area V1/17)	V1C	C13331	10153	neural plate	NP	D7D8D8	0.1623	DNAH1
13060	H376.IIB.52	12 pcw	0036D6	10294	hippocampus (hippocampal formation)	HIP	BFB5D5	10292	allocortex	ACx	D1CEE2	0.1967	DNAH1
13060	H376.IIB.52	12 pcw	0036D6	10361	amygdaloid complex	AMY	C9E2B1	10153	neural plate	NP	D7D8D8	0.1067	DNAH1
13060	H376.IIB.52	12 pcw	0036D6	10333	striatum	STR	C1CEA7	10332	basal nuclei (basal ganglia)	BN	E2EACA	0.3905	DNAH1
13060	H376.IIB.52	12 pcw	0036D6	10657	cerebellar cortex	CBC	89ADDB	10153	neural plate	NP	D7D8D8	0.1901	DNAH1
12820	H376.IIIA.50	13 pcw	0080FF	10173	dorsolateral prefrontal cortex	DFC	D4B235	10153	neural plate	NP	D7D8D8	0.1227	DNAH1
12820	H376.IIIA.50	13 pcw	0080FF	10185	ventrolateral prefrontal cortex	VFC	C2A335	10153	neural plate	NP	D7D8D8	0.1556	DNAH1
12820	H376.IIIA.50	13 pcw	0080FF	10278	anterior (rostral) cingulate (medial prefrontal) cortex	MFC	E26880	10153	neural plate	NP	D7D8D8	0.071	DNAH1
12820	H376.IIIA.50	13 pcw	0080FF	10194	orbital frontal cortex	OFC	E2D4A7	10153	neural plate	NP	D7D8D8	0.0882	DNAH1
12820	H376.IIIA.50	13 pcw	0080FF	10163	primary motor cortex (area M1, area 4)	M1C	EDCF37	10153	neural plate	NP	D7D8D8	0.1346	DNAH1
12820	H376.IIIA.50	13 pcw	0080FF	10209	primary somatosensory cortex (area S1, areas 3,1,2)	S1C	EC813B	10153	neural plate	NP	D7D8D8	0.137	DNAH1
12820	H376.IIIA.50	13 pcw	0080FF	10225	posteroventral (inferior) parietal cortex	IPC	D38E32	10153	neural plate	NP	D7D8D8	0.1688	DNAH1
12820	H376.IIIA.50	13 pcw	0080FF	10236	primary auditory cortex (core)	A1C	D670A0	10153	neural plate	NP	D7D8D8	0.0801	DNAH1
12820	H376.IIIA.50	13 pcw	0080FF	10243	posterior (caudal) superior temporal cortex (area 22c)	STC	D670A0	10153	neural plate	NP	D7D8D8	0.2773	DNAH1
12820	H376.IIIA.50	13 pcw	0080FF	10252	inferolateral temporal cortex (area TEv, area 20)	ITC	D55C92	10153	neural plate	NP	D7D8D8	0.2546	DNAH1
12820	H376.IIIA.50	13 pcw	0080FF	10269	primary visual cortex (striate cortex, area V1/17)	V1C	C13331	10153	neural plate	NP	D7D8D8	0.1843	DNAH1
12820	H376.IIIA.50	13 pcw	0080FF	10294	hippocampus (hippocampal formation)	HIP	BFB5D5	10292	allocortex	ACx	D1CEE2	0.0653	DNAH1
12820	H376.IIIA.50	13 pcw	0080FF	10361	amygdaloid complex	AMY	C9E2B1	10153	neural plate	NP	D7D8D8	0.2547	DNAH1
12820	H376.IIIA.50	13 pcw	0080FF	10333	striatum	STR	C1CEA7	10332	basal nuclei (basal ganglia)	BN	E2EACA	0.4034	DNAH1
12834	H376.IIIA.51	13 pcw	0076EB	10173	dorsolateral prefrontal cortex	DFC	D4B235	10153	neural plate	NP	D7D8D8	0.2193	DNAH1
12834	H376.IIIA.51	13 pcw	0076EB	10185	ventrolateral prefrontal cortex	VFC	C2A335	10153	neural plate	NP	D7D8D8	0.0733	DNAH1
12834	H376.IIIA.51	13 pcw	0076EB	10278	anterior (rostral) cingulate (medial prefrontal) cortex	MFC	E26880	10153	neural plate	NP	D7D8D8	0.1866	DNAH1
12834	H376.IIIA.51	13 pcw	0076EB	10194	orbital frontal cortex	OFC	E2D4A7	10153	neural plate	NP	D7D8D8	0.2196	DNAH1
12834	H376.IIIA.51	13 pcw	0076EB	10163	primary motor cortex (area M1, area 4)	M1C	EDCF37	10153	neural plate	NP	D7D8D8	0.1658	DNAH1
12834	H376.IIIA.51	13 pcw	0076EB	10209	primary somatosensory cortex (area S1, areas 3,1,2)	S1C	EC813B	10153	neural plate	NP	D7D8D8	0.2571	DNAH1
12834	H376.IIIA.51	13 pcw	0076EB	10225	posteroventral (inferior) parietal cortex	IPC	D38E32	10153	neural plate	NP	D7D8D8	0.0421	DNAH1
12834	H376.IIIA.51	13 pcw	0076EB	10236	primary auditory cortex (core)	A1C	D670A0	10153	neural plate	NP	D7D8D8	0.0905	DNAH1
12834	H376.IIIA.51	13 pcw	0076EB	10243	posterior (caudal) superior temporal cortex (area 22c)	STC	D670A0	10153	neural plate	NP	D7D8D8	0.0666	DNAH1
12834	H376.IIIA.51	13 pcw	0076EB	10252	inferolateral temporal cortex (area TEv, area 20)	ITC	D55C92	10153	neural plate	NP	D7D8D8	0.1039	DNAH1
12834	H376.IIIA.51	13 pcw	0076EB	10269	primary visual cortex (striate cortex, area V1/17)	V1C	C13331	10153	neural plate	NP	D7D8D8	0.2506	DNAH1
12834	H376.IIIA.51	13 pcw	0076EB	10294	hippocampus (hippocampal formation)	HIP	BFB5D5	10292	allocortex	ACx	D1CEE2	0.4143	DNAH1
12834	H376.IIIA.51	13 pcw	0076EB	10361	amygdaloid complex	AMY	C9E2B1	10153	neural plate	NP	D7D8D8	0.5752	DNAH1
12834	H376.IIIA.51	13 pcw	0076EB	10333	striatum	STR	C1CEA7	10332	basal nuclei (basal ganglia)	BN	E2EACA	0.7968	DNAH1
12834	H376.IIIA.51	13 pcw	0076EB	10398	mediodorsal nucleus of thalamus	MD	B067A9	10390	thalamus	THM	E4CCE3	0.2423	DNAH1
12888	H376.IIIA.52	13 pcw	006CD6	10173	dorsolateral prefrontal cortex	DFC	D4B235	10153	neural plate	NP	D7D8D8	0.0287	DNAH1
12888	H376.IIIA.52	13 pcw	006CD6	10185	ventrolateral prefrontal cortex	VFC	C2A335	10153	neural plate	NP	D7D8D8	0.0322	DNAH1
12888	H376.IIIA.52	13 pcw	006CD6	10278	anterior (rostral) cingulate (medial prefrontal) cortex	MFC	E26880	10153	neural plate	NP	D7D8D8	0.0406	DNAH1
12888	H376.IIIA.52	13 pcw	006CD6	10194	orbital frontal cortex	OFC	E2D4A7	10153	neural plate	NP	D7D8D8	0.0241	DNAH1
12888	H376.IIIA.52	13 pcw	006CD6	10163	primary motor cortex (area M1, area 4)	M1C	EDCF37	10153	neural plate	NP	D7D8D8	0.1173	DNAH1
12888	H376.IIIA.52	13 pcw	006CD6	10209	primary somatosensory cortex (area S1, areas 3,1,2)	S1C	EC813B	10153	neural plate	NP	D7D8D8	0.0478	DNAH1
12888	H376.IIIA.52	13 pcw	006CD6	10225	posteroventral (inferior) parietal cortex	IPC	D38E32	10153	neural plate	NP	D7D8D8	0.1489	DNAH1
12888	H376.IIIA.52	13 pcw	006CD6	10236	primary auditory cortex (core)	A1C	D670A0	10153	neural plate	NP	D7D8D8	0.0313	DNAH1
12888	H376.IIIA.52	13 pcw	006CD6	10252	inferolateral temporal cortex (area TEv, area 20)	ITC	D55C92	10153	neural plate	NP	D7D8D8	0.0708	DNAH1
12888	H376.IIIA.52	13 pcw	006CD6	10269	primary visual cortex (striate cortex, area V1/17)	V1C	C13331	10153	neural plate	NP	D7D8D8	0.1414	DNAH1
12888	H376.IIIA.52	13 pcw	006CD6	10294	hippocampus (hippocampal formation)	HIP	BFB5D5	10292	allocortex	ACx	D1CEE2	0.1236	DNAH1
12888	H376.IIIA.52	13 pcw	006CD6	10361	amygdaloid complex	AMY	C9E2B1	10153	neural plate	NP	D7D8D8	0.1875	DNAH1
12888	H376.IIIA.52	13 pcw	006CD6	10333	striatum	STR	C1CEA7	10332	basal nuclei (basal ganglia)	BN	E2EACA	0.0737	DNAH1
12287	H376.IIIB.50	16 pcw	00BFFF	10173	dorsolateral prefrontal cortex	DFC	D4B235	10153	neural plate	NP	D7D8D8	0.3965	DNAH1
12287	H376.IIIB.50	16 pcw	00BFFF	10185	ventrolateral prefrontal cortex	VFC	C2A335	10153	neural plate	NP	D7D8D8	0.4276	DNAH1
12287	H376.IIIB.50	16 pcw	00BFFF	10278	anterior (rostral) cingulate (medial prefrontal) cortex	MFC	E26880	10153	neural plate	NP	D7D8D8	0.3818	DNAH1
12287	H376.IIIB.50	16 pcw	00BFFF	10194	orbital frontal cortex	OFC	E2D4A7	10153	neural plate	NP	D7D8D8	0.3227	DNAH1
12287	H376.IIIB.50	16 pcw	00BFFF	10225	posteroventral (inferior) parietal cortex	IPC	D38E32	10153	neural plate	NP	D7D8D8	0.3417	DNAH1
12287	H376.IIIB.50	16 pcw	00BFFF	10236	primary auditory cortex (core)	A1C	D670A0	10153	neural plate	NP	D7D8D8	0.4939	DNAH1
12287	H376.IIIB.50	16 pcw	00BFFF	10243	posterior (caudal) superior temporal cortex (area 22c)	STC	D670A0	10153	neural plate	NP	D7D8D8	0.418	DNAH1
12287	H376.IIIB.50	16 pcw	00BFFF	10269	primary visual cortex (striate cortex, area V1/17)	V1C	C13331	10153	neural plate	NP	D7D8D8	0.382	DNAH1
12287	H376.IIIB.50	16 pcw	00BFFF	10333	striatum	STR	C1CEA7	10332	basal nuclei (basal ganglia)	BN	E2EACA	0.8402	DNAH1
12287	H376.IIIB.50	16 pcw	00BFFF	10398	mediodorsal nucleus of thalamus	MD	B067A9	10390	thalamus	THM	E4CCE3	0.4846	DNAH1
12837	H376.IIIB.51	16 pcw	00B0EB	10173	dorsolateral prefrontal cortex	DFC	D4B235	10153	neural plate	NP	D7D8D8	0.5021	DNAH1
12837	H376.IIIB.51	16 pcw	00B0EB	10185	ventrolateral prefrontal cortex	VFC	C2A335	10153	neural plate	NP	D7D8D8	0.6728	DNAH1
12837	H376.IIIB.51	16 pcw	00B0EB	10278	anterior (rostral) cingulate (medial prefrontal) cortex	MFC	E26880	10153	neural plate	NP	D7D8D8	0.641	DNAH1
12837	H376.IIIB.51	16 pcw	00B0EB	10194	orbital frontal cortex	OFC	E2D4A7	10153	neural plate	NP	D7D8D8	0.5119	DNAH1
12837	H376.IIIB.51	16 pcw	00B0EB	10163	primary motor cortex (area M1, area 4)	M1C	EDCF37	10153	neural plate	NP	D7D8D8	0.4525	DNAH1
12837	H376.IIIB.51	16 pcw	00B0EB	10209	primary somatosensory cortex (area S1, areas 3,1,2)	S1C	EC813B	10153	neural plate	NP	D7D8D8	0.3284	DNAH1
12837	H376.IIIB.51	16 pcw	00B0EB	10225	posteroventral (inferior) parietal cortex	IPC	D38E32	10153	neural plate	NP	D7D8D8	0.3915	DNAH1
12837	H376.IIIB.51	16 pcw	00B0EB	10236	primary auditory cortex (core)	A1C	D670A0	10153	neural plate	NP	D7D8D8	0.4961	DNAH1
12837	H376.IIIB.51	16 pcw	00B0EB	10243	posterior (caudal) superior temporal cortex (area 22c)	STC	D670A0	10153	neural plate	NP	D7D8D8	0.3958	DNAH1
12837	H376.IIIB.51	16 pcw	00B0EB	10252	inferolateral temporal cortex (area TEv, area 20)	ITC	D55C92	10153	neural plate	NP	D7D8D8	0.7661	DNAH1
12837	H376.IIIB.51	16 pcw	00B0EB	10269	primary visual cortex (striate cortex, area V1/17)	V1C	C13331	10153	neural plate	NP	D7D8D8	0.5836	DNAH1
12837	H376.IIIB.51	16 pcw	00B0EB	10294	hippocampus (hippocampal formation)	HIP	BFB5D5	10292	allocortex	ACx	D1CEE2	0.5713	DNAH1
12837	H376.IIIB.51	16 pcw	00B0EB	10361	amygdaloid complex	AMY	C9E2B1	10153	neural plate	NP	D7D8D8	0.409	DNAH1
12837	H376.IIIB.51	16 pcw	00B0EB	10333	striatum	STR	C1CEA7	10332	basal nuclei (basal ganglia)	BN	E2EACA	0.9024	DNAH1
12837	H376.IIIB.51	16 pcw	00B0EB	10398	mediodorsal nucleus of thalamus	MD	B067A9	10390	thalamus	THM	E4CCE3	0.5188	DNAH1
12837	H376.IIIB.51	16 pcw	00B0EB	10657	cerebellar cortex	CBC	89ADDB	10153	neural plate	NP	D7D8D8	0.7662	DNAH1
12879	H376.IIIB.52	16 pcw	00A0D6	10173	dorsolateral prefrontal cortex	DFC	D4B235	10153	neural plate	NP	D7D8D8	0.0369	DNAH1
12879	H376.IIIB.52	16 pcw	00A0D6	10185	ventrolateral prefrontal cortex	VFC	C2A335	10153	neural plate	NP	D7D8D8	0.1428	DNAH1
12879	H376.IIIB.52	16 pcw	00A0D6	10278	anterior (rostral) cingulate (medial prefrontal) cortex	MFC	E26880	10153	neural plate	NP	D7D8D8	0.1841	DNAH1
12879	H376.IIIB.52	16 pcw	00A0D6	10225	posteroventral (inferior) parietal cortex	IPC	D38E32	10153	neural plate	NP	D7D8D8	0.1874	DNAH1
12879	H376.IIIB.52	16 pcw	00A0D6	10236	primary auditory cortex (core)	A1C	D670A0	10153	neural plate	NP	D7D8D8	0.1379	DNAH1
12879	H376.IIIB.52	16 pcw	00A0D6	10243	posterior (caudal) superior temporal cortex (area 22c)	STC	D670A0	10153	neural plate	NP	D7D8D8	0.2328	DNAH1
12879	H376.IIIB.52	16 pcw	00A0D6	10252	inferolateral temporal cortex (area TEv, area 20)	ITC	D55C92	10153	neural plate	NP	D7D8D8	0.0979	DNAH1
12879	H376.IIIB.52	16 pcw	00A0D6	10269	primary visual cortex (striate cortex, area V1/17)	V1C	C13331	10153	neural plate	NP	D7D8D8	0.0463	DNAH1
12879	H376.IIIB.52	16 pcw	00A0D6	10294	hippocampus (hippocampal formation)	HIP	BFB5D5	10292	allocortex	ACx	D1CEE2	0.3826	DNAH1
12879	H376.IIIB.52	16 pcw	00A0D6	10361	amygdaloid complex	AMY	C9E2B1	10153	neural plate	NP	D7D8D8	0.3208	DNAH1
12879	H376.IIIB.52	16 pcw	00A0D6	10333	striatum	STR	C1CEA7	10332	basal nuclei (basal ganglia)	BN	E2EACA	0.2183	DNAH1
12879	H376.IIIB.52	16 pcw	00A0D6	10398	mediodorsal nucleus of thalamus	MD	B067A9	10390	thalamus	THM	E4CCE3	0.0663	DNAH1
12880	H376.IIIB.53	17 pcw	0091C2	10173	dorsolateral prefrontal cortex	DFC	D4B235	10153	neural plate	NP	D7D8D8	0.5941	DNAH1
12880	H376.IIIB.53	17 pcw	0091C2	10185	ventrolateral prefrontal cortex	VFC	C2A335	10153	neural plate	NP	D7D8D8	0.6185	DNAH1
12880	H376.IIIB.53	17 pcw	0091C2	10278	anterior (rostral) cingulate (medial prefrontal) cortex	MFC	E26880	10153	neural plate	NP	D7D8D8	0.388	DNAH1
12880	H376.IIIB.53	17 pcw	0091C2	10194	orbital frontal cortex	OFC	E2D4A7	10153	neural plate	NP	D7D8D8	0.4738	DNAH1
12880	H376.IIIB.53	17 pcw	0091C2	10225	posteroventral (inferior) parietal cortex	IPC	D38E32	10153	neural plate	NP	D7D8D8	0.3068	DNAH1
12880	H376.IIIB.53	17 pcw	0091C2	10236	primary auditory cortex (core)	A1C	D670A0	10153	neural plate	NP	D7D8D8	0.4486	DNAH1
12880	H376.IIIB.53	17 pcw	0091C2	10243	posterior (caudal) superior temporal cortex (area 22c)	STC	D670A0	10153	neural plate	NP	D7D8D8	0.6544	DNAH1
12880	H376.IIIB.53	17 pcw	0091C2	10269	primary visual cortex (striate cortex, area V1/17)	V1C	C13331	10153	neural plate	NP	D7D8D8	0.6614	DNAH1
12880	H376.IIIB.53	17 pcw	0091C2	10294	hippocampus (hippocampal formation)	HIP	BFB5D5	10292	allocortex	ACx	D1CEE2	1.1434	DNAH1
12880	H376.IIIB.53	17 pcw	0091C2	10361	amygdaloid complex	AMY	C9E2B1	10153	neural plate	NP	D7D8D8	0.5661	DNAH1
12880	H376.IIIB.53	17 pcw	0091C2	10333	striatum	STR	C1CEA7	10332	basal nuclei (basal ganglia)	BN	E2EACA	0.7289	DNAH1
12880	H376.IIIB.53	17 pcw	0091C2	10398	mediodorsal nucleus of thalamus	MD	B067A9	10390	thalamus	THM	E4CCE3	0.5253	DNAH1
12880	H376.IIIB.53	17 pcw	0091C2	10657	cerebellar cortex	CBC	89ADDB	10153	neural plate	NP	D7D8D8	0.4936	DNAH1
12885	H376.IV.53	19 pcw	00FFFF	10173	dorsolateral prefrontal cortex	DFC	D4B235	10153	neural plate	NP	D7D8D8	0.3146	DNAH1
12885	H376.IV.53	19 pcw	00FFFF	10185	ventrolateral prefrontal cortex	VFC	C2A335	10153	neural plate	NP	D7D8D8	0.4569	DNAH1
12885	H376.IV.53	19 pcw	00FFFF	10278	anterior (rostral) cingulate (medial prefrontal) cortex	MFC	E26880	10153	neural plate	NP	D7D8D8	0.4611	DNAH1
12885	H376.IV.53	19 pcw	00FFFF	10225	posteroventral (inferior) parietal cortex	IPC	D38E32	10153	neural plate	NP	D7D8D8	0.3231	DNAH1
12885	H376.IV.53	19 pcw	00FFFF	10236	primary auditory cortex (core)	A1C	D670A0	10153	neural plate	NP	D7D8D8	0.4146	DNAH1
12885	H376.IV.53	19 pcw	00FFFF	10243	posterior (caudal) superior temporal cortex (area 22c)	STC	D670A0	10153	neural plate	NP	D7D8D8	0.4525	DNAH1
12885	H376.IV.53	19 pcw	00FFFF	10269	primary visual cortex (striate cortex, area V1/17)	V1C	C13331	10153	neural plate	NP	D7D8D8	0.2741	DNAH1
12885	H376.IV.53	19 pcw	00FFFF	10294	hippocampus (hippocampal formation)	HIP	BFB5D5	10292	allocortex	ACx	D1CEE2	1.5684	DNAH1
12885	H376.IV.53	19 pcw	00FFFF	10333	striatum	STR	C1CEA7	10332	basal nuclei (basal ganglia)	BN	E2EACA	0.6326	DNAH1
12885	H376.IV.53	19 pcw	00FFFF	10398	mediodorsal nucleus of thalamus	MD	B067A9	10390	thalamus	THM	E4CCE3	0.4612	DNAH1
12365	H376.IV.51	21 pcw	00EBEB	10252	inferolateral temporal cortex (area TEv, area 20)	ITC	D55C92	10153	neural plate	NP	D7D8D8	0.9145	DNAH1
12365	H376.IV.51	21 pcw	00EBEB	10657	cerebellar cortex	CBC	89ADDB	10153	neural plate	NP	D7D8D8	1.0062	DNAH1
12886	H376.IV.54	21 pcw	00D6D6	10173	dorsolateral prefrontal cortex	DFC	D4B235	10153	neural plate	NP	D7D8D8	0.3624	DNAH1
12886	H376.IV.54	21 pcw	00D6D6	10185	ventrolateral prefrontal cortex	VFC	C2A335	10153	neural plate	NP	D7D8D8	0.8182	DNAH1
12886	H376.IV.54	21 pcw	00D6D6	10278	anterior (rostral) cingulate (medial prefrontal) cortex	MFC	E26880	10153	neural plate	NP	D7D8D8	0.3406	DNAH1
12886	H376.IV.54	21 pcw	00D6D6	10194	orbital frontal cortex	OFC	E2D4A7	10153	neural plate	NP	D7D8D8	0.1919	DNAH1
12886	H376.IV.54	21 pcw	00D6D6	10163	primary motor cortex (area M1, area 4)	M1C	EDCF37	10153	neural plate	NP	D7D8D8	0.3647	DNAH1
12886	H376.IV.54	21 pcw	00D6D6	10209	primary somatosensory cortex (area S1, areas 3,1,2)	S1C	EC813B	10153	neural plate	NP	D7D8D8	0.2825	DNAH1
12886	H376.IV.54	21 pcw	00D6D6	10225	posteroventral (inferior) parietal cortex	IPC	D38E32	10153	neural plate	NP	D7D8D8	0.2146	DNAH1
12886	H376.IV.54	21 pcw	00D6D6	10243	posterior (caudal) superior temporal cortex (area 22c)	STC	D670A0	10153	neural plate	NP	D7D8D8	0.3831	DNAH1
12886	H376.IV.54	21 pcw	00D6D6	10252	inferolateral temporal cortex (area TEv, area 20)	ITC	D55C92	10153	neural plate	NP	D7D8D8	0.3195	DNAH1
12886	H376.IV.54	21 pcw	00D6D6	10269	primary visual cortex (striate cortex, area V1/17)	V1C	C13331	10153	neural plate	NP	D7D8D8	0.4085	DNAH1
12886	H376.IV.54	21 pcw	00D6D6	10294	hippocampus (hippocampal formation)	HIP	BFB5D5	10292	allocortex	ACx	D1CEE2	0.955	DNAH1
12886	H376.IV.54	21 pcw	00D6D6	10361	amygdaloid complex	AMY	C9E2B1	10153	neural plate	NP	D7D8D8	0.6669	DNAH1
12886	H376.IV.54	21 pcw	00D6D6	10333	striatum	STR	C1CEA7	10332	basal nuclei (basal ganglia)	BN	E2EACA	0.5869	DNAH1
12886	H376.IV.54	21 pcw	00D6D6	10657	cerebellar cortex	CBC	89ADDB	10153	neural plate	NP	D7D8D8	0.6314	DNAH1
12288	H376.IV.50	24 pcw	00C2C2	10173	dorsolateral prefrontal cortex	DFC	D4B235	10153	neural plate	NP	D7D8D8	0.24	DNAH1
12288	H376.IV.50	24 pcw	00C2C2	10185	ventrolateral prefrontal cortex	VFC	C2A335	10153	neural plate	NP	D7D8D8	0.1707	DNAH1
12288	H376.IV.50	24 pcw	00C2C2	10278	anterior (rostral) cingulate (medial prefrontal) cortex	MFC	E26880	10153	neural plate	NP	D7D8D8	0.4156	DNAH1
12288	H376.IV.50	24 pcw	00C2C2	10194	orbital frontal cortex	OFC	E2D4A7	10153	neural plate	NP	D7D8D8	0.1182	DNAH1
12288	H376.IV.50	24 pcw	00C2C2	10163	primary motor cortex (area M1, area 4)	M1C	EDCF37	10153	neural plate	NP	D7D8D8	0.0703	DNAH1
12288	H376.IV.50	24 pcw	00C2C2	10209	primary somatosensory cortex (area S1, areas 3,1,2)	S1C	EC813B	10153	neural plate	NP	D7D8D8	0.3137	DNAH1
12288	H376.IV.50	24 pcw	00C2C2	10225	posteroventral (inferior) parietal cortex	IPC	D38E32	10153	neural plate	NP	D7D8D8	0.1203	DNAH1
12288	H376.IV.50	24 pcw	00C2C2	10236	primary auditory cortex (core)	A1C	D670A0	10153	neural plate	NP	D7D8D8	0.1389	DNAH1
12288	H376.IV.50	24 pcw	00C2C2	10243	posterior (caudal) superior temporal cortex (area 22c)	STC	D670A0	10153	neural plate	NP	D7D8D8	0.1869	DNAH1
12288	H376.IV.50	24 pcw	00C2C2	10252	inferolateral temporal cortex (area TEv, area 20)	ITC	D55C92	10153	neural plate	NP	D7D8D8	0.2373	DNAH1
12288	H376.IV.50	24 pcw	00C2C2	10269	primary visual cortex (striate cortex, area V1/17)	V1C	C13331	10153	neural plate	NP	D7D8D8	0.3145	DNAH1
12288	H376.IV.50	24 pcw	00C2C2	10294	hippocampus (hippocampal formation)	HIP	BFB5D5	10292	allocortex	ACx	D1CEE2	0.2757	DNAH1
12288	H376.IV.50	24 pcw	00C2C2	10361	amygdaloid complex	AMY	C9E2B1	10153	neural plate	NP	D7D8D8	0.3912	DNAH1
12288	H376.IV.50	24 pcw	00C2C2	10333	striatum	STR	C1CEA7	10332	basal nuclei (basal ganglia)	BN	E2EACA	0.4332	DNAH1
12288	H376.IV.50	24 pcw	00C2C2	10398	mediodorsal nucleus of thalamus	MD	B067A9	10390	thalamus	THM	E4CCE3	0.115	DNAH1
12288	H376.IV.50	24 pcw	00C2C2	10657	cerebellar cortex	CBC	89ADDB	10153	neural plate	NP	D7D8D8	0.1544	DNAH1
12948	H376.V.51	25 pcw	40FFBF	10236	primary auditory cortex (core)	A1C	D670A0	10153	neural plate	NP	D7D8D8	0.7045	DNAH1
12949	H376.V.52	26 pcw	3BEBB0	10173	dorsolateral prefrontal cortex	DFC	D4B235	10153	neural plate	NP	D7D8D8	0.5088	DNAH1
12949	H376.V.52	26 pcw	3BEBB0	10243	posterior (caudal) superior temporal cortex (area 22c)	STC	D670A0	10153	neural plate	NP	D7D8D8	0.1967	DNAH1
12949	H376.V.52	26 pcw	3BEBB0	10269	primary visual cortex (striate cortex, area V1/17)	V1C	C13331	10153	neural plate	NP	D7D8D8	0.7798	DNAH1
12295	H376.V.50	35 pcw	36D6A0	10185	ventrolateral prefrontal cortex	VFC	C2A335	10153	neural plate	NP	D7D8D8	1.1835	DNAH1
12295	H376.V.50	35 pcw	36D6A0	10657	cerebellar cortex	CBC	89ADDB	10153	neural plate	NP	D7D8D8	1.0225	DNAH1
263195015	H376.V.53	37 pcw	31C291	10173	dorsolateral prefrontal cortex	DFC	D4B235	10153	neural plate	NP	D7D8D8	0.418	DNAH1
263195015	H376.V.53	37 pcw	31C291	10185	ventrolateral prefrontal cortex	VFC	C2A335	10153	neural plate	NP	D7D8D8	0.4652	DNAH1
263195015	H376.V.53	37 pcw	31C291	10278	anterior (rostral) cingulate (medial prefrontal) cortex	MFC	E26880	10153	neural plate	NP	D7D8D8	0.5854	DNAH1
263195015	H376.V.53	37 pcw	31C291	10194	orbital frontal cortex	OFC	E2D4A7	10153	neural plate	NP	D7D8D8	0.5902	DNAH1
263195015	H376.V.53	37 pcw	31C291	10163	primary motor cortex (area M1, area 4)	M1C	EDCF37	10153	neural plate	NP	D7D8D8	0.7152	DNAH1
263195015	H376.V.53	37 pcw	31C291	10209	primary somatosensory cortex (area S1, areas 3,1,2)	S1C	EC813B	10153	neural plate	NP	D7D8D8	0.6145	DNAH1
263195015	H376.V.53	37 pcw	31C291	10225	posteroventral (inferior) parietal cortex	IPC	D38E32	10153	neural plate	NP	D7D8D8	0.2455	DNAH1
263195015	H376.V.53	37 pcw	31C291	10236	primary auditory cortex (core)	A1C	D670A0	10153	neural plate	NP	D7D8D8	0.3354	DNAH1
263195015	H376.V.53	37 pcw	31C291	10243	posterior (caudal) superior temporal cortex (area 22c)	STC	D670A0	10153	neural plate	NP	D7D8D8	0.356	DNAH1
263195015	H376.V.53	37 pcw	31C291	10252	inferolateral temporal cortex (area TEv, area 20)	ITC	D55C92	10153	neural plate	NP	D7D8D8	0.4059	DNAH1
263195015	H376.V.53	37 pcw	31C291	10269	primary visual cortex (striate cortex, area V1/17)	V1C	C13331	10153	neural plate	NP	D7D8D8	0.6243	DNAH1
263195015	H376.V.53	37 pcw	31C291	10294	hippocampus (hippocampal formation)	HIP	BFB5D5	10292	allocortex	ACx	D1CEE2	2.6789	DNAH1
263195015	H376.V.53	37 pcw	31C291	10361	amygdaloid complex	AMY	C9E2B1	10153	neural plate	NP	D7D8D8	1.0934	DNAH1
263195015	H376.V.53	37 pcw	31C291	10333	striatum	STR	C1CEA7	10332	basal nuclei (basal ganglia)	BN	E2EACA	1.1117	DNAH1
263195015	H376.V.53	37 pcw	31C291	10398	mediodorsal nucleus of thalamus	MD	B067A9	10390	thalamus	THM	E4CCE3	0.6083	DNAH1
263195015	H376.V.53	37 pcw	31C291	10657	cerebellar cortex	CBC	89ADDB	10153	neural plate	NP	D7D8D8	0.7856	DNAH1
12296	H376.VI.50	4 mos	80FF80	10278	anterior (rostral) cingulate (medial prefrontal) cortex	MFC	E26880	10153	neural plate	NP	D7D8D8	0.3861	DNAH1
12296	H376.VI.50	4 mos	80FF80	10243	posterior (caudal) superior temporal cortex (area 22c)	STC	D670A0	10153	neural plate	NP	D7D8D8	0.5576	DNAH1
12296	H376.VI.50	4 mos	80FF80	10252	inferolateral temporal cortex (area TEv, area 20)	ITC	D55C92	10153	neural plate	NP	D7D8D8	0.3383	DNAH1
12296	H376.VI.50	4 mos	80FF80	10269	primary visual cortex (striate cortex, area V1/17)	V1C	C13331	10153	neural plate	NP	D7D8D8	0.6009	DNAH1
12296	H376.VI.50	4 mos	80FF80	10294	hippocampus (hippocampal formation)	HIP	BFB5D5	10292	allocortex	ACx	D1CEE2	0.884	DNAH1
12296	H376.VI.50	4 mos	80FF80	10361	amygdaloid complex	AMY	C9E2B1	10153	neural plate	NP	D7D8D8	1.2658	DNAH1
12296	H376.VI.50	4 mos	80FF80	10333	striatum	STR	C1CEA7	10332	basal nuclei (basal ganglia)	BN	E2EACA	0.7359	DNAH1
12296	H376.VI.50	4 mos	80FF80	10398	mediodorsal nucleus of thalamus	MD	B067A9	10390	thalamus	THM	E4CCE3	0.3986	DNAH1
12296	H376.VI.50	4 mos	80FF80	10657	cerebellar cortex	CBC	89ADDB	10153	neural plate	NP	D7D8D8	0.4331	DNAH1
12889	H376.VI.51	4 mos	76EB76	10173	dorsolateral prefrontal cortex	DFC	D4B235	10153	neural plate	NP	D7D8D8	0.9133	DNAH1
12889	H376.VI.51	4 mos	76EB76	10185	ventrolateral prefrontal cortex	VFC	C2A335	10153	neural plate	NP	D7D8D8	1.0469	DNAH1
12889	H376.VI.51	4 mos	76EB76	10194	orbital frontal cortex	OFC	E2D4A7	10153	neural plate	NP	D7D8D8	1.0548	DNAH1
12889	H376.VI.51	4 mos	76EB76	10163	primary motor cortex (area M1, area 4)	M1C	EDCF37	10153	neural plate	NP	D7D8D8	0.9889	DNAH1
12889	H376.VI.51	4 mos	76EB76	10236	primary auditory cortex (core)	A1C	D670A0	10153	neural plate	NP	D7D8D8	0.9694	DNAH1
12889	H376.VI.51	4 mos	76EB76	10243	posterior (caudal) superior temporal cortex (area 22c)	STC	D670A0	10153	neural plate	NP	D7D8D8	0.975	DNAH1
12889	H376.VI.51	4 mos	76EB76	10252	inferolateral temporal cortex (area TEv, area 20)	ITC	D55C92	10153	neural plate	NP	D7D8D8	1.0333	DNAH1
12889	H376.VI.51	4 mos	76EB76	10361	amygdaloid complex	AMY	C9E2B1	10153	neural plate	NP	D7D8D8	1.7387	DNAH1
12890	H376.VI.52	4 mos	6CD66C	10173	dorsolateral prefrontal cortex	DFC	D4B235	10153	neural plate	NP	D7D8D8	0.3685	DNAH1
12890	H376.VI.52	4 mos	6CD66C	10185	ventrolateral prefrontal cortex	VFC	C2A335	10153	neural plate	NP	D7D8D8	0.3498	DNAH1
12890	H376.VI.52	4 mos	6CD66C	10278	anterior (rostral) cingulate (medial prefrontal) cortex	MFC	E26880	10153	neural plate	NP	D7D8D8	0.4404	DNAH1
12890	H376.VI.52	4 mos	6CD66C	10194	orbital frontal cortex	OFC	E2D4A7	10153	neural plate	NP	D7D8D8	0.1351	DNAH1
12890	H376.VI.52	4 mos	6CD66C	10163	primary motor cortex (area M1, area 4)	M1C	EDCF37	10153	neural plate	NP	D7D8D8	0.3561	DNAH1
12890	H376.VI.52	4 mos	6CD66C	10209	primary somatosensory cortex (area S1, areas 3,1,2)	S1C	EC813B	10153	neural plate	NP	D7D8D8	0.3232	DNAH1
12890	H376.VI.52	4 mos	6CD66C	10225	posteroventral (inferior) parietal cortex	IPC	D38E32	10153	neural plate	NP	D7D8D8	0.284	DNAH1
12890	H376.VI.52	4 mos	6CD66C	10236	primary auditory cortex (core)	A1C	D670A0	10153	neural plate	NP	D7D8D8	0.3441	DNAH1
12890	H376.VI.52	4 mos	6CD66C	10243	posterior (caudal) superior temporal cortex (area 22c)	STC	D670A0	10153	neural plate	NP	D7D8D8	0.2225	DNAH1
12890	H376.VI.52	4 mos	6CD66C	10252	inferolateral temporal cortex (area TEv, area 20)	ITC	D55C92	10153	neural plate	NP	D7D8D8	0.4318	DNAH1
12890	H376.VI.52	4 mos	6CD66C	10269	primary visual cortex (striate cortex, area V1/17)	V1C	C13331	10153	neural plate	NP	D7D8D8	0.5402	DNAH1
12890	H376.VI.52	4 mos	6CD66C	10294	hippocampus (hippocampal formation)	HIP	BFB5D5	10292	allocortex	ACx	D1CEE2	0.7186	DNAH1
12890	H376.VI.52	4 mos	6CD66C	10361	amygdaloid complex	AMY	C9E2B1	10153	neural plate	NP	D7D8D8	0.7465	DNAH1
12890	H376.VI.52	4 mos	6CD66C	10333	striatum	STR	C1CEA7	10332	basal nuclei (basal ganglia)	BN	E2EACA	0.8976	DNAH1
12890	H376.VI.52	4 mos	6CD66C	10398	mediodorsal nucleus of thalamus	MD	B067A9	10390	thalamus	THM	E4CCE3	0.2269	DNAH1
12890	H376.VI.52	4 mos	6CD66C	10657	cerebellar cortex	CBC	89ADDB	10153	neural plate	NP	D7D8D8	0.7673	DNAH1
12977	H376.VII.51	10 mos	B0EB3B	10173	dorsolateral prefrontal cortex	DFC	D4B235	10153	neural plate	NP	D7D8D8	0.3089	DNAH1
12977	H376.VII.51	10 mos	B0EB3B	10278	anterior (rostral) cingulate (medial prefrontal) cortex	MFC	E26880	10153	neural plate	NP	D7D8D8	0.8722	DNAH1
12977	H376.VII.51	10 mos	B0EB3B	10194	orbital frontal cortex	OFC	E2D4A7	10153	neural plate	NP	D7D8D8	0.4262	DNAH1
12977	H376.VII.51	10 mos	B0EB3B	10209	primary somatosensory cortex (area S1, areas 3,1,2)	S1C	EC813B	10153	neural plate	NP	D7D8D8	0.2354	DNAH1
12977	H376.VII.51	10 mos	B0EB3B	10225	posteroventral (inferior) parietal cortex	IPC	D38E32	10153	neural plate	NP	D7D8D8	0.4517	DNAH1
12977	H376.VII.51	10 mos	B0EB3B	10243	posterior (caudal) superior temporal cortex (area 22c)	STC	D670A0	10153	neural plate	NP	D7D8D8	0.4052	DNAH1
12977	H376.VII.51	10 mos	B0EB3B	10252	inferolateral temporal cortex (area TEv, area 20)	ITC	D55C92	10153	neural plate	NP	D7D8D8	0.3642	DNAH1
12977	H376.VII.51	10 mos	B0EB3B	10269	primary visual cortex (striate cortex, area V1/17)	V1C	C13331	10153	neural plate	NP	D7D8D8	0.4127	DNAH1
12977	H376.VII.51	10 mos	B0EB3B	10398	mediodorsal nucleus of thalamus	MD	B067A9	10390	thalamus	THM	E4CCE3	0.348	DNAH1
12977	H376.VII.51	10 mos	B0EB3B	10657	cerebellar cortex	CBC	89ADDB	10153	neural plate	NP	D7D8D8	1.3572	DNAH1
12830	H376.VIII.51	1 yrs	FFFF00	10173	dorsolateral prefrontal cortex	DFC	D4B235	10153	neural plate	NP	D7D8D8	0.6217	DNAH1
12830	H376.VIII.51	1 yrs	FFFF00	10185	ventrolateral prefrontal cortex	VFC	C2A335	10153	neural plate	NP	D7D8D8	0.5992	DNAH1
12830	H376.VIII.51	1 yrs	FFFF00	10278	anterior (rostral) cingulate (medial prefrontal) cortex	MFC	E26880	10153	neural plate	NP	D7D8D8	0.6645	DNAH1
12830	H376.VIII.51	1 yrs	FFFF00	10194	orbital frontal cortex	OFC	E2D4A7	10153	neural plate	NP	D7D8D8	0.6481	DNAH1
12830	H376.VIII.51	1 yrs	FFFF00	10163	primary motor cortex (area M1, area 4)	M1C	EDCF37	10153	neural plate	NP	D7D8D8	0.6833	DNAH1
12830	H376.VIII.51	1 yrs	FFFF00	10209	primary somatosensory cortex (area S1, areas 3,1,2)	S1C	EC813B	10153	neural plate	NP	D7D8D8	0.6081	DNAH1
12830	H376.VIII.51	1 yrs	FFFF00	10225	posteroventral (inferior) parietal cortex	IPC	D38E32	10153	neural plate	NP	D7D8D8	0.4841	DNAH1
12830	H376.VIII.51	1 yrs	FFFF00	10236	primary auditory cortex (core)	A1C	D670A0	10153	neural plate	NP	D7D8D8	0.5784	DNAH1
12830	H376.VIII.51	1 yrs	FFFF00	10243	posterior (caudal) superior temporal cortex (area 22c)	STC	D670A0	10153	neural plate	NP	D7D8D8	0.6748	DNAH1
12830	H376.VIII.51	1 yrs	FFFF00	10252	inferolateral temporal cortex (area TEv, area 20)	ITC	D55C92	10153	neural plate	NP	D7D8D8	0.6979	DNAH1
12830	H376.VIII.51	1 yrs	FFFF00	10269	primary visual cortex (striate cortex, area V1/17)	V1C	C13331	10153	neural plate	NP	D7D8D8	0.6851	DNAH1
12830	H376.VIII.51	1 yrs	FFFF00	10294	hippocampus (hippocampal formation)	HIP	BFB5D5	10292	allocortex	ACx	D1CEE2	0.8874	DNAH1
12830	H376.VIII.51	1 yrs	FFFF00	10361	amygdaloid complex	AMY	C9E2B1	10153	neural plate	NP	D7D8D8	0.9875	DNAH1
12830	H376.VIII.51	1 yrs	FFFF00	10333	striatum	STR	C1CEA7	10332	basal nuclei (basal ganglia)	BN	E2EACA	0.6399	DNAH1
12830	H376.VIII.51	1 yrs	FFFF00	10398	mediodorsal nucleus of thalamus	MD	B067A9	10390	thalamus	THM	E4CCE3	0.7333	DNAH1
12830	H376.VIII.51	1 yrs	FFFF00	10657	cerebellar cortex	CBC	89ADDB	10153	neural plate	NP	D7D8D8	0.8363	DNAH1
12979	H376.VIII.53	2 yrs	EBEB00	10173	dorsolateral prefrontal cortex	DFC	D4B235	10153	neural plate	NP	D7D8D8	0.5988	DNAH1
12979	H376.VIII.53	2 yrs	EBEB00	10185	ventrolateral prefrontal cortex	VFC	C2A335	10153	neural plate	NP	D7D8D8	0.5777	DNAH1
12979	H376.VIII.53	2 yrs	EBEB00	10278	anterior (rostral) cingulate (medial prefrontal) cortex	MFC	E26880	10153	neural plate	NP	D7D8D8	0.4785	DNAH1
12979	H376.VIII.53	2 yrs	EBEB00	10194	orbital frontal cortex	OFC	E2D4A7	10153	neural plate	NP	D7D8D8	0.4024	DNAH1
12979	H376.VIII.53	2 yrs	EBEB00	10209	primary somatosensory cortex (area S1, areas 3,1,2)	S1C	EC813B	10153	neural plate	NP	D7D8D8	0.8148	DNAH1
12979	H376.VIII.53	2 yrs	EBEB00	10225	posteroventral (inferior) parietal cortex	IPC	D38E32	10153	neural plate	NP	D7D8D8	0.6537	DNAH1
12979	H376.VIII.53	2 yrs	EBEB00	10243	posterior (caudal) superior temporal cortex (area 22c)	STC	D670A0	10153	neural plate	NP	D7D8D8	0.3814	DNAH1
12979	H376.VIII.53	2 yrs	EBEB00	10252	inferolateral temporal cortex (area TEv, area 20)	ITC	D55C92	10153	neural plate	NP	D7D8D8	0.2726	DNAH1
12979	H376.VIII.53	2 yrs	EBEB00	10269	primary visual cortex (striate cortex, area V1/17)	V1C	C13331	10153	neural plate	NP	D7D8D8	0.556	DNAH1
12979	H376.VIII.53	2 yrs	EBEB00	10294	hippocampus (hippocampal formation)	HIP	BFB5D5	10292	allocortex	ACx	D1CEE2	0.912	DNAH1
12979	H376.VIII.53	2 yrs	EBEB00	10398	mediodorsal nucleus of thalamus	MD	B067A9	10390	thalamus	THM	E4CCE3	0.4215	DNAH1
12979	H376.VIII.53	2 yrs	EBEB00	10657	cerebellar cortex	CBC	89ADDB	10153	neural plate	NP	D7D8D8	0.3753	DNAH1
12836	H376.VIII.52	3 yrs	D6D600	10185	ventrolateral prefrontal cortex	VFC	C2A335	10153	neural plate	NP	D7D8D8	0.1522	DNAH1
12836	H376.VIII.52	3 yrs	D6D600	10163	primary motor cortex (area M1, area 4)	M1C	EDCF37	10153	neural plate	NP	D7D8D8	0.2506	DNAH1
12836	H376.VIII.52	3 yrs	D6D600	10225	posteroventral (inferior) parietal cortex	IPC	D38E32	10153	neural plate	NP	D7D8D8	0.1577	DNAH1
12836	H376.VIII.52	3 yrs	D6D600	10236	primary auditory cortex (core)	A1C	D670A0	10153	neural plate	NP	D7D8D8	0.2546	DNAH1
12836	H376.VIII.52	3 yrs	D6D600	10243	posterior (caudal) superior temporal cortex (area 22c)	STC	D670A0	10153	neural plate	NP	D7D8D8	0.2785	DNAH1
12836	H376.VIII.52	3 yrs	D6D600	10252	inferolateral temporal cortex (area TEv, area 20)	ITC	D55C92	10153	neural plate	NP	D7D8D8	0.2383	DNAH1
12836	H376.VIII.52	3 yrs	D6D600	10269	primary visual cortex (striate cortex, area V1/17)	V1C	C13331	10153	neural plate	NP	D7D8D8	0.2278	DNAH1
12836	H376.VIII.52	3 yrs	D6D600	10361	amygdaloid complex	AMY	C9E2B1	10153	neural plate	NP	D7D8D8	0.1738	DNAH1
12836	H376.VIII.52	3 yrs	D6D600	10333	striatum	STR	C1CEA7	10332	basal nuclei (basal ganglia)	BN	E2EACA	0.545	DNAH1
12836	H376.VIII.52	3 yrs	D6D600	10398	mediodorsal nucleus of thalamus	MD	B067A9	10390	thalamus	THM	E4CCE3	0.7246	DNAH1
12836	H376.VIII.52	3 yrs	D6D600	10657	cerebellar cortex	CBC	89ADDB	10153	neural plate	NP	D7D8D8	0.9215	DNAH1
12980	H376.VIII.54	3 yrs	C2C200	10173	dorsolateral prefrontal cortex	DFC	D4B235	10153	neural plate	NP	D7D8D8	0.9333	DNAH1
12980	H376.VIII.54	3 yrs	C2C200	10185	ventrolateral prefrontal cortex	VFC	C2A335	10153	neural plate	NP	D7D8D8	1.1081	DNAH1
12980	H376.VIII.54	3 yrs	C2C200	10278	anterior (rostral) cingulate (medial prefrontal) cortex	MFC	E26880	10153	neural plate	NP	D7D8D8	0.6283	DNAH1
12980	H376.VIII.54	3 yrs	C2C200	10194	orbital frontal cortex	OFC	E2D4A7	10153	neural plate	NP	D7D8D8	0.8199	DNAH1
12980	H376.VIII.54	3 yrs	C2C200	10163	primary motor cortex (area M1, area 4)	M1C	EDCF37	10153	neural plate	NP	D7D8D8	0.4273	DNAH1
12980	H376.VIII.54	3 yrs	C2C200	10209	primary somatosensory cortex (area S1, areas 3,1,2)	S1C	EC813B	10153	neural plate	NP	D7D8D8	0.7928	DNAH1
12980	H376.VIII.54	3 yrs	C2C200	10225	posteroventral (inferior) parietal cortex	IPC	D38E32	10153	neural plate	NP	D7D8D8	0.889	DNAH1
12980	H376.VIII.54	3 yrs	C2C200	10236	primary auditory cortex (core)	A1C	D670A0	10153	neural plate	NP	D7D8D8	0.6231	DNAH1
12980	H376.VIII.54	3 yrs	C2C200	10243	posterior (caudal) superior temporal cortex (area 22c)	STC	D670A0	10153	neural plate	NP	D7D8D8	0.4566	DNAH1
12980	H376.VIII.54	3 yrs	C2C200	10252	inferolateral temporal cortex (area TEv, area 20)	ITC	D55C92	10153	neural plate	NP	D7D8D8	0.7045	DNAH1
12980	H376.VIII.54	3 yrs	C2C200	10269	primary visual cortex (striate cortex, area V1/17)	V1C	C13331	10153	neural plate	NP	D7D8D8	0.7798	DNAH1
12980	H376.VIII.54	3 yrs	C2C200	10294	hippocampus (hippocampal formation)	HIP	BFB5D5	10292	allocortex	ACx	D1CEE2	0.9874	DNAH1
12980	H376.VIII.54	3 yrs	C2C200	10361	amygdaloid complex	AMY	C9E2B1	10153	neural plate	NP	D7D8D8	0.5088	DNAH1
12980	H376.VIII.54	3 yrs	C2C200	10657	cerebellar cortex	CBC	89ADDB	10153	neural plate	NP	D7D8D8	1.0528	DNAH1
12298	H376.VIII.50	4 yrs	ADAD00	10173	dorsolateral prefrontal cortex	DFC	D4B235	10153	neural plate	NP	D7D8D8	0.2529	DNAH1
12298	H376.VIII.50	4 yrs	ADAD00	10185	ventrolateral prefrontal cortex	VFC	C2A335	10153	neural plate	NP	D7D8D8	0.2067	DNAH1
12298	H376.VIII.50	4 yrs	ADAD00	10243	posterior (caudal) superior temporal cortex (area 22c)	STC	D670A0	10153	neural plate	NP	D7D8D8	0.2517	DNAH1
12298	H376.VIII.50	4 yrs	ADAD00	10361	amygdaloid complex	AMY	C9E2B1	10153	neural plate	NP	D7D8D8	0.4004	DNAH1
12298	H376.VIII.50	4 yrs	ADAD00	10333	striatum	STR	C1CEA7	10332	basal nuclei (basal ganglia)	BN	E2EACA	0.4409	DNAH1
12298	H376.VIII.50	4 yrs	ADAD00	10398	mediodorsal nucleus of thalamus	MD	B067A9	10390	thalamus	THM	E4CCE3	0.3157	DNAH1
12298	H376.VIII.50	4 yrs	ADAD00	10657	cerebellar cortex	CBC	89ADDB	10153	neural plate	NP	D7D8D8	0.5823	DNAH1
12841	H376.IX.51	8 yrs	FFBF00	10173	dorsolateral prefrontal cortex	DFC	D4B235	10153	neural plate	NP	D7D8D8	0.7704	DNAH1
12841	H376.IX.51	8 yrs	FFBF00	10185	ventrolateral prefrontal cortex	VFC	C2A335	10153	neural plate	NP	D7D8D8	0.5066	DNAH1
12841	H376.IX.51	8 yrs	FFBF00	10278	anterior (rostral) cingulate (medial prefrontal) cortex	MFC	E26880	10153	neural plate	NP	D7D8D8	0.5497	DNAH1
12841	H376.IX.51	8 yrs	FFBF00	10194	orbital frontal cortex	OFC	E2D4A7	10153	neural plate	NP	D7D8D8	0.8277	DNAH1
12841	H376.IX.51	8 yrs	FFBF00	10163	primary motor cortex (area M1, area 4)	M1C	EDCF37	10153	neural plate	NP	D7D8D8	0.4323	DNAH1
12841	H376.IX.51	8 yrs	FFBF00	10209	primary somatosensory cortex (area S1, areas 3,1,2)	S1C	EC813B	10153	neural plate	NP	D7D8D8	0.4598	DNAH1
12841	H376.IX.51	8 yrs	FFBF00	10225	posteroventral (inferior) parietal cortex	IPC	D38E32	10153	neural plate	NP	D7D8D8	0.4044	DNAH1
12841	H376.IX.51	8 yrs	FFBF00	10236	primary auditory cortex (core)	A1C	D670A0	10153	neural plate	NP	D7D8D8	0.4788	DNAH1
12841	H376.IX.51	8 yrs	FFBF00	10243	posterior (caudal) superior temporal cortex (area 22c)	STC	D670A0	10153	neural plate	NP	D7D8D8	0.3989	DNAH1
12841	H376.IX.51	8 yrs	FFBF00	10252	inferolateral temporal cortex (area TEv, area 20)	ITC	D55C92	10153	neural plate	NP	D7D8D8	0.5288	DNAH1
12841	H376.IX.51	8 yrs	FFBF00	10269	primary visual cortex (striate cortex, area V1/17)	V1C	C13331	10153	neural plate	NP	D7D8D8	0.5078	DNAH1
12841	H376.IX.51	8 yrs	FFBF00	10294	hippocampus (hippocampal formation)	HIP	BFB5D5	10292	allocortex	ACx	D1CEE2	0.8428	DNAH1
12841	H376.IX.51	8 yrs	FFBF00	10361	amygdaloid complex	AMY	C9E2B1	10153	neural plate	NP	D7D8D8	0.7535	DNAH1
12841	H376.IX.51	8 yrs	FFBF00	10333	striatum	STR	C1CEA7	10332	basal nuclei (basal ganglia)	BN	E2EACA	0.7029	DNAH1
12841	H376.IX.51	8 yrs	FFBF00	10398	mediodorsal nucleus of thalamus	MD	B067A9	10390	thalamus	THM	E4CCE3	0.6671	DNAH1
12841	H376.IX.51	8 yrs	FFBF00	10657	cerebellar cortex	CBC	89ADDB	10153	neural plate	NP	D7D8D8	0.7798	DNAH1
12981	H376.IX.52	8 yrs	EBB000	10173	dorsolateral prefrontal cortex	DFC	D4B235	10153	neural plate	NP	D7D8D8	0.329	DNAH1
12981	H376.IX.52	8 yrs	EBB000	10185	ventrolateral prefrontal cortex	VFC	C2A335	10153	neural plate	NP	D7D8D8	0.1861	DNAH1
12981	H376.IX.52	8 yrs	EBB000	10278	anterior (rostral) cingulate (medial prefrontal) cortex	MFC	E26880	10153	neural plate	NP	D7D8D8	0.202	DNAH1
12981	H376.IX.52	8 yrs	EBB000	10225	posteroventral (inferior) parietal cortex	IPC	D38E32	10153	neural plate	NP	D7D8D8	0.3093	DNAH1
12981	H376.IX.52	8 yrs	EBB000	10236	primary auditory cortex (core)	A1C	D670A0	10153	neural plate	NP	D7D8D8	0.7056	DNAH1
12981	H376.IX.52	8 yrs	EBB000	10243	posterior (caudal) superior temporal cortex (area 22c)	STC	D670A0	10153	neural plate	NP	D7D8D8	0.2179	DNAH1
12981	H376.IX.52	8 yrs	EBB000	10252	inferolateral temporal cortex (area TEv, area 20)	ITC	D55C92	10153	neural plate	NP	D7D8D8	0.1451	DNAH1
12981	H376.IX.52	8 yrs	EBB000	10269	primary visual cortex (striate cortex, area V1/17)	V1C	C13331	10153	neural plate	NP	D7D8D8	0.1903	DNAH1
12981	H376.IX.52	8 yrs	EBB000	10294	hippocampus (hippocampal formation)	HIP	BFB5D5	10292	allocortex	ACx	D1CEE2	0.2169	DNAH1
12981	H376.IX.52	8 yrs	EBB000	10361	amygdaloid complex	AMY	C9E2B1	10153	neural plate	NP	D7D8D8	0.2938	DNAH1
12981	H376.IX.52	8 yrs	EBB000	10657	cerebellar cortex	CBC	89ADDB	10153	neural plate	NP	D7D8D8	0.725	DNAH1
12289	H376.IX.50	11 yrs	D6A000	10173	dorsolateral prefrontal cortex	DFC	D4B235	10153	neural plate	NP	D7D8D8	0.3729	DNAH1
12289	H376.IX.50	11 yrs	D6A000	10185	ventrolateral prefrontal cortex	VFC	C2A335	10153	neural plate	NP	D7D8D8	0.3299	DNAH1
12289	H376.IX.50	11 yrs	D6A000	10278	anterior (rostral) cingulate (medial prefrontal) cortex	MFC	E26880	10153	neural plate	NP	D7D8D8	0.5163	DNAH1
12289	H376.IX.50	11 yrs	D6A000	10194	orbital frontal cortex	OFC	E2D4A7	10153	neural plate	NP	D7D8D8	0.4687	DNAH1
12289	H376.IX.50	11 yrs	D6A000	10163	primary motor cortex (area M1, area 4)	M1C	EDCF37	10153	neural plate	NP	D7D8D8	0.3993	DNAH1
12289	H376.IX.50	11 yrs	D6A000	10209	primary somatosensory cortex (area S1, areas 3,1,2)	S1C	EC813B	10153	neural plate	NP	D7D8D8	0.3032	DNAH1
12289	H376.IX.50	11 yrs	D6A000	10225	posteroventral (inferior) parietal cortex	IPC	D38E32	10153	neural plate	NP	D7D8D8	0.2748	DNAH1
12289	H376.IX.50	11 yrs	D6A000	10236	primary auditory cortex (core)	A1C	D670A0	10153	neural plate	NP	D7D8D8	0.5107	DNAH1
12289	H376.IX.50	11 yrs	D6A000	10243	posterior (caudal) superior temporal cortex (area 22c)	STC	D670A0	10153	neural plate	NP	D7D8D8	0.1197	DNAH1
12289	H376.IX.50	11 yrs	D6A000	10252	inferolateral temporal cortex (area TEv, area 20)	ITC	D55C92	10153	neural plate	NP	D7D8D8	0.1382	DNAH1
12289	H376.IX.50	11 yrs	D6A000	10269	primary visual cortex (striate cortex, area V1/17)	V1C	C13331	10153	neural plate	NP	D7D8D8	0.9943	DNAH1
12289	H376.IX.50	11 yrs	D6A000	10294	hippocampus (hippocampal formation)	HIP	BFB5D5	10292	allocortex	ACx	D1CEE2	0.1403	DNAH1
12289	H376.IX.50	11 yrs	D6A000	10361	amygdaloid complex	AMY	C9E2B1	10153	neural plate	NP	D7D8D8	0.686	DNAH1
12289	H376.IX.50	11 yrs	D6A000	10657	cerebellar cortex	CBC	89ADDB	10153	neural plate	NP	D7D8D8	1.484	DNAH1
12831	H376.X.51	13 yrs	FF8000	10173	dorsolateral prefrontal cortex	DFC	D4B235	10153	neural plate	NP	D7D8D8	0.8747	DNAH1
12831	H376.X.51	13 yrs	FF8000	10185	ventrolateral prefrontal cortex	VFC	C2A335	10153	neural plate	NP	D7D8D8	0.9758	DNAH1
12831	H376.X.51	13 yrs	FF8000	10278	anterior (rostral) cingulate (medial prefrontal) cortex	MFC	E26880	10153	neural plate	NP	D7D8D8	1.227	DNAH1
12831	H376.X.51	13 yrs	FF8000	10194	orbital frontal cortex	OFC	E2D4A7	10153	neural plate	NP	D7D8D8	1.1276	DNAH1
12831	H376.X.51	13 yrs	FF8000	10163	primary motor cortex (area M1, area 4)	M1C	EDCF37	10153	neural plate	NP	D7D8D8	0.934	DNAH1
12831	H376.X.51	13 yrs	FF8000	10209	primary somatosensory cortex (area S1, areas 3,1,2)	S1C	EC813B	10153	neural plate	NP	D7D8D8	1.0671	DNAH1
12831	H376.X.51	13 yrs	FF8000	10225	posteroventral (inferior) parietal cortex	IPC	D38E32	10153	neural plate	NP	D7D8D8	1.1083	DNAH1
12831	H376.X.51	13 yrs	FF8000	10236	primary auditory cortex (core)	A1C	D670A0	10153	neural plate	NP	D7D8D8	0.9478	DNAH1
12831	H376.X.51	13 yrs	FF8000	10243	posterior (caudal) superior temporal cortex (area 22c)	STC	D670A0	10153	neural plate	NP	D7D8D8	0.9418	DNAH1
12831	H376.X.51	13 yrs	FF8000	10252	inferolateral temporal cortex (area TEv, area 20)	ITC	D55C92	10153	neural plate	NP	D7D8D8	1.0519	DNAH1
12831	H376.X.51	13 yrs	FF8000	10269	primary visual cortex (striate cortex, area V1/17)	V1C	C13331	10153	neural plate	NP	D7D8D8	1.3841	DNAH1
12831	H376.X.51	13 yrs	FF8000	10294	hippocampus (hippocampal formation)	HIP	BFB5D5	10292	allocortex	ACx	D1CEE2	0.8524	DNAH1
12831	H376.X.51	13 yrs	FF8000	10361	amygdaloid complex	AMY	C9E2B1	10153	neural plate	NP	D7D8D8	1.1086	DNAH1
12831	H376.X.51	13 yrs	FF8000	10333	striatum	STR	C1CEA7	10332	basal nuclei (basal ganglia)	BN	E2EACA	1.1139	DNAH1
12831	H376.X.51	13 yrs	FF8000	10398	mediodorsal nucleus of thalamus	MD	B067A9	10390	thalamus	THM	E4CCE3	1.0873	DNAH1
12831	H376.X.51	13 yrs	FF8000	10657	cerebellar cortex	CBC	89ADDB	10153	neural plate	NP	D7D8D8	0.9576	DNAH1
12299	H376.X.50	15 yrs	EB7600	10225	posteroventral (inferior) parietal cortex	IPC	D38E32	10153	neural plate	NP	D7D8D8	0.7085	DNAH1
12299	H376.X.50	15 yrs	EB7600	10243	posterior (caudal) superior temporal cortex (area 22c)	STC	D670A0	10153	neural plate	NP	D7D8D8	0.6725	DNAH1
12299	H376.X.50	15 yrs	EB7600	10252	inferolateral temporal cortex (area TEv, area 20)	ITC	D55C92	10153	neural plate	NP	D7D8D8	0.8029	DNAH1
12299	H376.X.50	15 yrs	EB7600	10361	amygdaloid complex	AMY	C9E2B1	10153	neural plate	NP	D7D8D8	0.822	DNAH1
12299	H376.X.50	15 yrs	EB7600	10657	cerebellar cortex	CBC	89ADDB	10153	neural plate	NP	D7D8D8	0.8915	DNAH1
12984	H376.X.53	18 yrs	D66C00	10173	dorsolateral prefrontal cortex	DFC	D4B235	10153	neural plate	NP	D7D8D8	0.8469	DNAH1
12984	H376.X.53	18 yrs	D66C00	10185	ventrolateral prefrontal cortex	VFC	C2A335	10153	neural plate	NP	D7D8D8	1.0406	DNAH1
12984	H376.X.53	18 yrs	D66C00	10278	anterior (rostral) cingulate (medial prefrontal) cortex	MFC	E26880	10153	neural plate	NP	D7D8D8	0.7857	DNAH1
12984	H376.X.53	18 yrs	D66C00	10194	orbital frontal cortex	OFC	E2D4A7	10153	neural plate	NP	D7D8D8	1.0173	DNAH1
12984	H376.X.53	18 yrs	D66C00	10163	primary motor cortex (area M1, area 4)	M1C	EDCF37	10153	neural plate	NP	D7D8D8	1.0315	DNAH1
12984	H376.X.53	18 yrs	D66C00	10209	primary somatosensory cortex (area S1, areas 3,1,2)	S1C	EC813B	10153	neural plate	NP	D7D8D8	1.1023	DNAH1
12984	H376.X.53	18 yrs	D66C00	10225	posteroventral (inferior) parietal cortex	IPC	D38E32	10153	neural plate	NP	D7D8D8	1.0466	DNAH1
12984	H376.X.53	18 yrs	D66C00	10236	primary auditory cortex (core)	A1C	D670A0	10153	neural plate	NP	D7D8D8	0.9317	DNAH1
12984	H376.X.53	18 yrs	D66C00	10243	posterior (caudal) superior temporal cortex (area 22c)	STC	D670A0	10153	neural plate	NP	D7D8D8	0.8532	DNAH1
12984	H376.X.53	18 yrs	D66C00	10252	inferolateral temporal cortex (area TEv, area 20)	ITC	D55C92	10153	neural plate	NP	D7D8D8	0.7433	DNAH1
12984	H376.X.53	18 yrs	D66C00	10269	primary visual cortex (striate cortex, area V1/17)	V1C	C13331	10153	neural plate	NP	D7D8D8	0.8325	DNAH1
12984	H376.X.53	18 yrs	D66C00	10294	hippocampus (hippocampal formation)	HIP	BFB5D5	10292	allocortex	ACx	D1CEE2	1.0065	DNAH1
12984	H376.X.53	18 yrs	D66C00	10657	cerebellar cortex	CBC	89ADDB	10153	neural plate	NP	D7D8D8	0.7185	DNAH1
12832	H376.X.52	19 yrs	C26100	10173	dorsolateral prefrontal cortex	DFC	D4B235	10153	neural plate	NP	D7D8D8	1.0748	DNAH1
12832	H376.X.52	19 yrs	C26100	10185	ventrolateral prefrontal cortex	VFC	C2A335	10153	neural plate	NP	D7D8D8	1.2438	DNAH1
12832	H376.X.52	19 yrs	C26100	10278	anterior (rostral) cingulate (medial prefrontal) cortex	MFC	E26880	10153	neural plate	NP	D7D8D8	0.9248	DNAH1
12832	H376.X.52	19 yrs	C26100	10194	orbital frontal cortex	OFC	E2D4A7	10153	neural plate	NP	D7D8D8	0.8955	DNAH1
12832	H376.X.52	19 yrs	C26100	10163	primary motor cortex (area M1, area 4)	M1C	EDCF37	10153	neural plate	NP	D7D8D8	1.0655	DNAH1
12832	H376.X.52	19 yrs	C26100	10209	primary somatosensory cortex (area S1, areas 3,1,2)	S1C	EC813B	10153	neural plate	NP	D7D8D8	0.9528	DNAH1
12832	H376.X.52	19 yrs	C26100	10225	posteroventral (inferior) parietal cortex	IPC	D38E32	10153	neural plate	NP	D7D8D8	0.9286	DNAH1
12832	H376.X.52	19 yrs	C26100	10236	primary auditory cortex (core)	A1C	D670A0	10153	neural plate	NP	D7D8D8	0.7577	DNAH1
12832	H376.X.52	19 yrs	C26100	10243	posterior (caudal) superior temporal cortex (area 22c)	STC	D670A0	10153	neural plate	NP	D7D8D8	1.0806	DNAH1
12832	H376.X.52	19 yrs	C26100	10252	inferolateral temporal cortex (area TEv, area 20)	ITC	D55C92	10153	neural plate	NP	D7D8D8	1.2504	DNAH1
12832	H376.X.52	19 yrs	C26100	10269	primary visual cortex (striate cortex, area V1/17)	V1C	C13331	10153	neural plate	NP	D7D8D8	1.2652	DNAH1
12832	H376.X.52	19 yrs	C26100	10294	hippocampus (hippocampal formation)	HIP	BFB5D5	10292	allocortex	ACx	D1CEE2	1.2502	DNAH1
12832	H376.X.52	19 yrs	C26100	10361	amygdaloid complex	AMY	C9E2B1	10153	neural plate	NP	D7D8D8	1.1924	DNAH1
12832	H376.X.52	19 yrs	C26100	10333	striatum	STR	C1CEA7	10332	basal nuclei (basal ganglia)	BN	E2EACA	1.3929	DNAH1
12832	H376.X.52	19 yrs	C26100	10398	mediodorsal nucleus of thalamus	MD	B067A9	10390	thalamus	THM	E4CCE3	1.3511	DNAH1
12832	H376.X.52	19 yrs	C26100	10657	cerebellar cortex	CBC	89ADDB	10153	neural plate	NP	D7D8D8	1.0584	DNAH1
13057	H376.XI.60	21 yrs	FF4000	10173	dorsolateral prefrontal cortex	DFC	D4B235	10153	neural plate	NP	D7D8D8	0.1931	DNAH1
13057	H376.XI.60	21 yrs	FF4000	10185	ventrolateral prefrontal cortex	VFC	C2A335	10153	neural plate	NP	D7D8D8	0.473	DNAH1
13057	H376.XI.60	21 yrs	FF4000	10278	anterior (rostral) cingulate (medial prefrontal) cortex	MFC	E26880	10153	neural plate	NP	D7D8D8	0.4123	DNAH1
13057	H376.XI.60	21 yrs	FF4000	10194	orbital frontal cortex	OFC	E2D4A7	10153	neural plate	NP	D7D8D8	0.3192	DNAH1
13057	H376.XI.60	21 yrs	FF4000	10163	primary motor cortex (area M1, area 4)	M1C	EDCF37	10153	neural plate	NP	D7D8D8	0.4591	DNAH1
13057	H376.XI.60	21 yrs	FF4000	10209	primary somatosensory cortex (area S1, areas 3,1,2)	S1C	EC813B	10153	neural plate	NP	D7D8D8	0.3277	DNAH1
13057	H376.XI.60	21 yrs	FF4000	10225	posteroventral (inferior) parietal cortex	IPC	D38E32	10153	neural plate	NP	D7D8D8	0.3767	DNAH1
13057	H376.XI.60	21 yrs	FF4000	10236	primary auditory cortex (core)	A1C	D670A0	10153	neural plate	NP	D7D8D8	0.1373	DNAH1
13057	H376.XI.60	21 yrs	FF4000	10243	posterior (caudal) superior temporal cortex (area 22c)	STC	D670A0	10153	neural plate	NP	D7D8D8	0.368	DNAH1
13057	H376.XI.60	21 yrs	FF4000	10252	inferolateral temporal cortex (area TEv, area 20)	ITC	D55C92	10153	neural plate	NP	D7D8D8	0.2027	DNAH1
13057	H376.XI.60	21 yrs	FF4000	10269	primary visual cortex (striate cortex, area V1/17)	V1C	C13331	10153	neural plate	NP	D7D8D8	0.5108	DNAH1
13057	H376.XI.60	21 yrs	FF4000	10294	hippocampus (hippocampal formation)	HIP	BFB5D5	10292	allocortex	ACx	D1CEE2	0.3248	DNAH1
13057	H376.XI.60	21 yrs	FF4000	10361	amygdaloid complex	AMY	C9E2B1	10153	neural plate	NP	D7D8D8	0.2542	DNAH1
13057	H376.XI.60	21 yrs	FF4000	10333	striatum	STR	C1CEA7	10332	basal nuclei (basal ganglia)	BN	E2EACA	0.3664	DNAH1
13057	H376.XI.60	21 yrs	FF4000	10398	mediodorsal nucleus of thalamus	MD	B067A9	10390	thalamus	THM	E4CCE3	0.7957	DNAH1
13057	H376.XI.60	21 yrs	FF4000	10657	cerebellar cortex	CBC	89ADDB	10153	neural plate	NP	D7D8D8	1.1909	DNAH1
12300	H376.XI.50	23 yrs	EB3B00	10185	ventrolateral prefrontal cortex	VFC	C2A335	10153	neural plate	NP	D7D8D8	0.6107	DNAH1
12300	H376.XI.50	23 yrs	EB3B00	10278	anterior (rostral) cingulate (medial prefrontal) cortex	MFC	E26880	10153	neural plate	NP	D7D8D8	0.7903	DNAH1
12300	H376.XI.50	23 yrs	EB3B00	10194	orbital frontal cortex	OFC	E2D4A7	10153	neural plate	NP	D7D8D8	0.959	DNAH1
12300	H376.XI.50	23 yrs	EB3B00	10163	primary motor cortex (area M1, area 4)	M1C	EDCF37	10153	neural plate	NP	D7D8D8	0.8444	DNAH1
12300	H376.XI.50	23 yrs	EB3B00	10209	primary somatosensory cortex (area S1, areas 3,1,2)	S1C	EC813B	10153	neural plate	NP	D7D8D8	0.8831	DNAH1
12300	H376.XI.50	23 yrs	EB3B00	10225	posteroventral (inferior) parietal cortex	IPC	D38E32	10153	neural plate	NP	D7D8D8	0.7109	DNAH1
12300	H376.XI.50	23 yrs	EB3B00	10236	primary auditory cortex (core)	A1C	D670A0	10153	neural plate	NP	D7D8D8	1.0403	DNAH1
12300	H376.XI.50	23 yrs	EB3B00	10243	posterior (caudal) superior temporal cortex (area 22c)	STC	D670A0	10153	neural plate	NP	D7D8D8	0.9051	DNAH1
12300	H376.XI.50	23 yrs	EB3B00	10252	inferolateral temporal cortex (area TEv, area 20)	ITC	D55C92	10153	neural plate	NP	D7D8D8	0.685	DNAH1
12300	H376.XI.50	23 yrs	EB3B00	10294	hippocampus (hippocampal formation)	HIP	BFB5D5	10292	allocortex	ACx	D1CEE2	0.8968	DNAH1
12300	H376.XI.50	23 yrs	EB3B00	10361	amygdaloid complex	AMY	C9E2B1	10153	neural plate	NP	D7D8D8	1.2866	DNAH1
12300	H376.XI.50	23 yrs	EB3B00	10333	striatum	STR	C1CEA7	10332	basal nuclei (basal ganglia)	BN	E2EACA	0.9951	DNAH1
12300	H376.XI.50	23 yrs	EB3B00	10398	mediodorsal nucleus of thalamus	MD	B067A9	10390	thalamus	THM	E4CCE3	1.1587	DNAH1
12300	H376.XI.50	23 yrs	EB3B00	10657	cerebellar cortex	CBC	89ADDB	10153	neural plate	NP	D7D8D8	0.9605	DNAH1
12290	H376.XI.52	30 yrs	C23100	10173	dorsolateral prefrontal cortex	DFC	D4B235	10153	neural plate	NP	D7D8D8	0.9889	DNAH1
12290	H376.XI.52	30 yrs	C23100	10185	ventrolateral prefrontal cortex	VFC	C2A335	10153	neural plate	NP	D7D8D8	1.431	DNAH1
12290	H376.XI.52	30 yrs	C23100	10278	anterior (rostral) cingulate (medial prefrontal) cortex	MFC	E26880	10153	neural plate	NP	D7D8D8	1.0098	DNAH1
12290	H376.XI.52	30 yrs	C23100	10194	orbital frontal cortex	OFC	E2D4A7	10153	neural plate	NP	D7D8D8	1.0963	DNAH1
12290	H376.XI.52	30 yrs	C23100	10163	primary motor cortex (area M1, area 4)	M1C	EDCF37	10153	neural plate	NP	D7D8D8	1.1801	DNAH1
12290	H376.XI.52	30 yrs	C23100	10209	primary somatosensory cortex (area S1, areas 3,1,2)	S1C	EC813B	10153	neural plate	NP	D7D8D8	1.221	DNAH1
12290	H376.XI.52	30 yrs	C23100	10225	posteroventral (inferior) parietal cortex	IPC	D38E32	10153	neural plate	NP	D7D8D8	1.2352	DNAH1
12290	H376.XI.52	30 yrs	C23100	10236	primary auditory cortex (core)	A1C	D670A0	10153	neural plate	NP	D7D8D8	1.4717	DNAH1
12290	H376.XI.52	30 yrs	C23100	10243	posterior (caudal) superior temporal cortex (area 22c)	STC	D670A0	10153	neural plate	NP	D7D8D8	1.1456	DNAH1
12290	H376.XI.52	30 yrs	C23100	10252	inferolateral temporal cortex (area TEv, area 20)	ITC	D55C92	10153	neural plate	NP	D7D8D8	1.2917	DNAH1
12290	H376.XI.52	30 yrs	C23100	10269	primary visual cortex (striate cortex, area V1/17)	V1C	C13331	10153	neural plate	NP	D7D8D8	1.6211	DNAH1
12290	H376.XI.52	30 yrs	C23100	10294	hippocampus (hippocampal formation)	HIP	BFB5D5	10292	allocortex	ACx	D1CEE2	1.1684	DNAH1
12290	H376.XI.52	30 yrs	C23100	10361	amygdaloid complex	AMY	C9E2B1	10153	neural plate	NP	D7D8D8	1.3099	DNAH1
12290	H376.XI.52	30 yrs	C23100	10333	striatum	STR	C1CEA7	10332	basal nuclei (basal ganglia)	BN	E2EACA	1.5315	DNAH1
12290	H376.XI.52	30 yrs	C23100	10398	mediodorsal nucleus of thalamus	MD	B067A9	10390	thalamus	THM	E4CCE3	0.9358	DNAH1
12290	H376.XI.52	30 yrs	C23100	10657	cerebellar cortex	CBC	89ADDB	10153	neural plate	NP	D7D8D8	1.0428	DNAH1
12302	H376.XI.53	36 yrs	AD2C00	10173	dorsolateral prefrontal cortex	DFC	D4B235	10153	neural plate	NP	D7D8D8	1.3167	DNAH1
12302	H376.XI.53	36 yrs	AD2C00	10185	ventrolateral prefrontal cortex	VFC	C2A335	10153	neural plate	NP	D7D8D8	2.2678	DNAH1
12302	H376.XI.53	36 yrs	AD2C00	10278	anterior (rostral) cingulate (medial prefrontal) cortex	MFC	E26880	10153	neural plate	NP	D7D8D8	2.3917	DNAH1
12302	H376.XI.53	36 yrs	AD2C00	10194	orbital frontal cortex	OFC	E2D4A7	10153	neural plate	NP	D7D8D8	2.5958	DNAH1
12302	H376.XI.53	36 yrs	AD2C00	10163	primary motor cortex (area M1, area 4)	M1C	EDCF37	10153	neural plate	NP	D7D8D8	2.4351	DNAH1
12302	H376.XI.53	36 yrs	AD2C00	10209	primary somatosensory cortex (area S1, areas 3,1,2)	S1C	EC813B	10153	neural plate	NP	D7D8D8	2.4611	DNAH1
12302	H376.XI.53	36 yrs	AD2C00	10225	posteroventral (inferior) parietal cortex	IPC	D38E32	10153	neural plate	NP	D7D8D8	2.101	DNAH1
12302	H376.XI.53	36 yrs	AD2C00	10236	primary auditory cortex (core)	A1C	D670A0	10153	neural plate	NP	D7D8D8	2.0303	DNAH1
12302	H376.XI.53	36 yrs	AD2C00	10243	posterior (caudal) superior temporal cortex (area 22c)	STC	D670A0	10153	neural plate	NP	D7D8D8	1.5659	DNAH1
12302	H376.XI.53	36 yrs	AD2C00	10252	inferolateral temporal cortex (area TEv, area 20)	ITC	D55C92	10153	neural plate	NP	D7D8D8	1.0756	DNAH1
12302	H376.XI.53	36 yrs	AD2C00	10269	primary visual cortex (striate cortex, area V1/17)	V1C	C13331	10153	neural plate	NP	D7D8D8	1.8726	DNAH1
12302	H376.XI.53	36 yrs	AD2C00	10294	hippocampus (hippocampal formation)	HIP	BFB5D5	10292	allocortex	ACx	D1CEE2	1.6451	DNAH1
12302	H376.XI.53	36 yrs	AD2C00	10361	amygdaloid complex	AMY	C9E2B1	10153	neural plate	NP	D7D8D8	1.5467	DNAH1
12302	H376.XI.53	36 yrs	AD2C00	10333	striatum	STR	C1CEA7	10332	basal nuclei (basal ganglia)	BN	E2EACA	1.4981	DNAH1
12302	H376.XI.53	36 yrs	AD2C00	10398	mediodorsal nucleus of thalamus	MD	B067A9	10390	thalamus	THM	E4CCE3	1.1317	DNAH1
12302	H376.XI.53	36 yrs	AD2C00	10657	cerebellar cortex	CBC	89ADDB	10153	neural plate	NP	D7D8D8	1.307	DNAH1
12303	H376.XI.54	37 yrs	992600	10173	dorsolateral prefrontal cortex	DFC	D4B235	10153	neural plate	NP	D7D8D8	1.9126	DNAH1
12303	H376.XI.54	37 yrs	992600	10185	ventrolateral prefrontal cortex	VFC	C2A335	10153	neural plate	NP	D7D8D8	1.9953	DNAH1
12303	H376.XI.54	37 yrs	992600	10278	anterior (rostral) cingulate (medial prefrontal) cortex	MFC	E26880	10153	neural plate	NP	D7D8D8	1.179	DNAH1
12303	H376.XI.54	37 yrs	992600	10194	orbital frontal cortex	OFC	E2D4A7	10153	neural plate	NP	D7D8D8	2.2144	DNAH1
12303	H376.XI.54	37 yrs	992600	10163	primary motor cortex (area M1, area 4)	M1C	EDCF37	10153	neural plate	NP	D7D8D8	1.8665	DNAH1
12303	H376.XI.54	37 yrs	992600	10209	primary somatosensory cortex (area S1, areas 3,1,2)	S1C	EC813B	10153	neural plate	NP	D7D8D8	2.3302	DNAH1
12303	H376.XI.54	37 yrs	992600	10225	posteroventral (inferior) parietal cortex	IPC	D38E32	10153	neural plate	NP	D7D8D8	1.0291	DNAH1
12303	H376.XI.54	37 yrs	992600	10236	primary auditory cortex (core)	A1C	D670A0	10153	neural plate	NP	D7D8D8	1.4301	DNAH1
12303	H376.XI.54	37 yrs	992600	10243	posterior (caudal) superior temporal cortex (area 22c)	STC	D670A0	10153	neural plate	NP	D7D8D8	1.4745	DNAH1
12303	H376.XI.54	37 yrs	992600	10252	inferolateral temporal cortex (area TEv, area 20)	ITC	D55C92	10153	neural plate	NP	D7D8D8	1.3649	DNAH1
12303	H376.XI.54	37 yrs	992600	10269	primary visual cortex (striate cortex, area V1/17)	V1C	C13331	10153	neural plate	NP	D7D8D8	1.7426	DNAH1
12303	H376.XI.54	37 yrs	992600	10294	hippocampus (hippocampal formation)	HIP	BFB5D5	10292	allocortex	ACx	D1CEE2	1.8174	DNAH1
12303	H376.XI.54	37 yrs	992600	10361	amygdaloid complex	AMY	C9E2B1	10153	neural plate	NP	D7D8D8	1.7659	DNAH1
12303	H376.XI.54	37 yrs	992600	10333	striatum	STR	C1CEA7	10332	basal nuclei (basal ganglia)	BN	E2EACA	1.9614	DNAH1
12303	H376.XI.54	37 yrs	992600	10398	mediodorsal nucleus of thalamus	MD	B067A9	10390	thalamus	THM	E4CCE3	1.1456	DNAH1
12303	H376.XI.54	37 yrs	992600	10657	cerebellar cortex	CBC	89ADDB	10153	neural plate	NP	D7D8D8	0.8627	DNAH1
12304	H376.XI.56	40 yrs	701C00	10173	dorsolateral prefrontal cortex	DFC	D4B235	10153	neural plate	NP	D7D8D8	0.5885	DNAH1
12304	H376.XI.56	40 yrs	701C00	10185	ventrolateral prefrontal cortex	VFC	C2A335	10153	neural plate	NP	D7D8D8	1.0252	DNAH1
12304	H376.XI.56	40 yrs	701C00	10194	orbital frontal cortex	OFC	E2D4A7	10153	neural plate	NP	D7D8D8	0.8478	DNAH1
12304	H376.XI.56	40 yrs	701C00	10163	primary motor cortex (area M1, area 4)	M1C	EDCF37	10153	neural plate	NP	D7D8D8	0.5227	DNAH1
12304	H376.XI.56	40 yrs	701C00	10209	primary somatosensory cortex (area S1, areas 3,1,2)	S1C	EC813B	10153	neural plate	NP	D7D8D8	0.5398	DNAH1
12304	H376.XI.56	40 yrs	701C00	10225	posteroventral (inferior) parietal cortex	IPC	D38E32	10153	neural plate	NP	D7D8D8	0.8901	DNAH1
12304	H376.XI.56	40 yrs	701C00	10236	primary auditory cortex (core)	A1C	D670A0	10153	neural plate	NP	D7D8D8	0.7384	DNAH1
12304	H376.XI.56	40 yrs	701C00	10243	posterior (caudal) superior temporal cortex (area 22c)	STC	D670A0	10153	neural plate	NP	D7D8D8	1.113	DNAH1
12304	H376.XI.56	40 yrs	701C00	10252	inferolateral temporal cortex (area TEv, area 20)	ITC	D55C92	10153	neural plate	NP	D7D8D8	0.9073	DNAH1
12304	H376.XI.56	40 yrs	701C00	10269	primary visual cortex (striate cortex, area V1/17)	V1C	C13331	10153	neural plate	NP	D7D8D8	1.1568	DNAH1
12304	H376.XI.56	40 yrs	701C00	10294	hippocampus (hippocampal formation)	HIP	BFB5D5	10292	allocortex	ACx	D1CEE2	0.3388	DNAH1
12304	H376.XI.56	40 yrs	701C00	10361	amygdaloid complex	AMY	C9E2B1	10153	neural plate	NP	D7D8D8	0.6091	DNAH1
12304	H376.XI.56	40 yrs	701C00	10333	striatum	STR	C1CEA7	10332	basal nuclei (basal ganglia)	BN	E2EACA	1.4692	DNAH1
12304	H376.XI.56	40 yrs	701C00	10398	mediodorsal nucleus of thalamus	MD	B067A9	10390	thalamus	THM	E4CCE3	0.8716	DNAH1
12304	H376.XI.56	40 yrs	701C00	10657	cerebellar cortex	CBC	89ADDB	10153	neural plate	NP	D7D8D8	0.537	DNAH1
13058	H376.IIA.51	8 pcw	0000FF	10173	dorsolateral prefrontal cortex	DFC	D4B235	10153	neural plate	NP	D7D8D8	3.8336	GLT8D1
13058	H376.IIA.51	8 pcw	0000FF	10185	ventrolateral prefrontal cortex	VFC	C2A335	10153	neural plate	NP	D7D8D8	3.4732	GLT8D1
13058	H376.IIA.51	8 pcw	0000FF	10278	anterior (rostral) cingulate (medial prefrontal) cortex	MFC	E26880	10153	neural plate	NP	D7D8D8	3.6945	GLT8D1
13058	H376.IIA.51	8 pcw	0000FF	10194	orbital frontal cortex	OFC	E2D4A7	10153	neural plate	NP	D7D8D8	4.121	GLT8D1
13058	H376.IIA.51	8 pcw	0000FF	10243	posterior (caudal) superior temporal cortex (area 22c)	STC	D670A0	10153	neural plate	NP	D7D8D8	3.4819	GLT8D1
13058	H376.IIA.51	8 pcw	0000FF	10252	inferolateral temporal cortex (area TEv, area 20)	ITC	D55C92	10153	neural plate	NP	D7D8D8	3.5983	GLT8D1
13058	H376.IIA.51	8 pcw	0000FF	10294	hippocampus (hippocampal formation)	HIP	BFB5D5	10292	allocortex	ACx	D1CEE2	3.8397	GLT8D1
13058	H376.IIA.51	8 pcw	0000FF	10361	amygdaloid complex	AMY	C9E2B1	10153	neural plate	NP	D7D8D8	3.5691	GLT8D1
12833	H376.IIA.50	9 pcw	0000EB	10173	dorsolateral prefrontal cortex	DFC	D4B235	10153	neural plate	NP	D7D8D8	3.4552	GLT8D1
12833	H376.IIA.50	9 pcw	0000EB	10278	anterior (rostral) cingulate (medial prefrontal) cortex	MFC	E26880	10153	neural plate	NP	D7D8D8	3.4834	GLT8D1
12833	H376.IIA.50	9 pcw	0000EB	10194	orbital frontal cortex	OFC	E2D4A7	10153	neural plate	NP	D7D8D8	3.3914	GLT8D1
12833	H376.IIA.50	9 pcw	0000EB	10294	hippocampus (hippocampal formation)	HIP	BFB5D5	10292	allocortex	ACx	D1CEE2	3.5844	GLT8D1
12833	H376.IIA.50	9 pcw	0000EB	10361	amygdaloid complex	AMY	C9E2B1	10153	neural plate	NP	D7D8D8	3.5757	GLT8D1
12835	H376.IIB.50	12 pcw	0040FF	10173	dorsolateral prefrontal cortex	DFC	D4B235	10153	neural plate	NP	D7D8D8	3.4018	GLT8D1
12835	H376.IIB.50	12 pcw	0040FF	10185	ventrolateral prefrontal cortex	VFC	C2A335	10153	neural plate	NP	D7D8D8	3.3523	GLT8D1
12835	H376.IIB.50	12 pcw	0040FF	10278	anterior (rostral) cingulate (medial prefrontal) cortex	MFC	E26880	10153	neural plate	NP	D7D8D8	3.3593	GLT8D1
12835	H376.IIB.50	12 pcw	0040FF	10194	orbital frontal cortex	OFC	E2D4A7	10153	neural plate	NP	D7D8D8	3.4536	GLT8D1
12835	H376.IIB.50	12 pcw	0040FF	10163	primary motor cortex (area M1, area 4)	M1C	EDCF37	10153	neural plate	NP	D7D8D8	3.3908	GLT8D1
12835	H376.IIB.50	12 pcw	0040FF	10209	primary somatosensory cortex (area S1, areas 3,1,2)	S1C	EC813B	10153	neural plate	NP	D7D8D8	3.4974	GLT8D1
12835	H376.IIB.50	12 pcw	0040FF	10225	posteroventral (inferior) parietal cortex	IPC	D38E32	10153	neural plate	NP	D7D8D8	3.482	GLT8D1
12835	H376.IIB.50	12 pcw	0040FF	10236	primary auditory cortex (core)	A1C	D670A0	10153	neural plate	NP	D7D8D8	3.3833	GLT8D1
12835	H376.IIB.50	12 pcw	0040FF	10243	posterior (caudal) superior temporal cortex (area 22c)	STC	D670A0	10153	neural plate	NP	D7D8D8	3.3897	GLT8D1
12835	H376.IIB.50	12 pcw	0040FF	10252	inferolateral temporal cortex (area TEv, area 20)	ITC	D55C92	10153	neural plate	NP	D7D8D8	3.5126	GLT8D1
12835	H376.IIB.50	12 pcw	0040FF	10269	primary visual cortex (striate cortex, area V1/17)	V1C	C13331	10153	neural plate	NP	D7D8D8	3.5824	GLT8D1
12835	H376.IIB.50	12 pcw	0040FF	10294	hippocampus (hippocampal formation)	HIP	BFB5D5	10292	allocortex	ACx	D1CEE2	3.9977	GLT8D1
12835	H376.IIB.50	12 pcw	0040FF	10361	amygdaloid complex	AMY	C9E2B1	10153	neural plate	NP	D7D8D8	3.7997	GLT8D1
12835	H376.IIB.50	12 pcw	0040FF	10333	striatum	STR	C1CEA7	10332	basal nuclei (basal ganglia)	BN	E2EACA	3.7697	GLT8D1
12960	H376.IIB.51	12 pcw	003BEB	10173	dorsolateral prefrontal cortex	DFC	D4B235	10153	neural plate	NP	D7D8D8	3.0771	GLT8D1
12960	H376.IIB.51	12 pcw	003BEB	10185	ventrolateral prefrontal cortex	VFC	C2A335	10153	neural plate	NP	D7D8D8	2.9854	GLT8D1
12960	H376.IIB.51	12 pcw	003BEB	10194	orbital frontal cortex	OFC	E2D4A7	10153	neural plate	NP	D7D8D8	2.9922	GLT8D1
12960	H376.IIB.51	12 pcw	003BEB	10163	primary motor cortex (area M1, area 4)	M1C	EDCF37	10153	neural plate	NP	D7D8D8	2.9412	GLT8D1
12960	H376.IIB.51	12 pcw	003BEB	10209	primary somatosensory cortex (area S1, areas 3,1,2)	S1C	EC813B	10153	neural plate	NP	D7D8D8	3.0266	GLT8D1
12960	H376.IIB.51	12 pcw	003BEB	10225	posteroventral (inferior) parietal cortex	IPC	D38E32	10153	neural plate	NP	D7D8D8	3.0731	GLT8D1
12960	H376.IIB.51	12 pcw	003BEB	10236	primary auditory cortex (core)	A1C	D670A0	10153	neural plate	NP	D7D8D8	3.0554	GLT8D1
12960	H376.IIB.51	12 pcw	003BEB	10243	posterior (caudal) superior temporal cortex (area 22c)	STC	D670A0	10153	neural plate	NP	D7D8D8	3.0105	GLT8D1
12960	H376.IIB.51	12 pcw	003BEB	10252	inferolateral temporal cortex (area TEv, area 20)	ITC	D55C92	10153	neural plate	NP	D7D8D8	3.1065	GLT8D1
12960	H376.IIB.51	12 pcw	003BEB	10269	primary visual cortex (striate cortex, area V1/17)	V1C	C13331	10153	neural plate	NP	D7D8D8	3.2155	GLT8D1
12960	H376.IIB.51	12 pcw	003BEB	10294	hippocampus (hippocampal formation)	HIP	BFB5D5	10292	allocortex	ACx	D1CEE2	3.5975	GLT8D1
12960	H376.IIB.51	12 pcw	003BEB	10361	amygdaloid complex	AMY	C9E2B1	10153	neural plate	NP	D7D8D8	3.4507	GLT8D1
12960	H376.IIB.51	12 pcw	003BEB	10333	striatum	STR	C1CEA7	10332	basal nuclei (basal ganglia)	BN	E2EACA	3.2695	GLT8D1
13060	H376.IIB.52	12 pcw	0036D6	10173	dorsolateral prefrontal cortex	DFC	D4B235	10153	neural plate	NP	D7D8D8	3.4006	GLT8D1
13060	H376.IIB.52	12 pcw	0036D6	10185	ventrolateral prefrontal cortex	VFC	C2A335	10153	neural plate	NP	D7D8D8	3.4229	GLT8D1
13060	H376.IIB.52	12 pcw	0036D6	10278	anterior (rostral) cingulate (medial prefrontal) cortex	MFC	E26880	10153	neural plate	NP	D7D8D8	3.58	GLT8D1
13060	H376.IIB.52	12 pcw	0036D6	10194	orbital frontal cortex	OFC	E2D4A7	10153	neural plate	NP	D7D8D8	3.5074	GLT8D1
13060	H376.IIB.52	12 pcw	0036D6	10163	primary motor cortex (area M1, area 4)	M1C	EDCF37	10153	neural plate	NP	D7D8D8	3.5441	GLT8D1
13060	H376.IIB.52	12 pcw	0036D6	10209	primary somatosensory cortex (area S1, areas 3,1,2)	S1C	EC813B	10153	neural plate	NP	D7D8D8	3.4042	GLT8D1
13060	H376.IIB.52	12 pcw	0036D6	10225	posteroventral (inferior) parietal cortex	IPC	D38E32	10153	neural plate	NP	D7D8D8	3.6148	GLT8D1
13060	H376.IIB.52	12 pcw	0036D6	10236	primary auditory cortex (core)	A1C	D670A0	10153	neural plate	NP	D7D8D8	3.6413	GLT8D1
13060	H376.IIB.52	12 pcw	0036D6	10252	inferolateral temporal cortex (area TEv, area 20)	ITC	D55C92	10153	neural plate	NP	D7D8D8	3.7883	GLT8D1
13060	H376.IIB.52	12 pcw	0036D6	10269	primary visual cortex (striate cortex, area V1/17)	V1C	C13331	10153	neural plate	NP	D7D8D8	3.7599	GLT8D1
13060	H376.IIB.52	12 pcw	0036D6	10294	hippocampus (hippocampal formation)	HIP	BFB5D5	10292	allocortex	ACx	D1CEE2	3.9439	GLT8D1
13060	H376.IIB.52	12 pcw	0036D6	10361	amygdaloid complex	AMY	C9E2B1	10153	neural plate	NP	D7D8D8	3.8197	GLT8D1
13060	H376.IIB.52	12 pcw	0036D6	10333	striatum	STR	C1CEA7	10332	basal nuclei (basal ganglia)	BN	E2EACA	3.6761	GLT8D1
13060	H376.IIB.52	12 pcw	0036D6	10657	cerebellar cortex	CBC	89ADDB	10153	neural plate	NP	D7D8D8	3.7747	GLT8D1
12820	H376.IIIA.50	13 pcw	0080FF	10173	dorsolateral prefrontal cortex	DFC	D4B235	10153	neural plate	NP	D7D8D8	3.3768	GLT8D1
12820	H376.IIIA.50	13 pcw	0080FF	10185	ventrolateral prefrontal cortex	VFC	C2A335	10153	neural plate	NP	D7D8D8	3.2376	GLT8D1
12820	H376.IIIA.50	13 pcw	0080FF	10278	anterior (rostral) cingulate (medial prefrontal) cortex	MFC	E26880	10153	neural plate	NP	D7D8D8	3.3043	GLT8D1
12820	H376.IIIA.50	13 pcw	0080FF	10194	orbital frontal cortex	OFC	E2D4A7	10153	neural plate	NP	D7D8D8	3.3537	GLT8D1
12820	H376.IIIA.50	13 pcw	0080FF	10163	primary motor cortex (area M1, area 4)	M1C	EDCF37	10153	neural plate	NP	D7D8D8	3.288	GLT8D1
12820	H376.IIIA.50	13 pcw	0080FF	10209	primary somatosensory cortex (area S1, areas 3,1,2)	S1C	EC813B	10153	neural plate	NP	D7D8D8	3.3138	GLT8D1
12820	H376.IIIA.50	13 pcw	0080FF	10225	posteroventral (inferior) parietal cortex	IPC	D38E32	10153	neural plate	NP	D7D8D8	3.3432	GLT8D1
12820	H376.IIIA.50	13 pcw	0080FF	10236	primary auditory cortex (core)	A1C	D670A0	10153	neural plate	NP	D7D8D8	3.28	GLT8D1
12820	H376.IIIA.50	13 pcw	0080FF	10243	posterior (caudal) superior temporal cortex (area 22c)	STC	D670A0	10153	neural plate	NP	D7D8D8	3.4202	GLT8D1
12820	H376.IIIA.50	13 pcw	0080FF	10252	inferolateral temporal cortex (area TEv, area 20)	ITC	D55C92	10153	neural plate	NP	D7D8D8	3.357	GLT8D1
12820	H376.IIIA.50	13 pcw	0080FF	10269	primary visual cortex (striate cortex, area V1/17)	V1C	C13331	10153	neural plate	NP	D7D8D8	3.4687	GLT8D1
12820	H376.IIIA.50	13 pcw	0080FF	10294	hippocampus (hippocampal formation)	HIP	BFB5D5	10292	allocortex	ACx	D1CEE2	3.5546	GLT8D1
12820	H376.IIIA.50	13 pcw	0080FF	10361	amygdaloid complex	AMY	C9E2B1	10153	neural plate	NP	D7D8D8	3.5654	GLT8D1
12820	H376.IIIA.50	13 pcw	0080FF	10333	striatum	STR	C1CEA7	10332	basal nuclei (basal ganglia)	BN	E2EACA	3.3399	GLT8D1
12834	H376.IIIA.51	13 pcw	0076EB	10173	dorsolateral prefrontal cortex	DFC	D4B235	10153	neural plate	NP	D7D8D8	3.4414	GLT8D1
12834	H376.IIIA.51	13 pcw	0076EB	10185	ventrolateral prefrontal cortex	VFC	C2A335	10153	neural plate	NP	D7D8D8	3.159	GLT8D1
12834	H376.IIIA.51	13 pcw	0076EB	10278	anterior (rostral) cingulate (medial prefrontal) cortex	MFC	E26880	10153	neural plate	NP	D7D8D8	3.361	GLT8D1
12834	H376.IIIA.51	13 pcw	0076EB	10194	orbital frontal cortex	OFC	E2D4A7	10153	neural plate	NP	D7D8D8	3.2332	GLT8D1
12834	H376.IIIA.51	13 pcw	0076EB	10163	primary motor cortex (area M1, area 4)	M1C	EDCF37	10153	neural plate	NP	D7D8D8	3.2286	GLT8D1
12834	H376.IIIA.51	13 pcw	0076EB	10209	primary somatosensory cortex (area S1, areas 3,1,2)	S1C	EC813B	10153	neural plate	NP	D7D8D8	3.3094	GLT8D1
12834	H376.IIIA.51	13 pcw	0076EB	10225	posteroventral (inferior) parietal cortex	IPC	D38E32	10153	neural plate	NP	D7D8D8	3.2483	GLT8D1
12834	H376.IIIA.51	13 pcw	0076EB	10236	primary auditory cortex (core)	A1C	D670A0	10153	neural plate	NP	D7D8D8	3.2875	GLT8D1
12834	H376.IIIA.51	13 pcw	0076EB	10243	posterior (caudal) superior temporal cortex (area 22c)	STC	D670A0	10153	neural plate	NP	D7D8D8	3.4613	GLT8D1
12834	H376.IIIA.51	13 pcw	0076EB	10252	inferolateral temporal cortex (area TEv, area 20)	ITC	D55C92	10153	neural plate	NP	D7D8D8	3.4122	GLT8D1
12834	H376.IIIA.51	13 pcw	0076EB	10269	primary visual cortex (striate cortex, area V1/17)	V1C	C13331	10153	neural plate	NP	D7D8D8	3.4303	GLT8D1
12834	H376.IIIA.51	13 pcw	0076EB	10294	hippocampus (hippocampal formation)	HIP	BFB5D5	10292	allocortex	ACx	D1CEE2	3.8368	GLT8D1
12834	H376.IIIA.51	13 pcw	0076EB	10361	amygdaloid complex	AMY	C9E2B1	10153	neural plate	NP	D7D8D8	3.4925	GLT8D1
12834	H376.IIIA.51	13 pcw	0076EB	10333	striatum	STR	C1CEA7	10332	basal nuclei (basal ganglia)	BN	E2EACA	3.3724	GLT8D1
12834	H376.IIIA.51	13 pcw	0076EB	10398	mediodorsal nucleus of thalamus	MD	B067A9	10390	thalamus	THM	E4CCE3	3.0847	GLT8D1
12888	H376.IIIA.52	13 pcw	006CD6	10173	dorsolateral prefrontal cortex	DFC	D4B235	10153	neural plate	NP	D7D8D8	3.247	GLT8D1
12888	H376.IIIA.52	13 pcw	006CD6	10185	ventrolateral prefrontal cortex	VFC	C2A335	10153	neural plate	NP	D7D8D8	3.1621	GLT8D1
12888	H376.IIIA.52	13 pcw	006CD6	10278	anterior (rostral) cingulate (medial prefrontal) cortex	MFC	E26880	10153	neural plate	NP	D7D8D8	3.4881	GLT8D1
12888	H376.IIIA.52	13 pcw	006CD6	10194	orbital frontal cortex	OFC	E2D4A7	10153	neural plate	NP	D7D8D8	3.4333	GLT8D1
12888	H376.IIIA.52	13 pcw	006CD6	10163	primary motor cortex (area M1, area 4)	M1C	EDCF37	10153	neural plate	NP	D7D8D8	3.0081	GLT8D1
12888	H376.IIIA.52	13 pcw	006CD6	10209	primary somatosensory cortex (area S1, areas 3,1,2)	S1C	EC813B	10153	neural plate	NP	D7D8D8	3.1884	GLT8D1
12888	H376.IIIA.52	13 pcw	006CD6	10225	posteroventral (inferior) parietal cortex	IPC	D38E32	10153	neural plate	NP	D7D8D8	3.1363	GLT8D1
12888	H376.IIIA.52	13 pcw	006CD6	10236	primary auditory cortex (core)	A1C	D670A0	10153	neural plate	NP	D7D8D8	3.2337	GLT8D1
12888	H376.IIIA.52	13 pcw	006CD6	10252	inferolateral temporal cortex (area TEv, area 20)	ITC	D55C92	10153	neural plate	NP	D7D8D8	3.2462	GLT8D1
12888	H376.IIIA.52	13 pcw	006CD6	10269	primary visual cortex (striate cortex, area V1/17)	V1C	C13331	10153	neural plate	NP	D7D8D8	3.3093	GLT8D1
12888	H376.IIIA.52	13 pcw	006CD6	10294	hippocampus (hippocampal formation)	HIP	BFB5D5	10292	allocortex	ACx	D1CEE2	3.4315	GLT8D1
12888	H376.IIIA.52	13 pcw	006CD6	10361	amygdaloid complex	AMY	C9E2B1	10153	neural plate	NP	D7D8D8	3.413	GLT8D1
12888	H376.IIIA.52	13 pcw	006CD6	10333	striatum	STR	C1CEA7	10332	basal nuclei (basal ganglia)	BN	E2EACA	3.0512	GLT8D1
12287	H376.IIIB.50	16 pcw	00BFFF	10173	dorsolateral prefrontal cortex	DFC	D4B235	10153	neural plate	NP	D7D8D8	3.5298	GLT8D1
12287	H376.IIIB.50	16 pcw	00BFFF	10185	ventrolateral prefrontal cortex	VFC	C2A335	10153	neural plate	NP	D7D8D8	3.3881	GLT8D1
12287	H376.IIIB.50	16 pcw	00BFFF	10278	anterior (rostral) cingulate (medial prefrontal) cortex	MFC	E26880	10153	neural plate	NP	D7D8D8	3.574	GLT8D1
12287	H376.IIIB.50	16 pcw	00BFFF	10194	orbital frontal cortex	OFC	E2D4A7	10153	neural plate	NP	D7D8D8	3.4068	GLT8D1
12287	H376.IIIB.50	16 pcw	00BFFF	10225	posteroventral (inferior) parietal cortex	IPC	D38E32	10153	neural plate	NP	D7D8D8	3.4557	GLT8D1
12287	H376.IIIB.50	16 pcw	00BFFF	10236	primary auditory cortex (core)	A1C	D670A0	10153	neural plate	NP	D7D8D8	3.4041	GLT8D1
12287	H376.IIIB.50	16 pcw	00BFFF	10243	posterior (caudal) superior temporal cortex (area 22c)	STC	D670A0	10153	neural plate	NP	D7D8D8	3.5441	GLT8D1
12287	H376.IIIB.50	16 pcw	00BFFF	10269	primary visual cortex (striate cortex, area V1/17)	V1C	C13331	10153	neural plate	NP	D7D8D8	3.4851	GLT8D1
12287	H376.IIIB.50	16 pcw	00BFFF	10333	striatum	STR	C1CEA7	10332	basal nuclei (basal ganglia)	BN	E2EACA	3.6099	GLT8D1
12287	H376.IIIB.50	16 pcw	00BFFF	10398	mediodorsal nucleus of thalamus	MD	B067A9	10390	thalamus	THM	E4CCE3	3.5629	GLT8D1
12837	H376.IIIB.51	16 pcw	00B0EB	10173	dorsolateral prefrontal cortex	DFC	D4B235	10153	neural plate	NP	D7D8D8	3.1501	GLT8D1
12837	H376.IIIB.51	16 pcw	00B0EB	10185	ventrolateral prefrontal cortex	VFC	C2A335	10153	neural plate	NP	D7D8D8	3.0965	GLT8D1
12837	H376.IIIB.51	16 pcw	00B0EB	10278	anterior (rostral) cingulate (medial prefrontal) cortex	MFC	E26880	10153	neural plate	NP	D7D8D8	3.045	GLT8D1
12837	H376.IIIB.51	16 pcw	00B0EB	10194	orbital frontal cortex	OFC	E2D4A7	10153	neural plate	NP	D7D8D8	3.2248	GLT8D1
12837	H376.IIIB.51	16 pcw	00B0EB	10163	primary motor cortex (area M1, area 4)	M1C	EDCF37	10153	neural plate	NP	D7D8D8	3.2978	GLT8D1
12837	H376.IIIB.51	16 pcw	00B0EB	10209	primary somatosensory cortex (area S1, areas 3,1,2)	S1C	EC813B	10153	neural plate	NP	D7D8D8	3.2553	GLT8D1
12837	H376.IIIB.51	16 pcw	00B0EB	10225	posteroventral (inferior) parietal cortex	IPC	D38E32	10153	neural plate	NP	D7D8D8	3.1628	GLT8D1
12837	H376.IIIB.51	16 pcw	00B0EB	10236	primary auditory cortex (core)	A1C	D670A0	10153	neural plate	NP	D7D8D8	3.2318	GLT8D1
12837	H376.IIIB.51	16 pcw	00B0EB	10243	posterior (caudal) superior temporal cortex (area 22c)	STC	D670A0	10153	neural plate	NP	D7D8D8	3.1795	GLT8D1
12837	H376.IIIB.51	16 pcw	00B0EB	10252	inferolateral temporal cortex (area TEv, area 20)	ITC	D55C92	10153	neural plate	NP	D7D8D8	3.0995	GLT8D1
12837	H376.IIIB.51	16 pcw	00B0EB	10269	primary visual cortex (striate cortex, area V1/17)	V1C	C13331	10153	neural plate	NP	D7D8D8	3.2649	GLT8D1
12837	H376.IIIB.51	16 pcw	00B0EB	10294	hippocampus (hippocampal formation)	HIP	BFB5D5	10292	allocortex	ACx	D1CEE2	3.4798	GLT8D1
12837	H376.IIIB.51	16 pcw	00B0EB	10361	amygdaloid complex	AMY	C9E2B1	10153	neural plate	NP	D7D8D8	3.7969	GLT8D1
12837	H376.IIIB.51	16 pcw	00B0EB	10333	striatum	STR	C1CEA7	10332	basal nuclei (basal ganglia)	BN	E2EACA	3.2403	GLT8D1
12837	H376.IIIB.51	16 pcw	00B0EB	10398	mediodorsal nucleus of thalamus	MD	B067A9	10390	thalamus	THM	E4CCE3	2.7957	GLT8D1
12837	H376.IIIB.51	16 pcw	00B0EB	10657	cerebellar cortex	CBC	89ADDB	10153	neural plate	NP	D7D8D8	4.0232	GLT8D1
12879	H376.IIIB.52	16 pcw	00A0D6	10173	dorsolateral prefrontal cortex	DFC	D4B235	10153	neural plate	NP	D7D8D8	3.3525	GLT8D1
12879	H376.IIIB.52	16 pcw	00A0D6	10185	ventrolateral prefrontal cortex	VFC	C2A335	10153	neural plate	NP	D7D8D8	3.2094	GLT8D1
12879	H376.IIIB.52	16 pcw	00A0D6	10278	anterior (rostral) cingulate (medial prefrontal) cortex	MFC	E26880	10153	neural plate	NP	D7D8D8	3.6224	GLT8D1
12879	H376.IIIB.52	16 pcw	00A0D6	10225	posteroventral (inferior) parietal cortex	IPC	D38E32	10153	neural plate	NP	D7D8D8	3.0707	GLT8D1
12879	H376.IIIB.52	16 pcw	00A0D6	10236	primary auditory cortex (core)	A1C	D670A0	10153	neural plate	NP	D7D8D8	3.441	GLT8D1
12879	H376.IIIB.52	16 pcw	00A0D6	10243	posterior (caudal) superior temporal cortex (area 22c)	STC	D670A0	10153	neural plate	NP	D7D8D8	3.4206	GLT8D1
12879	H376.IIIB.52	16 pcw	00A0D6	10252	inferolateral temporal cortex (area TEv, area 20)	ITC	D55C92	10153	neural plate	NP	D7D8D8	3.3959	GLT8D1
12879	H376.IIIB.52	16 pcw	00A0D6	10269	primary visual cortex (striate cortex, area V1/17)	V1C	C13331	10153	neural plate	NP	D7D8D8	3.411	GLT8D1
12879	H376.IIIB.52	16 pcw	00A0D6	10294	hippocampus (hippocampal formation)	HIP	BFB5D5	10292	allocortex	ACx	D1CEE2	3.7333	GLT8D1
12879	H376.IIIB.52	16 pcw	00A0D6	10361	amygdaloid complex	AMY	C9E2B1	10153	neural plate	NP	D7D8D8	3.5684	GLT8D1
12879	H376.IIIB.52	16 pcw	00A0D6	10333	striatum	STR	C1CEA7	10332	basal nuclei (basal ganglia)	BN	E2EACA	3.4466	GLT8D1
12879	H376.IIIB.52	16 pcw	00A0D6	10398	mediodorsal nucleus of thalamus	MD	B067A9	10390	thalamus	THM	E4CCE3	3.1416	GLT8D1
12880	H376.IIIB.53	17 pcw	0091C2	10173	dorsolateral prefrontal cortex	DFC	D4B235	10153	neural plate	NP	D7D8D8	3.6083	GLT8D1
12880	H376.IIIB.53	17 pcw	0091C2	10185	ventrolateral prefrontal cortex	VFC	C2A335	10153	neural plate	NP	D7D8D8	3.6058	GLT8D1
12880	H376.IIIB.53	17 pcw	0091C2	10278	anterior (rostral) cingulate (medial prefrontal) cortex	MFC	E26880	10153	neural plate	NP	D7D8D8	3.6716	GLT8D1
12880	H376.IIIB.53	17 pcw	0091C2	10194	orbital frontal cortex	OFC	E2D4A7	10153	neural plate	NP	D7D8D8	3.6852	GLT8D1
12880	H376.IIIB.53	17 pcw	0091C2	10225	posteroventral (inferior) parietal cortex	IPC	D38E32	10153	neural plate	NP	D7D8D8	3.5665	GLT8D1
12880	H376.IIIB.53	17 pcw	0091C2	10236	primary auditory cortex (core)	A1C	D670A0	10153	neural plate	NP	D7D8D8	3.5665	GLT8D1
12880	H376.IIIB.53	17 pcw	0091C2	10243	posterior (caudal) superior temporal cortex (area 22c)	STC	D670A0	10153	neural plate	NP	D7D8D8	3.548	GLT8D1
12880	H376.IIIB.53	17 pcw	0091C2	10269	primary visual cortex (striate cortex, area V1/17)	V1C	C13331	10153	neural plate	NP	D7D8D8	3.6161	GLT8D1
12880	H376.IIIB.53	17 pcw	0091C2	10294	hippocampus (hippocampal formation)	HIP	BFB5D5	10292	allocortex	ACx	D1CEE2	3.8066	GLT8D1
12880	H376.IIIB.53	17 pcw	0091C2	10361	amygdaloid complex	AMY	C9E2B1	10153	neural plate	NP	D7D8D8	3.6648	GLT8D1
12880	H376.IIIB.53	17 pcw	0091C2	10333	striatum	STR	C1CEA7	10332	basal nuclei (basal ganglia)	BN	E2EACA	3.808	GLT8D1
12880	H376.IIIB.53	17 pcw	0091C2	10398	mediodorsal nucleus of thalamus	MD	B067A9	10390	thalamus	THM	E4CCE3	3.4693	GLT8D1
12880	H376.IIIB.53	17 pcw	0091C2	10657	cerebellar cortex	CBC	89ADDB	10153	neural plate	NP	D7D8D8	3.8353	GLT8D1
12885	H376.IV.53	19 pcw	00FFFF	10173	dorsolateral prefrontal cortex	DFC	D4B235	10153	neural plate	NP	D7D8D8	3.5737	GLT8D1
12885	H376.IV.53	19 pcw	00FFFF	10185	ventrolateral prefrontal cortex	VFC	C2A335	10153	neural plate	NP	D7D8D8	3.6087	GLT8D1
12885	H376.IV.53	19 pcw	00FFFF	10278	anterior (rostral) cingulate (medial prefrontal) cortex	MFC	E26880	10153	neural plate	NP	D7D8D8	3.7868	GLT8D1
12885	H376.IV.53	19 pcw	00FFFF	10225	posteroventral (inferior) parietal cortex	IPC	D38E32	10153	neural plate	NP	D7D8D8	3.2755	GLT8D1
12885	H376.IV.53	19 pcw	00FFFF	10236	primary auditory cortex (core)	A1C	D670A0	10153	neural plate	NP	D7D8D8	3.3803	GLT8D1
12885	H376.IV.53	19 pcw	00FFFF	10243	posterior (caudal) superior temporal cortex (area 22c)	STC	D670A0	10153	neural plate	NP	D7D8D8	3.2757	GLT8D1
12885	H376.IV.53	19 pcw	00FFFF	10269	primary visual cortex (striate cortex, area V1/17)	V1C	C13331	10153	neural plate	NP	D7D8D8	3.1832	GLT8D1
12885	H376.IV.53	19 pcw	00FFFF	10294	hippocampus (hippocampal formation)	HIP	BFB5D5	10292	allocortex	ACx	D1CEE2	3.9596	GLT8D1
12885	H376.IV.53	19 pcw	00FFFF	10333	striatum	STR	C1CEA7	10332	basal nuclei (basal ganglia)	BN	E2EACA	3.5158	GLT8D1
12885	H376.IV.53	19 pcw	00FFFF	10398	mediodorsal nucleus of thalamus	MD	B067A9	10390	thalamus	THM	E4CCE3	3.2431	GLT8D1
12365	H376.IV.51	21 pcw	00EBEB	10252	inferolateral temporal cortex (area TEv, area 20)	ITC	D55C92	10153	neural plate	NP	D7D8D8	3.9879	GLT8D1
12365	H376.IV.51	21 pcw	00EBEB	10657	cerebellar cortex	CBC	89ADDB	10153	neural plate	NP	D7D8D8	3.8506	GLT8D1
12886	H376.IV.54	21 pcw	00D6D6	10173	dorsolateral prefrontal cortex	DFC	D4B235	10153	neural plate	NP	D7D8D8	3.6472	GLT8D1
12886	H376.IV.54	21 pcw	00D6D6	10185	ventrolateral prefrontal cortex	VFC	C2A335	10153	neural plate	NP	D7D8D8	3.6953	GLT8D1
12886	H376.IV.54	21 pcw	00D6D6	10278	anterior (rostral) cingulate (medial prefrontal) cortex	MFC	E26880	10153	neural plate	NP	D7D8D8	3.419	GLT8D1
12886	H376.IV.54	21 pcw	00D6D6	10194	orbital frontal cortex	OFC	E2D4A7	10153	neural plate	NP	D7D8D8	3.5351	GLT8D1
12886	H376.IV.54	21 pcw	00D6D6	10163	primary motor cortex (area M1, area 4)	M1C	EDCF37	10153	neural plate	NP	D7D8D8	3.4763	GLT8D1
12886	H376.IV.54	21 pcw	00D6D6	10209	primary somatosensory cortex (area S1, areas 3,1,2)	S1C	EC813B	10153	neural plate	NP	D7D8D8	3.5497	GLT8D1
12886	H376.IV.54	21 pcw	00D6D6	10225	posteroventral (inferior) parietal cortex	IPC	D38E32	10153	neural plate	NP	D7D8D8	3.3952	GLT8D1
12886	H376.IV.54	21 pcw	00D6D6	10243	posterior (caudal) superior temporal cortex (area 22c)	STC	D670A0	10153	neural plate	NP	D7D8D8	3.4336	GLT8D1
12886	H376.IV.54	21 pcw	00D6D6	10252	inferolateral temporal cortex (area TEv, area 20)	ITC	D55C92	10153	neural plate	NP	D7D8D8	3.3901	GLT8D1
12886	H376.IV.54	21 pcw	00D6D6	10269	primary visual cortex (striate cortex, area V1/17)	V1C	C13331	10153	neural plate	NP	D7D8D8	3.5459	GLT8D1
12886	H376.IV.54	21 pcw	00D6D6	10294	hippocampus (hippocampal formation)	HIP	BFB5D5	10292	allocortex	ACx	D1CEE2	3.7258	GLT8D1
12886	H376.IV.54	21 pcw	00D6D6	10361	amygdaloid complex	AMY	C9E2B1	10153	neural plate	NP	D7D8D8	3.7121	GLT8D1
12886	H376.IV.54	21 pcw	00D6D6	10333	striatum	STR	C1CEA7	10332	basal nuclei (basal ganglia)	BN	E2EACA	3.4996	GLT8D1
12886	H376.IV.54	21 pcw	00D6D6	10657	cerebellar cortex	CBC	89ADDB	10153	neural plate	NP	D7D8D8	3.8157	GLT8D1
12288	H376.IV.50	24 pcw	00C2C2	10173	dorsolateral prefrontal cortex	DFC	D4B235	10153	neural plate	NP	D7D8D8	3.6614	GLT8D1
12288	H376.IV.50	24 pcw	00C2C2	10185	ventrolateral prefrontal cortex	VFC	C2A335	10153	neural plate	NP	D7D8D8	3.8623	GLT8D1
12288	H376.IV.50	24 pcw	00C2C2	10278	anterior (rostral) cingulate (medial prefrontal) cortex	MFC	E26880	10153	neural plate	NP	D7D8D8	3.7554	GLT8D1
12288	H376.IV.50	24 pcw	00C2C2	10194	orbital frontal cortex	OFC	E2D4A7	10153	neural plate	NP	D7D8D8	3.7951	GLT8D1
12288	H376.IV.50	24 pcw	00C2C2	10163	primary motor cortex (area M1, area 4)	M1C	EDCF37	10153	neural plate	NP	D7D8D8	3.7321	GLT8D1
12288	H376.IV.50	24 pcw	00C2C2	10209	primary somatosensory cortex (area S1, areas 3,1,2)	S1C	EC813B	10153	neural plate	NP	D7D8D8	3.6602	GLT8D1
12288	H376.IV.50	24 pcw	00C2C2	10225	posteroventral (inferior) parietal cortex	IPC	D38E32	10153	neural plate	NP	D7D8D8	3.6066	GLT8D1
12288	H376.IV.50	24 pcw	00C2C2	10236	primary auditory cortex (core)	A1C	D670A0	10153	neural plate	NP	D7D8D8	3.5841	GLT8D1
12288	H376.IV.50	24 pcw	00C2C2	10243	posterior (caudal) superior temporal cortex (area 22c)	STC	D670A0	10153	neural plate	NP	D7D8D8	3.7792	GLT8D1
12288	H376.IV.50	24 pcw	00C2C2	10252	inferolateral temporal cortex (area TEv, area 20)	ITC	D55C92	10153	neural plate	NP	D7D8D8	3.7365	GLT8D1
12288	H376.IV.50	24 pcw	00C2C2	10269	primary visual cortex (striate cortex, area V1/17)	V1C	C13331	10153	neural plate	NP	D7D8D8	3.7811	GLT8D1
12288	H376.IV.50	24 pcw	00C2C2	10294	hippocampus (hippocampal formation)	HIP	BFB5D5	10292	allocortex	ACx	D1CEE2	4.131	GLT8D1
12288	H376.IV.50	24 pcw	00C2C2	10361	amygdaloid complex	AMY	C9E2B1	10153	neural plate	NP	D7D8D8	3.9588	GLT8D1
12288	H376.IV.50	24 pcw	00C2C2	10333	striatum	STR	C1CEA7	10332	basal nuclei (basal ganglia)	BN	E2EACA	3.7695	GLT8D1
12288	H376.IV.50	24 pcw	00C2C2	10398	mediodorsal nucleus of thalamus	MD	B067A9	10390	thalamus	THM	E4CCE3	3.3735	GLT8D1
12288	H376.IV.50	24 pcw	00C2C2	10657	cerebellar cortex	CBC	89ADDB	10153	neural plate	NP	D7D8D8	3.9646	GLT8D1
12948	H376.V.51	25 pcw	40FFBF	10236	primary auditory cortex (core)	A1C	D670A0	10153	neural plate	NP	D7D8D8	3.0927	GLT8D1
12949	H376.V.52	26 pcw	3BEBB0	10173	dorsolateral prefrontal cortex	DFC	D4B235	10153	neural plate	NP	D7D8D8	2.8639	GLT8D1
12949	H376.V.52	26 pcw	3BEBB0	10243	posterior (caudal) superior temporal cortex (area 22c)	STC	D670A0	10153	neural plate	NP	D7D8D8	3.9439	GLT8D1
12949	H376.V.52	26 pcw	3BEBB0	10269	primary visual cortex (striate cortex, area V1/17)	V1C	C13331	10153	neural plate	NP	D7D8D8	2.8913	GLT8D1
12295	H376.V.50	35 pcw	36D6A0	10185	ventrolateral prefrontal cortex	VFC	C2A335	10153	neural plate	NP	D7D8D8	3.9901	GLT8D1
12295	H376.V.50	35 pcw	36D6A0	10657	cerebellar cortex	CBC	89ADDB	10153	neural plate	NP	D7D8D8	3.7182	GLT8D1
263195015	H376.V.53	37 pcw	31C291	10173	dorsolateral prefrontal cortex	DFC	D4B235	10153	neural plate	NP	D7D8D8	4.0005	GLT8D1
263195015	H376.V.53	37 pcw	31C291	10185	ventrolateral prefrontal cortex	VFC	C2A335	10153	neural plate	NP	D7D8D8	3.944	GLT8D1
263195015	H376.V.53	37 pcw	31C291	10278	anterior (rostral) cingulate (medial prefrontal) cortex	MFC	E26880	10153	neural plate	NP	D7D8D8	3.876	GLT8D1
263195015	H376.V.53	37 pcw	31C291	10194	orbital frontal cortex	OFC	E2D4A7	10153	neural plate	NP	D7D8D8	3.9547	GLT8D1
263195015	H376.V.53	37 pcw	31C291	10163	primary motor cortex (area M1, area 4)	M1C	EDCF37	10153	neural plate	NP	D7D8D8	3.9298	GLT8D1
263195015	H376.V.53	37 pcw	31C291	10209	primary somatosensory cortex (area S1, areas 3,1,2)	S1C	EC813B	10153	neural plate	NP	D7D8D8	4.028	GLT8D1
263195015	H376.V.53	37 pcw	31C291	10225	posteroventral (inferior) parietal cortex	IPC	D38E32	10153	neural plate	NP	D7D8D8	3.8535	GLT8D1
263195015	H376.V.53	37 pcw	31C291	10236	primary auditory cortex (core)	A1C	D670A0	10153	neural plate	NP	D7D8D8	3.9009	GLT8D1
263195015	H376.V.53	37 pcw	31C291	10243	posterior (caudal) superior temporal cortex (area 22c)	STC	D670A0	10153	neural plate	NP	D7D8D8	3.7696	GLT8D1
263195015	H376.V.53	37 pcw	31C291	10252	inferolateral temporal cortex (area TEv, area 20)	ITC	D55C92	10153	neural plate	NP	D7D8D8	3.6839	GLT8D1
263195015	H376.V.53	37 pcw	31C291	10269	primary visual cortex (striate cortex, area V1/17)	V1C	C13331	10153	neural plate	NP	D7D8D8	4.1156	GLT8D1
263195015	H376.V.53	37 pcw	31C291	10294	hippocampus (hippocampal formation)	HIP	BFB5D5	10292	allocortex	ACx	D1CEE2	4.046	GLT8D1
263195015	H376.V.53	37 pcw	31C291	10361	amygdaloid complex	AMY	C9E2B1	10153	neural plate	NP	D7D8D8	3.9393	GLT8D1
263195015	H376.V.53	37 pcw	31C291	10333	striatum	STR	C1CEA7	10332	basal nuclei (basal ganglia)	BN	E2EACA	3.7462	GLT8D1
263195015	H376.V.53	37 pcw	31C291	10398	mediodorsal nucleus of thalamus	MD	B067A9	10390	thalamus	THM	E4CCE3	3.9825	GLT8D1
263195015	H376.V.53	37 pcw	31C291	10657	cerebellar cortex	CBC	89ADDB	10153	neural plate	NP	D7D8D8	3.874	GLT8D1
12296	H376.VI.50	4 mos	80FF80	10278	anterior (rostral) cingulate (medial prefrontal) cortex	MFC	E26880	10153	neural plate	NP	D7D8D8	3.9116	GLT8D1
12296	H376.VI.50	4 mos	80FF80	10243	posterior (caudal) superior temporal cortex (area 22c)	STC	D670A0	10153	neural plate	NP	D7D8D8	3.7643	GLT8D1
12296	H376.VI.50	4 mos	80FF80	10252	inferolateral temporal cortex (area TEv, area 20)	ITC	D55C92	10153	neural plate	NP	D7D8D8	3.8662	GLT8D1
12296	H376.VI.50	4 mos	80FF80	10269	primary visual cortex (striate cortex, area V1/17)	V1C	C13331	10153	neural plate	NP	D7D8D8	3.3921	GLT8D1
12296	H376.VI.50	4 mos	80FF80	10294	hippocampus (hippocampal formation)	HIP	BFB5D5	10292	allocortex	ACx	D1CEE2	3.1341	GLT8D1
12296	H376.VI.50	4 mos	80FF80	10361	amygdaloid complex	AMY	C9E2B1	10153	neural plate	NP	D7D8D8	3.5538	GLT8D1
12296	H376.VI.50	4 mos	80FF80	10333	striatum	STR	C1CEA7	10332	basal nuclei (basal ganglia)	BN	E2EACA	3.3061	GLT8D1
12296	H376.VI.50	4 mos	80FF80	10398	mediodorsal nucleus of thalamus	MD	B067A9	10390	thalamus	THM	E4CCE3	3.3429	GLT8D1
12296	H376.VI.50	4 mos	80FF80	10657	cerebellar cortex	CBC	89ADDB	10153	neural plate	NP	D7D8D8	3.6933	GLT8D1
12889	H376.VI.51	4 mos	76EB76	10173	dorsolateral prefrontal cortex	DFC	D4B235	10153	neural plate	NP	D7D8D8	3.6831	GLT8D1
12889	H376.VI.51	4 mos	76EB76	10185	ventrolateral prefrontal cortex	VFC	C2A335	10153	neural plate	NP	D7D8D8	3.5357	GLT8D1
12889	H376.VI.51	4 mos	76EB76	10194	orbital frontal cortex	OFC	E2D4A7	10153	neural plate	NP	D7D8D8	3.5005	GLT8D1
12889	H376.VI.51	4 mos	76EB76	10163	primary motor cortex (area M1, area 4)	M1C	EDCF37	10153	neural plate	NP	D7D8D8	3.4715	GLT8D1
12889	H376.VI.51	4 mos	76EB76	10236	primary auditory cortex (core)	A1C	D670A0	10153	neural plate	NP	D7D8D8	3.6988	GLT8D1
12889	H376.VI.51	4 mos	76EB76	10243	posterior (caudal) superior temporal cortex (area 22c)	STC	D670A0	10153	neural plate	NP	D7D8D8	3.657	GLT8D1
12889	H376.VI.51	4 mos	76EB76	10252	inferolateral temporal cortex (area TEv, area 20)	ITC	D55C92	10153	neural plate	NP	D7D8D8	3.7156	GLT8D1
12889	H376.VI.51	4 mos	76EB76	10361	amygdaloid complex	AMY	C9E2B1	10153	neural plate	NP	D7D8D8	3.5486	GLT8D1
12890	H376.VI.52	4 mos	6CD66C	10173	dorsolateral prefrontal cortex	DFC	D4B235	10153	neural plate	NP	D7D8D8	3.4143	GLT8D1
12890	H376.VI.52	4 mos	6CD66C	10185	ventrolateral prefrontal cortex	VFC	C2A335	10153	neural plate	NP	D7D8D8	3.3116	GLT8D1
12890	H376.VI.52	4 mos	6CD66C	10278	anterior (rostral) cingulate (medial prefrontal) cortex	MFC	E26880	10153	neural plate	NP	D7D8D8	3.4711	GLT8D1
12890	H376.VI.52	4 mos	6CD66C	10194	orbital frontal cortex	OFC	E2D4A7	10153	neural plate	NP	D7D8D8	3.5384	GLT8D1
12890	H376.VI.52	4 mos	6CD66C	10163	primary motor cortex (area M1, area 4)	M1C	EDCF37	10153	neural plate	NP	D7D8D8	3.2025	GLT8D1
12890	H376.VI.52	4 mos	6CD66C	10209	primary somatosensory cortex (area S1, areas 3,1,2)	S1C	EC813B	10153	neural plate	NP	D7D8D8	3.2162	GLT8D1
12890	H376.VI.52	4 mos	6CD66C	10225	posteroventral (inferior) parietal cortex	IPC	D38E32	10153	neural plate	NP	D7D8D8	3.3557	GLT8D1
12890	H376.VI.52	4 mos	6CD66C	10236	primary auditory cortex (core)	A1C	D670A0	10153	neural plate	NP	D7D8D8	3.4323	GLT8D1
12890	H376.VI.52	4 mos	6CD66C	10243	posterior (caudal) superior temporal cortex (area 22c)	STC	D670A0	10153	neural plate	NP	D7D8D8	3.5446	GLT8D1
12890	H376.VI.52	4 mos	6CD66C	10252	inferolateral temporal cortex (area TEv, area 20)	ITC	D55C92	10153	neural plate	NP	D7D8D8	3.4041	GLT8D1
12890	H376.VI.52	4 mos	6CD66C	10269	primary visual cortex (striate cortex, area V1/17)	V1C	C13331	10153	neural plate	NP	D7D8D8	3.581	GLT8D1
12890	H376.VI.52	4 mos	6CD66C	10294	hippocampus (hippocampal formation)	HIP	BFB5D5	10292	allocortex	ACx	D1CEE2	3.5586	GLT8D1
12890	H376.VI.52	4 mos	6CD66C	10361	amygdaloid complex	AMY	C9E2B1	10153	neural plate	NP	D7D8D8	3.1819	GLT8D1
12890	H376.VI.52	4 mos	6CD66C	10333	striatum	STR	C1CEA7	10332	basal nuclei (basal ganglia)	BN	E2EACA	3.3899	GLT8D1
12890	H376.VI.52	4 mos	6CD66C	10398	mediodorsal nucleus of thalamus	MD	B067A9	10390	thalamus	THM	E4CCE3	3.0329	GLT8D1
12890	H376.VI.52	4 mos	6CD66C	10657	cerebellar cortex	CBC	89ADDB	10153	neural plate	NP	D7D8D8	3.3909	GLT8D1
12977	H376.VII.51	10 mos	B0EB3B	10173	dorsolateral prefrontal cortex	DFC	D4B235	10153	neural plate	NP	D7D8D8	2.8134	GLT8D1
12977	H376.VII.51	10 mos	B0EB3B	10278	anterior (rostral) cingulate (medial prefrontal) cortex	MFC	E26880	10153	neural plate	NP	D7D8D8	3.2437	GLT8D1
12977	H376.VII.51	10 mos	B0EB3B	10194	orbital frontal cortex	OFC	E2D4A7	10153	neural plate	NP	D7D8D8	3.0518	GLT8D1
12977	H376.VII.51	10 mos	B0EB3B	10209	primary somatosensory cortex (area S1, areas 3,1,2)	S1C	EC813B	10153	neural plate	NP	D7D8D8	2.7782	GLT8D1
12977	H376.VII.51	10 mos	B0EB3B	10225	posteroventral (inferior) parietal cortex	IPC	D38E32	10153	neural plate	NP	D7D8D8	2.7272	GLT8D1
12977	H376.VII.51	10 mos	B0EB3B	10243	posterior (caudal) superior temporal cortex (area 22c)	STC	D670A0	10153	neural plate	NP	D7D8D8	2.7921	GLT8D1
12977	H376.VII.51	10 mos	B0EB3B	10252	inferolateral temporal cortex (area TEv, area 20)	ITC	D55C92	10153	neural plate	NP	D7D8D8	2.8934	GLT8D1
12977	H376.VII.51	10 mos	B0EB3B	10269	primary visual cortex (striate cortex, area V1/17)	V1C	C13331	10153	neural plate	NP	D7D8D8	2.7854	GLT8D1
12977	H376.VII.51	10 mos	B0EB3B	10398	mediodorsal nucleus of thalamus	MD	B067A9	10390	thalamus	THM	E4CCE3	2.6766	GLT8D1
12977	H376.VII.51	10 mos	B0EB3B	10657	cerebellar cortex	CBC	89ADDB	10153	neural plate	NP	D7D8D8	2.6024	GLT8D1
12830	H376.VIII.51	1 yrs	FFFF00	10173	dorsolateral prefrontal cortex	DFC	D4B235	10153	neural plate	NP	D7D8D8	3.2671	GLT8D1
12830	H376.VIII.51	1 yrs	FFFF00	10185	ventrolateral prefrontal cortex	VFC	C2A335	10153	neural plate	NP	D7D8D8	3.3056	GLT8D1
12830	H376.VIII.51	1 yrs	FFFF00	10278	anterior (rostral) cingulate (medial prefrontal) cortex	MFC	E26880	10153	neural plate	NP	D7D8D8	3.277	GLT8D1
12830	H376.VIII.51	1 yrs	FFFF00	10194	orbital frontal cortex	OFC	E2D4A7	10153	neural plate	NP	D7D8D8	3.4268	GLT8D1
12830	H376.VIII.51	1 yrs	FFFF00	10163	primary motor cortex (area M1, area 4)	M1C	EDCF37	10153	neural plate	NP	D7D8D8	2.9538	GLT8D1
12830	H376.VIII.51	1 yrs	FFFF00	10209	primary somatosensory cortex (area S1, areas 3,1,2)	S1C	EC813B	10153	neural plate	NP	D7D8D8	3.1513	GLT8D1
12830	H376.VIII.51	1 yrs	FFFF00	10225	posteroventral (inferior) parietal cortex	IPC	D38E32	10153	neural plate	NP	D7D8D8	3.5684	GLT8D1
12830	H376.VIII.51	1 yrs	FFFF00	10236	primary auditory cortex (core)	A1C	D670A0	10153	neural plate	NP	D7D8D8	3.1652	GLT8D1
12830	H376.VIII.51	1 yrs	FFFF00	10243	posterior (caudal) superior temporal cortex (area 22c)	STC	D670A0	10153	neural plate	NP	D7D8D8	3.1433	GLT8D1
12830	H376.VIII.51	1 yrs	FFFF00	10252	inferolateral temporal cortex (area TEv, area 20)	ITC	D55C92	10153	neural plate	NP	D7D8D8	3.4532	GLT8D1
12830	H376.VIII.51	1 yrs	FFFF00	10269	primary visual cortex (striate cortex, area V1/17)	V1C	C13331	10153	neural plate	NP	D7D8D8	3.3129	GLT8D1
12830	H376.VIII.51	1 yrs	FFFF00	10294	hippocampus (hippocampal formation)	HIP	BFB5D5	10292	allocortex	ACx	D1CEE2	3.4499	GLT8D1
12830	H376.VIII.51	1 yrs	FFFF00	10361	amygdaloid complex	AMY	C9E2B1	10153	neural plate	NP	D7D8D8	3.3472	GLT8D1
12830	H376.VIII.51	1 yrs	FFFF00	10333	striatum	STR	C1CEA7	10332	basal nuclei (basal ganglia)	BN	E2EACA	3.2356	GLT8D1
12830	H376.VIII.51	1 yrs	FFFF00	10398	mediodorsal nucleus of thalamus	MD	B067A9	10390	thalamus	THM	E4CCE3	3.234	GLT8D1
12830	H376.VIII.51	1 yrs	FFFF00	10657	cerebellar cortex	CBC	89ADDB	10153	neural plate	NP	D7D8D8	3.1104	GLT8D1
12979	H376.VIII.53	2 yrs	EBEB00	10173	dorsolateral prefrontal cortex	DFC	D4B235	10153	neural plate	NP	D7D8D8	2.9159	GLT8D1
12979	H376.VIII.53	2 yrs	EBEB00	10185	ventrolateral prefrontal cortex	VFC	C2A335	10153	neural plate	NP	D7D8D8	2.6944	GLT8D1
12979	H376.VIII.53	2 yrs	EBEB00	10278	anterior (rostral) cingulate (medial prefrontal) cortex	MFC	E26880	10153	neural plate	NP	D7D8D8	1.6422	GLT8D1
12979	H376.VIII.53	2 yrs	EBEB00	10194	orbital frontal cortex	OFC	E2D4A7	10153	neural plate	NP	D7D8D8	1.8095	GLT8D1
12979	H376.VIII.53	2 yrs	EBEB00	10209	primary somatosensory cortex (area S1, areas 3,1,2)	S1C	EC813B	10153	neural plate	NP	D7D8D8	2.3981	GLT8D1
12979	H376.VIII.53	2 yrs	EBEB00	10225	posteroventral (inferior) parietal cortex	IPC	D38E32	10153	neural plate	NP	D7D8D8	2.0588	GLT8D1
12979	H376.VIII.53	2 yrs	EBEB00	10243	posterior (caudal) superior temporal cortex (area 22c)	STC	D670A0	10153	neural plate	NP	D7D8D8	2.1313	GLT8D1
12979	H376.VIII.53	2 yrs	EBEB00	10252	inferolateral temporal cortex (area TEv, area 20)	ITC	D55C92	10153	neural plate	NP	D7D8D8	1.874	GLT8D1
12979	H376.VIII.53	2 yrs	EBEB00	10269	primary visual cortex (striate cortex, area V1/17)	V1C	C13331	10153	neural plate	NP	D7D8D8	2.3371	GLT8D1
12979	H376.VIII.53	2 yrs	EBEB00	10294	hippocampus (hippocampal formation)	HIP	BFB5D5	10292	allocortex	ACx	D1CEE2	2.3401	GLT8D1
12979	H376.VIII.53	2 yrs	EBEB00	10398	mediodorsal nucleus of thalamus	MD	B067A9	10390	thalamus	THM	E4CCE3	2.2073	GLT8D1
12979	H376.VIII.53	2 yrs	EBEB00	10657	cerebellar cortex	CBC	89ADDB	10153	neural plate	NP	D7D8D8	2.306	GLT8D1
12836	H376.VIII.52	3 yrs	D6D600	10185	ventrolateral prefrontal cortex	VFC	C2A335	10153	neural plate	NP	D7D8D8	3.1609	GLT8D1
12836	H376.VIII.52	3 yrs	D6D600	10163	primary motor cortex (area M1, area 4)	M1C	EDCF37	10153	neural plate	NP	D7D8D8	3.0483	GLT8D1
12836	H376.VIII.52	3 yrs	D6D600	10225	posteroventral (inferior) parietal cortex	IPC	D38E32	10153	neural plate	NP	D7D8D8	3.0873	GLT8D1
12836	H376.VIII.52	3 yrs	D6D600	10236	primary auditory cortex (core)	A1C	D670A0	10153	neural plate	NP	D7D8D8	3.095	GLT8D1
12836	H376.VIII.52	3 yrs	D6D600	10243	posterior (caudal) superior temporal cortex (area 22c)	STC	D670A0	10153	neural plate	NP	D7D8D8	2.8427	GLT8D1
12836	H376.VIII.52	3 yrs	D6D600	10252	inferolateral temporal cortex (area TEv, area 20)	ITC	D55C92	10153	neural plate	NP	D7D8D8	2.9584	GLT8D1
12836	H376.VIII.52	3 yrs	D6D600	10269	primary visual cortex (striate cortex, area V1/17)	V1C	C13331	10153	neural plate	NP	D7D8D8	2.859	GLT8D1
12836	H376.VIII.52	3 yrs	D6D600	10361	amygdaloid complex	AMY	C9E2B1	10153	neural plate	NP	D7D8D8	2.7988	GLT8D1
12836	H376.VIII.52	3 yrs	D6D600	10333	striatum	STR	C1CEA7	10332	basal nuclei (basal ganglia)	BN	E2EACA	2.5784	GLT8D1
12836	H376.VIII.52	3 yrs	D6D600	10398	mediodorsal nucleus of thalamus	MD	B067A9	10390	thalamus	THM	E4CCE3	2.8817	GLT8D1
12836	H376.VIII.52	3 yrs	D6D600	10657	cerebellar cortex	CBC	89ADDB	10153	neural plate	NP	D7D8D8	2.6966	GLT8D1
12980	H376.VIII.54	3 yrs	C2C200	10173	dorsolateral prefrontal cortex	DFC	D4B235	10153	neural plate	NP	D7D8D8	2.6998	GLT8D1
12980	H376.VIII.54	3 yrs	C2C200	10185	ventrolateral prefrontal cortex	VFC	C2A335	10153	neural plate	NP	D7D8D8	2.9326	GLT8D1
12980	H376.VIII.54	3 yrs	C2C200	10278	anterior (rostral) cingulate (medial prefrontal) cortex	MFC	E26880	10153	neural plate	NP	D7D8D8	3.1691	GLT8D1
12980	H376.VIII.54	3 yrs	C2C200	10194	orbital frontal cortex	OFC	E2D4A7	10153	neural plate	NP	D7D8D8	3.0057	GLT8D1
12980	H376.VIII.54	3 yrs	C2C200	10163	primary motor cortex (area M1, area 4)	M1C	EDCF37	10153	neural plate	NP	D7D8D8	3.0029	GLT8D1
12980	H376.VIII.54	3 yrs	C2C200	10209	primary somatosensory cortex (area S1, areas 3,1,2)	S1C	EC813B	10153	neural plate	NP	D7D8D8	3.1183	GLT8D1
12980	H376.VIII.54	3 yrs	C2C200	10225	posteroventral (inferior) parietal cortex	IPC	D38E32	10153	neural plate	NP	D7D8D8	3.1852	GLT8D1
12980	H376.VIII.54	3 yrs	C2C200	10236	primary auditory cortex (core)	A1C	D670A0	10153	neural plate	NP	D7D8D8	2.9191	GLT8D1
12980	H376.VIII.54	3 yrs	C2C200	10243	posterior (caudal) superior temporal cortex (area 22c)	STC	D670A0	10153	neural plate	NP	D7D8D8	3.2041	GLT8D1
12980	H376.VIII.54	3 yrs	C2C200	10252	inferolateral temporal cortex (area TEv, area 20)	ITC	D55C92	10153	neural plate	NP	D7D8D8	3.0927	GLT8D1
12980	H376.VIII.54	3 yrs	C2C200	10269	primary visual cortex (striate cortex, area V1/17)	V1C	C13331	10153	neural plate	NP	D7D8D8	2.8913	GLT8D1
12980	H376.VIII.54	3 yrs	C2C200	10294	hippocampus (hippocampal formation)	HIP	BFB5D5	10292	allocortex	ACx	D1CEE2	2.8564	GLT8D1
12980	H376.VIII.54	3 yrs	C2C200	10361	amygdaloid complex	AMY	C9E2B1	10153	neural plate	NP	D7D8D8	2.8639	GLT8D1
12980	H376.VIII.54	3 yrs	C2C200	10657	cerebellar cortex	CBC	89ADDB	10153	neural plate	NP	D7D8D8	2.8221	GLT8D1
12298	H376.VIII.50	4 yrs	ADAD00	10173	dorsolateral prefrontal cortex	DFC	D4B235	10153	neural plate	NP	D7D8D8	3.0244	GLT8D1
12298	H376.VIII.50	4 yrs	ADAD00	10185	ventrolateral prefrontal cortex	VFC	C2A335	10153	neural plate	NP	D7D8D8	3.2742	GLT8D1
12298	H376.VIII.50	4 yrs	ADAD00	10243	posterior (caudal) superior temporal cortex (area 22c)	STC	D670A0	10153	neural plate	NP	D7D8D8	3.3399	GLT8D1
12298	H376.VIII.50	4 yrs	ADAD00	10361	amygdaloid complex	AMY	C9E2B1	10153	neural plate	NP	D7D8D8	3.3	GLT8D1
12298	H376.VIII.50	4 yrs	ADAD00	10333	striatum	STR	C1CEA7	10332	basal nuclei (basal ganglia)	BN	E2EACA	3.518	GLT8D1
12298	H376.VIII.50	4 yrs	ADAD00	10398	mediodorsal nucleus of thalamus	MD	B067A9	10390	thalamus	THM	E4CCE3	3.6416	GLT8D1
12298	H376.VIII.50	4 yrs	ADAD00	10657	cerebellar cortex	CBC	89ADDB	10153	neural plate	NP	D7D8D8	3.4472	GLT8D1
12841	H376.IX.51	8 yrs	FFBF00	10173	dorsolateral prefrontal cortex	DFC	D4B235	10153	neural plate	NP	D7D8D8	3.5234	GLT8D1
12841	H376.IX.51	8 yrs	FFBF00	10185	ventrolateral prefrontal cortex	VFC	C2A335	10153	neural plate	NP	D7D8D8	3.5778	GLT8D1
12841	H376.IX.51	8 yrs	FFBF00	10278	anterior (rostral) cingulate (medial prefrontal) cortex	MFC	E26880	10153	neural plate	NP	D7D8D8	3.3142	GLT8D1
12841	H376.IX.51	8 yrs	FFBF00	10194	orbital frontal cortex	OFC	E2D4A7	10153	neural plate	NP	D7D8D8	3.3169	GLT8D1
12841	H376.IX.51	8 yrs	FFBF00	10163	primary motor cortex (area M1, area 4)	M1C	EDCF37	10153	neural plate	NP	D7D8D8	3.4113	GLT8D1
12841	H376.IX.51	8 yrs	FFBF00	10209	primary somatosensory cortex (area S1, areas 3,1,2)	S1C	EC813B	10153	neural plate	NP	D7D8D8	3.4383	GLT8D1
12841	H376.IX.51	8 yrs	FFBF00	10225	posteroventral (inferior) parietal cortex	IPC	D38E32	10153	neural plate	NP	D7D8D8	3.5638	GLT8D1
12841	H376.IX.51	8 yrs	FFBF00	10236	primary auditory cortex (core)	A1C	D670A0	10153	neural plate	NP	D7D8D8	3.4355	GLT8D1
12841	H376.IX.51	8 yrs	FFBF00	10243	posterior (caudal) superior temporal cortex (area 22c)	STC	D670A0	10153	neural plate	NP	D7D8D8	3.5142	GLT8D1
12841	H376.IX.51	8 yrs	FFBF00	10252	inferolateral temporal cortex (area TEv, area 20)	ITC	D55C92	10153	neural plate	NP	D7D8D8	3.4196	GLT8D1
12841	H376.IX.51	8 yrs	FFBF00	10269	primary visual cortex (striate cortex, area V1/17)	V1C	C13331	10153	neural plate	NP	D7D8D8	3.8962	GLT8D1
12841	H376.IX.51	8 yrs	FFBF00	10294	hippocampus (hippocampal formation)	HIP	BFB5D5	10292	allocortex	ACx	D1CEE2	3.4581	GLT8D1
12841	H376.IX.51	8 yrs	FFBF00	10361	amygdaloid complex	AMY	C9E2B1	10153	neural plate	NP	D7D8D8	3.5061	GLT8D1
12841	H376.IX.51	8 yrs	FFBF00	10333	striatum	STR	C1CEA7	10332	basal nuclei (basal ganglia)	BN	E2EACA	3.7047	GLT8D1
12841	H376.IX.51	8 yrs	FFBF00	10398	mediodorsal nucleus of thalamus	MD	B067A9	10390	thalamus	THM	E4CCE3	3.196	GLT8D1
12841	H376.IX.51	8 yrs	FFBF00	10657	cerebellar cortex	CBC	89ADDB	10153	neural plate	NP	D7D8D8	3.2358	GLT8D1
12981	H376.IX.52	8 yrs	EBB000	10173	dorsolateral prefrontal cortex	DFC	D4B235	10153	neural plate	NP	D7D8D8	1.9607	GLT8D1
12981	H376.IX.52	8 yrs	EBB000	10185	ventrolateral prefrontal cortex	VFC	C2A335	10153	neural plate	NP	D7D8D8	2.4387	GLT8D1
12981	H376.IX.52	8 yrs	EBB000	10278	anterior (rostral) cingulate (medial prefrontal) cortex	MFC	E26880	10153	neural plate	NP	D7D8D8	2.2277	GLT8D1
12981	H376.IX.52	8 yrs	EBB000	10225	posteroventral (inferior) parietal cortex	IPC	D38E32	10153	neural plate	NP	D7D8D8	2.4183	GLT8D1
12981	H376.IX.52	8 yrs	EBB000	10236	primary auditory cortex (core)	A1C	D670A0	10153	neural plate	NP	D7D8D8	2.7912	GLT8D1
12981	H376.IX.52	8 yrs	EBB000	10243	posterior (caudal) superior temporal cortex (area 22c)	STC	D670A0	10153	neural plate	NP	D7D8D8	2.6293	GLT8D1
12981	H376.IX.52	8 yrs	EBB000	10252	inferolateral temporal cortex (area TEv, area 20)	ITC	D55C92	10153	neural plate	NP	D7D8D8	2.6016	GLT8D1
12981	H376.IX.52	8 yrs	EBB000	10269	primary visual cortex (striate cortex, area V1/17)	V1C	C13331	10153	neural plate	NP	D7D8D8	2.555	GLT8D1
12981	H376.IX.52	8 yrs	EBB000	10294	hippocampus (hippocampal formation)	HIP	BFB5D5	10292	allocortex	ACx	D1CEE2	3.0244	GLT8D1
12981	H376.IX.52	8 yrs	EBB000	10361	amygdaloid complex	AMY	C9E2B1	10153	neural plate	NP	D7D8D8	2.3899	GLT8D1
12981	H376.IX.52	8 yrs	EBB000	10657	cerebellar cortex	CBC	89ADDB	10153	neural plate	NP	D7D8D8	2.4096	GLT8D1
12289	H376.IX.50	11 yrs	D6A000	10173	dorsolateral prefrontal cortex	DFC	D4B235	10153	neural plate	NP	D7D8D8	2.8053	GLT8D1
12289	H376.IX.50	11 yrs	D6A000	10185	ventrolateral prefrontal cortex	VFC	C2A335	10153	neural plate	NP	D7D8D8	2.8924	GLT8D1
12289	H376.IX.50	11 yrs	D6A000	10278	anterior (rostral) cingulate (medial prefrontal) cortex	MFC	E26880	10153	neural plate	NP	D7D8D8	3.1392	GLT8D1
12289	H376.IX.50	11 yrs	D6A000	10194	orbital frontal cortex	OFC	E2D4A7	10153	neural plate	NP	D7D8D8	3.1239	GLT8D1
12289	H376.IX.50	11 yrs	D6A000	10163	primary motor cortex (area M1, area 4)	M1C	EDCF37	10153	neural plate	NP	D7D8D8	3.0277	GLT8D1
12289	H376.IX.50	11 yrs	D6A000	10209	primary somatosensory cortex (area S1, areas 3,1,2)	S1C	EC813B	10153	neural plate	NP	D7D8D8	3.1481	GLT8D1
12289	H376.IX.50	11 yrs	D6A000	10225	posteroventral (inferior) parietal cortex	IPC	D38E32	10153	neural plate	NP	D7D8D8	3.0396	GLT8D1
12289	H376.IX.50	11 yrs	D6A000	10236	primary auditory cortex (core)	A1C	D670A0	10153	neural plate	NP	D7D8D8	3.2551	GLT8D1
12289	H376.IX.50	11 yrs	D6A000	10243	posterior (caudal) superior temporal cortex (area 22c)	STC	D670A0	10153	neural plate	NP	D7D8D8	3.0215	GLT8D1
12289	H376.IX.50	11 yrs	D6A000	10252	inferolateral temporal cortex (area TEv, area 20)	ITC	D55C92	10153	neural plate	NP	D7D8D8	3.1714	GLT8D1
12289	H376.IX.50	11 yrs	D6A000	10269	primary visual cortex (striate cortex, area V1/17)	V1C	C13331	10153	neural plate	NP	D7D8D8	3.3941	GLT8D1
12289	H376.IX.50	11 yrs	D6A000	10294	hippocampus (hippocampal formation)	HIP	BFB5D5	10292	allocortex	ACx	D1CEE2	3.6864	GLT8D1
12289	H376.IX.50	11 yrs	D6A000	10361	amygdaloid complex	AMY	C9E2B1	10153	neural plate	NP	D7D8D8	3.4312	GLT8D1
12289	H376.IX.50	11 yrs	D6A000	10657	cerebellar cortex	CBC	89ADDB	10153	neural plate	NP	D7D8D8	3.1402	GLT8D1
12831	H376.X.51	13 yrs	FF8000	10173	dorsolateral prefrontal cortex	DFC	D4B235	10153	neural plate	NP	D7D8D8	2.9682	GLT8D1
12831	H376.X.51	13 yrs	FF8000	10185	ventrolateral prefrontal cortex	VFC	C2A335	10153	neural plate	NP	D7D8D8	3.3883	GLT8D1
12831	H376.X.51	13 yrs	FF8000	10278	anterior (rostral) cingulate (medial prefrontal) cortex	MFC	E26880	10153	neural plate	NP	D7D8D8	3.2576	GLT8D1
12831	H376.X.51	13 yrs	FF8000	10194	orbital frontal cortex	OFC	E2D4A7	10153	neural plate	NP	D7D8D8	3.0837	GLT8D1
12831	H376.X.51	13 yrs	FF8000	10163	primary motor cortex (area M1, area 4)	M1C	EDCF37	10153	neural plate	NP	D7D8D8	3.1107	GLT8D1
12831	H376.X.51	13 yrs	FF8000	10209	primary somatosensory cortex (area S1, areas 3,1,2)	S1C	EC813B	10153	neural plate	NP	D7D8D8	3.1901	GLT8D1
12831	H376.X.51	13 yrs	FF8000	10225	posteroventral (inferior) parietal cortex	IPC	D38E32	10153	neural plate	NP	D7D8D8	2.8948	GLT8D1
12831	H376.X.51	13 yrs	FF8000	10236	primary auditory cortex (core)	A1C	D670A0	10153	neural plate	NP	D7D8D8	3.0456	GLT8D1
12831	H376.X.51	13 yrs	FF8000	10243	posterior (caudal) superior temporal cortex (area 22c)	STC	D670A0	10153	neural plate	NP	D7D8D8	3.2038	GLT8D1
12831	H376.X.51	13 yrs	FF8000	10252	inferolateral temporal cortex (area TEv, area 20)	ITC	D55C92	10153	neural plate	NP	D7D8D8	3.0862	GLT8D1
12831	H376.X.51	13 yrs	FF8000	10269	primary visual cortex (striate cortex, area V1/17)	V1C	C13331	10153	neural plate	NP	D7D8D8	3.2671	GLT8D1
12831	H376.X.51	13 yrs	FF8000	10294	hippocampus (hippocampal formation)	HIP	BFB5D5	10292	allocortex	ACx	D1CEE2	2.9405	GLT8D1
12831	H376.X.51	13 yrs	FF8000	10361	amygdaloid complex	AMY	C9E2B1	10153	neural plate	NP	D7D8D8	3.243	GLT8D1
12831	H376.X.51	13 yrs	FF8000	10333	striatum	STR	C1CEA7	10332	basal nuclei (basal ganglia)	BN	E2EACA	3.3113	GLT8D1
12831	H376.X.51	13 yrs	FF8000	10398	mediodorsal nucleus of thalamus	MD	B067A9	10390	thalamus	THM	E4CCE3	2.9982	GLT8D1
12831	H376.X.51	13 yrs	FF8000	10657	cerebellar cortex	CBC	89ADDB	10153	neural plate	NP	D7D8D8	3.2416	GLT8D1
12299	H376.X.50	15 yrs	EB7600	10225	posteroventral (inferior) parietal cortex	IPC	D38E32	10153	neural plate	NP	D7D8D8	3.3743	GLT8D1
12299	H376.X.50	15 yrs	EB7600	10243	posterior (caudal) superior temporal cortex (area 22c)	STC	D670A0	10153	neural plate	NP	D7D8D8	3.4893	GLT8D1
12299	H376.X.50	15 yrs	EB7600	10252	inferolateral temporal cortex (area TEv, area 20)	ITC	D55C92	10153	neural plate	NP	D7D8D8	3.3637	GLT8D1
12299	H376.X.50	15 yrs	EB7600	10361	amygdaloid complex	AMY	C9E2B1	10153	neural plate	NP	D7D8D8	3.4045	GLT8D1
12299	H376.X.50	15 yrs	EB7600	10657	cerebellar cortex	CBC	89ADDB	10153	neural plate	NP	D7D8D8	2.9612	GLT8D1
12984	H376.X.53	18 yrs	D66C00	10173	dorsolateral prefrontal cortex	DFC	D4B235	10153	neural plate	NP	D7D8D8	3.1434	GLT8D1
12984	H376.X.53	18 yrs	D66C00	10185	ventrolateral prefrontal cortex	VFC	C2A335	10153	neural plate	NP	D7D8D8	3.0973	GLT8D1
12984	H376.X.53	18 yrs	D66C00	10278	anterior (rostral) cingulate (medial prefrontal) cortex	MFC	E26880	10153	neural plate	NP	D7D8D8	2.7158	GLT8D1
12984	H376.X.53	18 yrs	D66C00	10194	orbital frontal cortex	OFC	E2D4A7	10153	neural plate	NP	D7D8D8	3.113	GLT8D1
12984	H376.X.53	18 yrs	D66C00	10163	primary motor cortex (area M1, area 4)	M1C	EDCF37	10153	neural plate	NP	D7D8D8	2.9431	GLT8D1
12984	H376.X.53	18 yrs	D66C00	10209	primary somatosensory cortex (area S1, areas 3,1,2)	S1C	EC813B	10153	neural plate	NP	D7D8D8	2.8078	GLT8D1
12984	H376.X.53	18 yrs	D66C00	10225	posteroventral (inferior) parietal cortex	IPC	D38E32	10153	neural plate	NP	D7D8D8	3.0055	GLT8D1
12984	H376.X.53	18 yrs	D66C00	10236	primary auditory cortex (core)	A1C	D670A0	10153	neural plate	NP	D7D8D8	2.9004	GLT8D1
12984	H376.X.53	18 yrs	D66C00	10243	posterior (caudal) superior temporal cortex (area 22c)	STC	D670A0	10153	neural plate	NP	D7D8D8	2.5824	GLT8D1
12984	H376.X.53	18 yrs	D66C00	10252	inferolateral temporal cortex (area TEv, area 20)	ITC	D55C92	10153	neural plate	NP	D7D8D8	3.0387	GLT8D1
12984	H376.X.53	18 yrs	D66C00	10269	primary visual cortex (striate cortex, area V1/17)	V1C	C13331	10153	neural plate	NP	D7D8D8	2.9103	GLT8D1
12984	H376.X.53	18 yrs	D66C00	10294	hippocampus (hippocampal formation)	HIP	BFB5D5	10292	allocortex	ACx	D1CEE2	2.7086	GLT8D1
12984	H376.X.53	18 yrs	D66C00	10657	cerebellar cortex	CBC	89ADDB	10153	neural plate	NP	D7D8D8	2.9393	GLT8D1
12832	H376.X.52	19 yrs	C26100	10173	dorsolateral prefrontal cortex	DFC	D4B235	10153	neural plate	NP	D7D8D8	3.2465	GLT8D1
12832	H376.X.52	19 yrs	C26100	10185	ventrolateral prefrontal cortex	VFC	C2A335	10153	neural plate	NP	D7D8D8	3.0676	GLT8D1
12832	H376.X.52	19 yrs	C26100	10278	anterior (rostral) cingulate (medial prefrontal) cortex	MFC	E26880	10153	neural plate	NP	D7D8D8	3.4444	GLT8D1
12832	H376.X.52	19 yrs	C26100	10194	orbital frontal cortex	OFC	E2D4A7	10153	neural plate	NP	D7D8D8	3.3667	GLT8D1
12832	H376.X.52	19 yrs	C26100	10163	primary motor cortex (area M1, area 4)	M1C	EDCF37	10153	neural plate	NP	D7D8D8	3.3005	GLT8D1
12832	H376.X.52	19 yrs	C26100	10209	primary somatosensory cortex (area S1, areas 3,1,2)	S1C	EC813B	10153	neural plate	NP	D7D8D8	3.4401	GLT8D1
12832	H376.X.52	19 yrs	C26100	10225	posteroventral (inferior) parietal cortex	IPC	D38E32	10153	neural plate	NP	D7D8D8	3.32	GLT8D1
12832	H376.X.52	19 yrs	C26100	10236	primary auditory cortex (core)	A1C	D670A0	10153	neural plate	NP	D7D8D8	3.3636	GLT8D1
12832	H376.X.52	19 yrs	C26100	10243	posterior (caudal) superior temporal cortex (area 22c)	STC	D670A0	10153	neural plate	NP	D7D8D8	3.1168	GLT8D1
12832	H376.X.52	19 yrs	C26100	10252	inferolateral temporal cortex (area TEv, area 20)	ITC	D55C92	10153	neural plate	NP	D7D8D8	3.1589	GLT8D1
12832	H376.X.52	19 yrs	C26100	10269	primary visual cortex (striate cortex, area V1/17)	V1C	C13331	10153	neural plate	NP	D7D8D8	3.1429	GLT8D1
12832	H376.X.52	19 yrs	C26100	10294	hippocampus (hippocampal formation)	HIP	BFB5D5	10292	allocortex	ACx	D1CEE2	3.3018	GLT8D1
12832	H376.X.52	19 yrs	C26100	10361	amygdaloid complex	AMY	C9E2B1	10153	neural plate	NP	D7D8D8	3.2178	GLT8D1
12832	H376.X.52	19 yrs	C26100	10333	striatum	STR	C1CEA7	10332	basal nuclei (basal ganglia)	BN	E2EACA	3.623	GLT8D1
12832	H376.X.52	19 yrs	C26100	10398	mediodorsal nucleus of thalamus	MD	B067A9	10390	thalamus	THM	E4CCE3	3.3813	GLT8D1
12832	H376.X.52	19 yrs	C26100	10657	cerebellar cortex	CBC	89ADDB	10153	neural plate	NP	D7D8D8	3.2055	GLT8D1
13057	H376.XI.60	21 yrs	FF4000	10173	dorsolateral prefrontal cortex	DFC	D4B235	10153	neural plate	NP	D7D8D8	2.7829	GLT8D1
13057	H376.XI.60	21 yrs	FF4000	10185	ventrolateral prefrontal cortex	VFC	C2A335	10153	neural plate	NP	D7D8D8	2.6364	GLT8D1
13057	H376.XI.60	21 yrs	FF4000	10278	anterior (rostral) cingulate (medial prefrontal) cortex	MFC	E26880	10153	neural plate	NP	D7D8D8	2.7018	GLT8D1
13057	H376.XI.60	21 yrs	FF4000	10194	orbital frontal cortex	OFC	E2D4A7	10153	neural plate	NP	D7D8D8	2.9499	GLT8D1
13057	H376.XI.60	21 yrs	FF4000	10163	primary motor cortex (area M1, area 4)	M1C	EDCF37	10153	neural plate	NP	D7D8D8	2.6413	GLT8D1
13057	H376.XI.60	21 yrs	FF4000	10209	primary somatosensory cortex (area S1, areas 3,1,2)	S1C	EC813B	10153	neural plate	NP	D7D8D8	2.7608	GLT8D1
13057	H376.XI.60	21 yrs	FF4000	10225	posteroventral (inferior) parietal cortex	IPC	D38E32	10153	neural plate	NP	D7D8D8	2.8275	GLT8D1
13057	H376.XI.60	21 yrs	FF4000	10236	primary auditory cortex (core)	A1C	D670A0	10153	neural plate	NP	D7D8D8	2.799	GLT8D1
13057	H376.XI.60	21 yrs	FF4000	10243	posterior (caudal) superior temporal cortex (area 22c)	STC	D670A0	10153	neural plate	NP	D7D8D8	2.9336	GLT8D1
13057	H376.XI.60	21 yrs	FF4000	10252	inferolateral temporal cortex (area TEv, area 20)	ITC	D55C92	10153	neural plate	NP	D7D8D8	2.8993	GLT8D1
13057	H376.XI.60	21 yrs	FF4000	10269	primary visual cortex (striate cortex, area V1/17)	V1C	C13331	10153	neural plate	NP	D7D8D8	3.1629	GLT8D1
13057	H376.XI.60	21 yrs	FF4000	10294	hippocampus (hippocampal formation)	HIP	BFB5D5	10292	allocortex	ACx	D1CEE2	2.9524	GLT8D1
13057	H376.XI.60	21 yrs	FF4000	10361	amygdaloid complex	AMY	C9E2B1	10153	neural plate	NP	D7D8D8	2.7454	GLT8D1
13057	H376.XI.60	21 yrs	FF4000	10333	striatum	STR	C1CEA7	10332	basal nuclei (basal ganglia)	BN	E2EACA	3.2768	GLT8D1
13057	H376.XI.60	21 yrs	FF4000	10398	mediodorsal nucleus of thalamus	MD	B067A9	10390	thalamus	THM	E4CCE3	2.9666	GLT8D1
13057	H376.XI.60	21 yrs	FF4000	10657	cerebellar cortex	CBC	89ADDB	10153	neural plate	NP	D7D8D8	2.7952	GLT8D1
12300	H376.XI.50	23 yrs	EB3B00	10185	ventrolateral prefrontal cortex	VFC	C2A335	10153	neural plate	NP	D7D8D8	3.0544	GLT8D1
12300	H376.XI.50	23 yrs	EB3B00	10278	anterior (rostral) cingulate (medial prefrontal) cortex	MFC	E26880	10153	neural plate	NP	D7D8D8	2.9891	GLT8D1
12300	H376.XI.50	23 yrs	EB3B00	10194	orbital frontal cortex	OFC	E2D4A7	10153	neural plate	NP	D7D8D8	3.0279	GLT8D1
12300	H376.XI.50	23 yrs	EB3B00	10163	primary motor cortex (area M1, area 4)	M1C	EDCF37	10153	neural plate	NP	D7D8D8	2.8201	GLT8D1
12300	H376.XI.50	23 yrs	EB3B00	10209	primary somatosensory cortex (area S1, areas 3,1,2)	S1C	EC813B	10153	neural plate	NP	D7D8D8	3.1142	GLT8D1
12300	H376.XI.50	23 yrs	EB3B00	10225	posteroventral (inferior) parietal cortex	IPC	D38E32	10153	neural plate	NP	D7D8D8	3.1527	GLT8D1
12300	H376.XI.50	23 yrs	EB3B00	10236	primary auditory cortex (core)	A1C	D670A0	10153	neural plate	NP	D7D8D8	3.2402	GLT8D1
12300	H376.XI.50	23 yrs	EB3B00	10243	posterior (caudal) superior temporal cortex (area 22c)	STC	D670A0	10153	neural plate	NP	D7D8D8	3.0523	GLT8D1
12300	H376.XI.50	23 yrs	EB3B00	10252	inferolateral temporal cortex (area TEv, area 20)	ITC	D55C92	10153	neural plate	NP	D7D8D8	3.0148	GLT8D1
12300	H376.XI.50	23 yrs	EB3B00	10294	hippocampus (hippocampal formation)	HIP	BFB5D5	10292	allocortex	ACx	D1CEE2	3.0946	GLT8D1
12300	H376.XI.50	23 yrs	EB3B00	10361	amygdaloid complex	AMY	C9E2B1	10153	neural plate	NP	D7D8D8	3.2597	GLT8D1
12300	H376.XI.50	23 yrs	EB3B00	10333	striatum	STR	C1CEA7	10332	basal nuclei (basal ganglia)	BN	E2EACA	3.0985	GLT8D1
12300	H376.XI.50	23 yrs	EB3B00	10398	mediodorsal nucleus of thalamus	MD	B067A9	10390	thalamus	THM	E4CCE3	3.1423	GLT8D1
12300	H376.XI.50	23 yrs	EB3B00	10657	cerebellar cortex	CBC	89ADDB	10153	neural plate	NP	D7D8D8	3.1812	GLT8D1
12290	H376.XI.52	30 yrs	C23100	10173	dorsolateral prefrontal cortex	DFC	D4B235	10153	neural plate	NP	D7D8D8	3.2247	GLT8D1
12290	H376.XI.52	30 yrs	C23100	10185	ventrolateral prefrontal cortex	VFC	C2A335	10153	neural plate	NP	D7D8D8	3.2091	GLT8D1
12290	H376.XI.52	30 yrs	C23100	10278	anterior (rostral) cingulate (medial prefrontal) cortex	MFC	E26880	10153	neural plate	NP	D7D8D8	3.1913	GLT8D1
12290	H376.XI.52	30 yrs	C23100	10194	orbital frontal cortex	OFC	E2D4A7	10153	neural plate	NP	D7D8D8	3.0353	GLT8D1
12290	H376.XI.52	30 yrs	C23100	10163	primary motor cortex (area M1, area 4)	M1C	EDCF37	10153	neural plate	NP	D7D8D8	3.1387	GLT8D1
12290	H376.XI.52	30 yrs	C23100	10209	primary somatosensory cortex (area S1, areas 3,1,2)	S1C	EC813B	10153	neural plate	NP	D7D8D8	3.2172	GLT8D1
12290	H376.XI.52	30 yrs	C23100	10225	posteroventral (inferior) parietal cortex	IPC	D38E32	10153	neural plate	NP	D7D8D8	3.2295	GLT8D1
12290	H376.XI.52	30 yrs	C23100	10236	primary auditory cortex (core)	A1C	D670A0	10153	neural plate	NP	D7D8D8	3.217	GLT8D1
12290	H376.XI.52	30 yrs	C23100	10243	posterior (caudal) superior temporal cortex (area 22c)	STC	D670A0	10153	neural plate	NP	D7D8D8	3.1547	GLT8D1
12290	H376.XI.52	30 yrs	C23100	10252	inferolateral temporal cortex (area TEv, area 20)	ITC	D55C92	10153	neural plate	NP	D7D8D8	3.3576	GLT8D1
12290	H376.XI.52	30 yrs	C23100	10269	primary visual cortex (striate cortex, area V1/17)	V1C	C13331	10153	neural plate	NP	D7D8D8	3.328	GLT8D1
12290	H376.XI.52	30 yrs	C23100	10294	hippocampus (hippocampal formation)	HIP	BFB5D5	10292	allocortex	ACx	D1CEE2	3.3749	GLT8D1
12290	H376.XI.52	30 yrs	C23100	10361	amygdaloid complex	AMY	C9E2B1	10153	neural plate	NP	D7D8D8	3.7248	GLT8D1
12290	H376.XI.52	30 yrs	C23100	10333	striatum	STR	C1CEA7	10332	basal nuclei (basal ganglia)	BN	E2EACA	3.7694	GLT8D1
12290	H376.XI.52	30 yrs	C23100	10398	mediodorsal nucleus of thalamus	MD	B067A9	10390	thalamus	THM	E4CCE3	3.3597	GLT8D1
12290	H376.XI.52	30 yrs	C23100	10657	cerebellar cortex	CBC	89ADDB	10153	neural plate	NP	D7D8D8	3.3547	GLT8D1
12302	H376.XI.53	36 yrs	AD2C00	10173	dorsolateral prefrontal cortex	DFC	D4B235	10153	neural plate	NP	D7D8D8	3.0926	GLT8D1
12302	H376.XI.53	36 yrs	AD2C00	10185	ventrolateral prefrontal cortex	VFC	C2A335	10153	neural plate	NP	D7D8D8	3.3993	GLT8D1
12302	H376.XI.53	36 yrs	AD2C00	10278	anterior (rostral) cingulate (medial prefrontal) cortex	MFC	E26880	10153	neural plate	NP	D7D8D8	3.4239	GLT8D1
12302	H376.XI.53	36 yrs	AD2C00	10194	orbital frontal cortex	OFC	E2D4A7	10153	neural plate	NP	D7D8D8	3.4805	GLT8D1
12302	H376.XI.53	36 yrs	AD2C00	10163	primary motor cortex (area M1, area 4)	M1C	EDCF37	10153	neural plate	NP	D7D8D8	3.3642	GLT8D1
12302	H376.XI.53	36 yrs	AD2C00	10209	primary somatosensory cortex (area S1, areas 3,1,2)	S1C	EC813B	10153	neural plate	NP	D7D8D8	3.3067	GLT8D1
12302	H376.XI.53	36 yrs	AD2C00	10225	posteroventral (inferior) parietal cortex	IPC	D38E32	10153	neural plate	NP	D7D8D8	3.1195	GLT8D1
12302	H376.XI.53	36 yrs	AD2C00	10236	primary auditory cortex (core)	A1C	D670A0	10153	neural plate	NP	D7D8D8	3.2889	GLT8D1
12302	H376.XI.53	36 yrs	AD2C00	10243	posterior (caudal) superior temporal cortex (area 22c)	STC	D670A0	10153	neural plate	NP	D7D8D8	3.3884	GLT8D1
12302	H376.XI.53	36 yrs	AD2C00	10252	inferolateral temporal cortex (area TEv, area 20)	ITC	D55C92	10153	neural plate	NP	D7D8D8	3.195	GLT8D1
12302	H376.XI.53	36 yrs	AD2C00	10269	primary visual cortex (striate cortex, area V1/17)	V1C	C13331	10153	neural plate	NP	D7D8D8	3.2718	GLT8D1
12302	H376.XI.53	36 yrs	AD2C00	10294	hippocampus (hippocampal formation)	HIP	BFB5D5	10292	allocortex	ACx	D1CEE2	3.4942	GLT8D1
12302	H376.XI.53	36 yrs	AD2C00	10361	amygdaloid complex	AMY	C9E2B1	10153	neural plate	NP	D7D8D8	3.3549	GLT8D1
12302	H376.XI.53	36 yrs	AD2C00	10333	striatum	STR	C1CEA7	10332	basal nuclei (basal ganglia)	BN	E2EACA	3.6978	GLT8D1
12302	H376.XI.53	36 yrs	AD2C00	10398	mediodorsal nucleus of thalamus	MD	B067A9	10390	thalamus	THM	E4CCE3	3.3329	GLT8D1
12302	H376.XI.53	36 yrs	AD2C00	10657	cerebellar cortex	CBC	89ADDB	10153	neural plate	NP	D7D8D8	3.2179	GLT8D1
12303	H376.XI.54	37 yrs	992600	10173	dorsolateral prefrontal cortex	DFC	D4B235	10153	neural plate	NP	D7D8D8	3.4983	GLT8D1
12303	H376.XI.54	37 yrs	992600	10185	ventrolateral prefrontal cortex	VFC	C2A335	10153	neural plate	NP	D7D8D8	3.4186	GLT8D1
12303	H376.XI.54	37 yrs	992600	10278	anterior (rostral) cingulate (medial prefrontal) cortex	MFC	E26880	10153	neural plate	NP	D7D8D8	3.6916	GLT8D1
12303	H376.XI.54	37 yrs	992600	10194	orbital frontal cortex	OFC	E2D4A7	10153	neural plate	NP	D7D8D8	3.3398	GLT8D1
12303	H376.XI.54	37 yrs	992600	10163	primary motor cortex (area M1, area 4)	M1C	EDCF37	10153	neural plate	NP	D7D8D8	3.3187	GLT8D1
12303	H376.XI.54	37 yrs	992600	10209	primary somatosensory cortex (area S1, areas 3,1,2)	S1C	EC813B	10153	neural plate	NP	D7D8D8	3.4914	GLT8D1
12303	H376.XI.54	37 yrs	992600	10225	posteroventral (inferior) parietal cortex	IPC	D38E32	10153	neural plate	NP	D7D8D8	3.2801	GLT8D1
12303	H376.XI.54	37 yrs	992600	10236	primary auditory cortex (core)	A1C	D670A0	10153	neural plate	NP	D7D8D8	3.45	GLT8D1
12303	H376.XI.54	37 yrs	992600	10243	posterior (caudal) superior temporal cortex (area 22c)	STC	D670A0	10153	neural plate	NP	D7D8D8	3.1359	GLT8D1
12303	H376.XI.54	37 yrs	992600	10252	inferolateral temporal cortex (area TEv, area 20)	ITC	D55C92	10153	neural plate	NP	D7D8D8	3.7781	GLT8D1
12303	H376.XI.54	37 yrs	992600	10269	primary visual cortex (striate cortex, area V1/17)	V1C	C13331	10153	neural plate	NP	D7D8D8	3.7186	GLT8D1
12303	H376.XI.54	37 yrs	992600	10294	hippocampus (hippocampal formation)	HIP	BFB5D5	10292	allocortex	ACx	D1CEE2	3.6629	GLT8D1
12303	H376.XI.54	37 yrs	992600	10361	amygdaloid complex	AMY	C9E2B1	10153	neural plate	NP	D7D8D8	3.7669	GLT8D1
12303	H376.XI.54	37 yrs	992600	10333	striatum	STR	C1CEA7	10332	basal nuclei (basal ganglia)	BN	E2EACA	4.0707	GLT8D1
12303	H376.XI.54	37 yrs	992600	10398	mediodorsal nucleus of thalamus	MD	B067A9	10390	thalamus	THM	E4CCE3	3.1104	GLT8D1
12303	H376.XI.54	37 yrs	992600	10657	cerebellar cortex	CBC	89ADDB	10153	neural plate	NP	D7D8D8	3.1775	GLT8D1
12304	H376.XI.56	40 yrs	701C00	10173	dorsolateral prefrontal cortex	DFC	D4B235	10153	neural plate	NP	D7D8D8	3.3689	GLT8D1
12304	H376.XI.56	40 yrs	701C00	10185	ventrolateral prefrontal cortex	VFC	C2A335	10153	neural plate	NP	D7D8D8	3.2219	GLT8D1
12304	H376.XI.56	40 yrs	701C00	10194	orbital frontal cortex	OFC	E2D4A7	10153	neural plate	NP	D7D8D8	2.9736	GLT8D1
12304	H376.XI.56	40 yrs	701C00	10163	primary motor cortex (area M1, area 4)	M1C	EDCF37	10153	neural plate	NP	D7D8D8	3.2953	GLT8D1
12304	H376.XI.56	40 yrs	701C00	10209	primary somatosensory cortex (area S1, areas 3,1,2)	S1C	EC813B	10153	neural plate	NP	D7D8D8	3.2236	GLT8D1
12304	H376.XI.56	40 yrs	701C00	10225	posteroventral (inferior) parietal cortex	IPC	D38E32	10153	neural plate	NP	D7D8D8	3.0434	GLT8D1
12304	H376.XI.56	40 yrs	701C00	10236	primary auditory cortex (core)	A1C	D670A0	10153	neural plate	NP	D7D8D8	3.3828	GLT8D1
12304	H376.XI.56	40 yrs	701C00	10243	posterior (caudal) superior temporal cortex (area 22c)	STC	D670A0	10153	neural plate	NP	D7D8D8	3.1247	GLT8D1
12304	H376.XI.56	40 yrs	701C00	10252	inferolateral temporal cortex (area TEv, area 20)	ITC	D55C92	10153	neural plate	NP	D7D8D8	3.0711	GLT8D1
12304	H376.XI.56	40 yrs	701C00	10269	primary visual cortex (striate cortex, area V1/17)	V1C	C13331	10153	neural plate	NP	D7D8D8	3.6172	GLT8D1
12304	H376.XI.56	40 yrs	701C00	10294	hippocampus (hippocampal formation)	HIP	BFB5D5	10292	allocortex	ACx	D1CEE2	3.1077	GLT8D1
12304	H376.XI.56	40 yrs	701C00	10361	amygdaloid complex	AMY	C9E2B1	10153	neural plate	NP	D7D8D8	3.5184	GLT8D1
12304	H376.XI.56	40 yrs	701C00	10333	striatum	STR	C1CEA7	10332	basal nuclei (basal ganglia)	BN	E2EACA	3.4427	GLT8D1
12304	H376.XI.56	40 yrs	701C00	10398	mediodorsal nucleus of thalamus	MD	B067A9	10390	thalamus	THM	E4CCE3	3.2201	GLT8D1
12304	H376.XI.56	40 yrs	701C00	10657	cerebellar cortex	CBC	89ADDB	10153	neural plate	NP	D7D8D8	3.1035	GLT8D1
13058	H376.IIA.51	8 pcw	0000FF	10173	dorsolateral prefrontal cortex	DFC	D4B235	10153	neural plate	NP	D7D8D8	2.6043	NISCH
13058	H376.IIA.51	8 pcw	0000FF	10185	ventrolateral prefrontal cortex	VFC	C2A335	10153	neural plate	NP	D7D8D8	3.0468	NISCH
13058	H376.IIA.51	8 pcw	0000FF	10278	anterior (rostral) cingulate (medial prefrontal) cortex	MFC	E26880	10153	neural plate	NP	D7D8D8	3.0069	NISCH
13058	H376.IIA.51	8 pcw	0000FF	10194	orbital frontal cortex	OFC	E2D4A7	10153	neural plate	NP	D7D8D8	2.7277	NISCH
13058	H376.IIA.51	8 pcw	0000FF	10243	posterior (caudal) superior temporal cortex (area 22c)	STC	D670A0	10153	neural plate	NP	D7D8D8	3.9025	NISCH
13058	H376.IIA.51	8 pcw	0000FF	10252	inferolateral temporal cortex (area TEv, area 20)	ITC	D55C92	10153	neural plate	NP	D7D8D8	3.8908	NISCH
13058	H376.IIA.51	8 pcw	0000FF	10294	hippocampus (hippocampal formation)	HIP	BFB5D5	10292	allocortex	ACx	D1CEE2	3.5347	NISCH
13058	H376.IIA.51	8 pcw	0000FF	10361	amygdaloid complex	AMY	C9E2B1	10153	neural plate	NP	D7D8D8	3.7961	NISCH
12833	H376.IIA.50	9 pcw	0000EB	10173	dorsolateral prefrontal cortex	DFC	D4B235	10153	neural plate	NP	D7D8D8	4.1792	NISCH
12833	H376.IIA.50	9 pcw	0000EB	10278	anterior (rostral) cingulate (medial prefrontal) cortex	MFC	E26880	10153	neural plate	NP	D7D8D8	4.2444	NISCH
12833	H376.IIA.50	9 pcw	0000EB	10194	orbital frontal cortex	OFC	E2D4A7	10153	neural plate	NP	D7D8D8	4.4322	NISCH
12833	H376.IIA.50	9 pcw	0000EB	10294	hippocampus (hippocampal formation)	HIP	BFB5D5	10292	allocortex	ACx	D1CEE2	4.2487	NISCH
12833	H376.IIA.50	9 pcw	0000EB	10361	amygdaloid complex	AMY	C9E2B1	10153	neural plate	NP	D7D8D8	4.0064	NISCH
12835	H376.IIB.50	12 pcw	0040FF	10173	dorsolateral prefrontal cortex	DFC	D4B235	10153	neural plate	NP	D7D8D8	4.2178	NISCH
12835	H376.IIB.50	12 pcw	0040FF	10185	ventrolateral prefrontal cortex	VFC	C2A335	10153	neural plate	NP	D7D8D8	4.3068	NISCH
12835	H376.IIB.50	12 pcw	0040FF	10278	anterior (rostral) cingulate (medial prefrontal) cortex	MFC	E26880	10153	neural plate	NP	D7D8D8	4.4492	NISCH
12835	H376.IIB.50	12 pcw	0040FF	10194	orbital frontal cortex	OFC	E2D4A7	10153	neural plate	NP	D7D8D8	4.1357	NISCH
12835	H376.IIB.50	12 pcw	0040FF	10163	primary motor cortex (area M1, area 4)	M1C	EDCF37	10153	neural plate	NP	D7D8D8	4.3704	NISCH
12835	H376.IIB.50	12 pcw	0040FF	10209	primary somatosensory cortex (area S1, areas 3,1,2)	S1C	EC813B	10153	neural plate	NP	D7D8D8	4.1818	NISCH
12835	H376.IIB.50	12 pcw	0040FF	10225	posteroventral (inferior) parietal cortex	IPC	D38E32	10153	neural plate	NP	D7D8D8	4.2906	NISCH
12835	H376.IIB.50	12 pcw	0040FF	10236	primary auditory cortex (core)	A1C	D670A0	10153	neural plate	NP	D7D8D8	4.2845	NISCH
12835	H376.IIB.50	12 pcw	0040FF	10243	posterior (caudal) superior temporal cortex (area 22c)	STC	D670A0	10153	neural plate	NP	D7D8D8	4.3271	NISCH
12835	H376.IIB.50	12 pcw	0040FF	10252	inferolateral temporal cortex (area TEv, area 20)	ITC	D55C92	10153	neural plate	NP	D7D8D8	3.9806	NISCH
12835	H376.IIB.50	12 pcw	0040FF	10269	primary visual cortex (striate cortex, area V1/17)	V1C	C13331	10153	neural plate	NP	D7D8D8	4.3847	NISCH
12835	H376.IIB.50	12 pcw	0040FF	10294	hippocampus (hippocampal formation)	HIP	BFB5D5	10292	allocortex	ACx	D1CEE2	3.8305	NISCH
12835	H376.IIB.50	12 pcw	0040FF	10361	amygdaloid complex	AMY	C9E2B1	10153	neural plate	NP	D7D8D8	3.7118	NISCH
12835	H376.IIB.50	12 pcw	0040FF	10333	striatum	STR	C1CEA7	10332	basal nuclei (basal ganglia)	BN	E2EACA	3.1977	NISCH
12960	H376.IIB.51	12 pcw	003BEB	10173	dorsolateral prefrontal cortex	DFC	D4B235	10153	neural plate	NP	D7D8D8	3.5685	NISCH
12960	H376.IIB.51	12 pcw	003BEB	10185	ventrolateral prefrontal cortex	VFC	C2A335	10153	neural plate	NP	D7D8D8	3.7122	NISCH
12960	H376.IIB.51	12 pcw	003BEB	10194	orbital frontal cortex	OFC	E2D4A7	10153	neural plate	NP	D7D8D8	3.4176	NISCH
12960	H376.IIB.51	12 pcw	003BEB	10163	primary motor cortex (area M1, area 4)	M1C	EDCF37	10153	neural plate	NP	D7D8D8	4.4247	NISCH
12960	H376.IIB.51	12 pcw	003BEB	10209	primary somatosensory cortex (area S1, areas 3,1,2)	S1C	EC813B	10153	neural plate	NP	D7D8D8	3.9646	NISCH
12960	H376.IIB.51	12 pcw	003BEB	10225	posteroventral (inferior) parietal cortex	IPC	D38E32	10153	neural plate	NP	D7D8D8	3.9816	NISCH
12960	H376.IIB.51	12 pcw	003BEB	10236	primary auditory cortex (core)	A1C	D670A0	10153	neural plate	NP	D7D8D8	3.7517	NISCH
12960	H376.IIB.51	12 pcw	003BEB	10243	posterior (caudal) superior temporal cortex (area 22c)	STC	D670A0	10153	neural plate	NP	D7D8D8	4.0106	NISCH
12960	H376.IIB.51	12 pcw	003BEB	10252	inferolateral temporal cortex (area TEv, area 20)	ITC	D55C92	10153	neural plate	NP	D7D8D8	3.977	NISCH
12960	H376.IIB.51	12 pcw	003BEB	10269	primary visual cortex (striate cortex, area V1/17)	V1C	C13331	10153	neural plate	NP	D7D8D8	4.2405	NISCH
12960	H376.IIB.51	12 pcw	003BEB	10294	hippocampus (hippocampal formation)	HIP	BFB5D5	10292	allocortex	ACx	D1CEE2	3.854	NISCH
12960	H376.IIB.51	12 pcw	003BEB	10361	amygdaloid complex	AMY	C9E2B1	10153	neural plate	NP	D7D8D8	3.9615	NISCH
12960	H376.IIB.51	12 pcw	003BEB	10333	striatum	STR	C1CEA7	10332	basal nuclei (basal ganglia)	BN	E2EACA	3.2922	NISCH
13060	H376.IIB.52	12 pcw	0036D6	10173	dorsolateral prefrontal cortex	DFC	D4B235	10153	neural plate	NP	D7D8D8	3.7472	NISCH
13060	H376.IIB.52	12 pcw	0036D6	10185	ventrolateral prefrontal cortex	VFC	C2A335	10153	neural plate	NP	D7D8D8	3.5452	NISCH
13060	H376.IIB.52	12 pcw	0036D6	10278	anterior (rostral) cingulate (medial prefrontal) cortex	MFC	E26880	10153	neural plate	NP	D7D8D8	4.0332	NISCH
13060	H376.IIB.52	12 pcw	0036D6	10194	orbital frontal cortex	OFC	E2D4A7	10153	neural plate	NP	D7D8D8	3.813	NISCH
13060	H376.IIB.52	12 pcw	0036D6	10163	primary motor cortex (area M1, area 4)	M1C	EDCF37	10153	neural plate	NP	D7D8D8	3.705	NISCH
13060	H376.IIB.52	12 pcw	0036D6	10209	primary somatosensory cortex (area S1, areas 3,1,2)	S1C	EC813B	10153	neural plate	NP	D7D8D8	3.8616	NISCH
13060	H376.IIB.52	12 pcw	0036D6	10225	posteroventral (inferior) parietal cortex	IPC	D38E32	10153	neural plate	NP	D7D8D8	3.1045	NISCH
13060	H376.IIB.52	12 pcw	0036D6	10236	primary auditory cortex (core)	A1C	D670A0	10153	neural plate	NP	D7D8D8	3.6173	NISCH
13060	H376.IIB.52	12 pcw	0036D6	10252	inferolateral temporal cortex (area TEv, area 20)	ITC	D55C92	10153	neural plate	NP	D7D8D8	3.4092	NISCH
13060	H376.IIB.52	12 pcw	0036D6	10269	primary visual cortex (striate cortex, area V1/17)	V1C	C13331	10153	neural plate	NP	D7D8D8	3.8248	NISCH
13060	H376.IIB.52	12 pcw	0036D6	10294	hippocampus (hippocampal formation)	HIP	BFB5D5	10292	allocortex	ACx	D1CEE2	3.7063	NISCH
13060	H376.IIB.52	12 pcw	0036D6	10361	amygdaloid complex	AMY	C9E2B1	10153	neural plate	NP	D7D8D8	3.4917	NISCH
13060	H376.IIB.52	12 pcw	0036D6	10333	striatum	STR	C1CEA7	10332	basal nuclei (basal ganglia)	BN	E2EACA	3.7237	NISCH
13060	H376.IIB.52	12 pcw	0036D6	10657	cerebellar cortex	CBC	89ADDB	10153	neural plate	NP	D7D8D8	3.41	NISCH
12820	H376.IIIA.50	13 pcw	0080FF	10173	dorsolateral prefrontal cortex	DFC	D4B235	10153	neural plate	NP	D7D8D8	4.1644	NISCH
12820	H376.IIIA.50	13 pcw	0080FF	10185	ventrolateral prefrontal cortex	VFC	C2A335	10153	neural plate	NP	D7D8D8	4.3424	NISCH
12820	H376.IIIA.50	13 pcw	0080FF	10278	anterior (rostral) cingulate (medial prefrontal) cortex	MFC	E26880	10153	neural plate	NP	D7D8D8	4.2167	NISCH
12820	H376.IIIA.50	13 pcw	0080FF	10194	orbital frontal cortex	OFC	E2D4A7	10153	neural plate	NP	D7D8D8	4.0252	NISCH
12820	H376.IIIA.50	13 pcw	0080FF	10163	primary motor cortex (area M1, area 4)	M1C	EDCF37	10153	neural plate	NP	D7D8D8	4.0799	NISCH
12820	H376.IIIA.50	13 pcw	0080FF	10209	primary somatosensory cortex (area S1, areas 3,1,2)	S1C	EC813B	10153	neural plate	NP	D7D8D8	4.3083	NISCH
12820	H376.IIIA.50	13 pcw	0080FF	10225	posteroventral (inferior) parietal cortex	IPC	D38E32	10153	neural plate	NP	D7D8D8	4.1622	NISCH
12820	H376.IIIA.50	13 pcw	0080FF	10236	primary auditory cortex (core)	A1C	D670A0	10153	neural plate	NP	D7D8D8	3.933	NISCH
12820	H376.IIIA.50	13 pcw	0080FF	10243	posterior (caudal) superior temporal cortex (area 22c)	STC	D670A0	10153	neural plate	NP	D7D8D8	4.2442	NISCH
12820	H376.IIIA.50	13 pcw	0080FF	10252	inferolateral temporal cortex (area TEv, area 20)	ITC	D55C92	10153	neural plate	NP	D7D8D8	4.4593	NISCH
12820	H376.IIIA.50	13 pcw	0080FF	10269	primary visual cortex (striate cortex, area V1/17)	V1C	C13331	10153	neural plate	NP	D7D8D8	4.1814	NISCH
12820	H376.IIIA.50	13 pcw	0080FF	10294	hippocampus (hippocampal formation)	HIP	BFB5D5	10292	allocortex	ACx	D1CEE2	4.2618	NISCH
12820	H376.IIIA.50	13 pcw	0080FF	10361	amygdaloid complex	AMY	C9E2B1	10153	neural plate	NP	D7D8D8	4.2096	NISCH
12820	H376.IIIA.50	13 pcw	0080FF	10333	striatum	STR	C1CEA7	10332	basal nuclei (basal ganglia)	BN	E2EACA	4.049	NISCH
12834	H376.IIIA.51	13 pcw	0076EB	10173	dorsolateral prefrontal cortex	DFC	D4B235	10153	neural plate	NP	D7D8D8	4.4853	NISCH
12834	H376.IIIA.51	13 pcw	0076EB	10185	ventrolateral prefrontal cortex	VFC	C2A335	10153	neural plate	NP	D7D8D8	4.7723	NISCH
12834	H376.IIIA.51	13 pcw	0076EB	10278	anterior (rostral) cingulate (medial prefrontal) cortex	MFC	E26880	10153	neural plate	NP	D7D8D8	4.6731	NISCH
12834	H376.IIIA.51	13 pcw	0076EB	10194	orbital frontal cortex	OFC	E2D4A7	10153	neural plate	NP	D7D8D8	4.4801	NISCH
12834	H376.IIIA.51	13 pcw	0076EB	10163	primary motor cortex (area M1, area 4)	M1C	EDCF37	10153	neural plate	NP	D7D8D8	4.601	NISCH
12834	H376.IIIA.51	13 pcw	0076EB	10209	primary somatosensory cortex (area S1, areas 3,1,2)	S1C	EC813B	10153	neural plate	NP	D7D8D8	4.7689	NISCH
12834	H376.IIIA.51	13 pcw	0076EB	10225	posteroventral (inferior) parietal cortex	IPC	D38E32	10153	neural plate	NP	D7D8D8	4.619	NISCH
12834	H376.IIIA.51	13 pcw	0076EB	10236	primary auditory cortex (core)	A1C	D670A0	10153	neural plate	NP	D7D8D8	4.6719	NISCH
12834	H376.IIIA.51	13 pcw	0076EB	10243	posterior (caudal) superior temporal cortex (area 22c)	STC	D670A0	10153	neural plate	NP	D7D8D8	4.1136	NISCH
12834	H376.IIIA.51	13 pcw	0076EB	10252	inferolateral temporal cortex (area TEv, area 20)	ITC	D55C92	10153	neural plate	NP	D7D8D8	4.2491	NISCH
12834	H376.IIIA.51	13 pcw	0076EB	10269	primary visual cortex (striate cortex, area V1/17)	V1C	C13331	10153	neural plate	NP	D7D8D8	4.7647	NISCH
12834	H376.IIIA.51	13 pcw	0076EB	10294	hippocampus (hippocampal formation)	HIP	BFB5D5	10292	allocortex	ACx	D1CEE2	4.6584	NISCH
12834	H376.IIIA.51	13 pcw	0076EB	10361	amygdaloid complex	AMY	C9E2B1	10153	neural plate	NP	D7D8D8	4.4518	NISCH
12834	H376.IIIA.51	13 pcw	0076EB	10333	striatum	STR	C1CEA7	10332	basal nuclei (basal ganglia)	BN	E2EACA	4.5608	NISCH
12834	H376.IIIA.51	13 pcw	0076EB	10398	mediodorsal nucleus of thalamus	MD	B067A9	10390	thalamus	THM	E4CCE3	5.0892	NISCH
12888	H376.IIIA.52	13 pcw	006CD6	10173	dorsolateral prefrontal cortex	DFC	D4B235	10153	neural plate	NP	D7D8D8	3.45	NISCH
12888	H376.IIIA.52	13 pcw	006CD6	10185	ventrolateral prefrontal cortex	VFC	C2A335	10153	neural plate	NP	D7D8D8	3.0911	NISCH
12888	H376.IIIA.52	13 pcw	006CD6	10278	anterior (rostral) cingulate (medial prefrontal) cortex	MFC	E26880	10153	neural plate	NP	D7D8D8	2.9009	NISCH
12888	H376.IIIA.52	13 pcw	006CD6	10194	orbital frontal cortex	OFC	E2D4A7	10153	neural plate	NP	D7D8D8	2.8568	NISCH
12888	H376.IIIA.52	13 pcw	006CD6	10163	primary motor cortex (area M1, area 4)	M1C	EDCF37	10153	neural plate	NP	D7D8D8	3.9192	NISCH
12888	H376.IIIA.52	13 pcw	006CD6	10209	primary somatosensory cortex (area S1, areas 3,1,2)	S1C	EC813B	10153	neural plate	NP	D7D8D8	3.7063	NISCH
12888	H376.IIIA.52	13 pcw	006CD6	10225	posteroventral (inferior) parietal cortex	IPC	D38E32	10153	neural plate	NP	D7D8D8	4.0144	NISCH
12888	H376.IIIA.52	13 pcw	006CD6	10236	primary auditory cortex (core)	A1C	D670A0	10153	neural plate	NP	D7D8D8	3.6117	NISCH
12888	H376.IIIA.52	13 pcw	006CD6	10252	inferolateral temporal cortex (area TEv, area 20)	ITC	D55C92	10153	neural plate	NP	D7D8D8	3.3512	NISCH
12888	H376.IIIA.52	13 pcw	006CD6	10269	primary visual cortex (striate cortex, area V1/17)	V1C	C13331	10153	neural plate	NP	D7D8D8	3.8696	NISCH
12888	H376.IIIA.52	13 pcw	006CD6	10294	hippocampus (hippocampal formation)	HIP	BFB5D5	10292	allocortex	ACx	D1CEE2	3.8336	NISCH
12888	H376.IIIA.52	13 pcw	006CD6	10361	amygdaloid complex	AMY	C9E2B1	10153	neural plate	NP	D7D8D8	3.5329	NISCH
12888	H376.IIIA.52	13 pcw	006CD6	10333	striatum	STR	C1CEA7	10332	basal nuclei (basal ganglia)	BN	E2EACA	3.1105	NISCH
12287	H376.IIIB.50	16 pcw	00BFFF	10173	dorsolateral prefrontal cortex	DFC	D4B235	10153	neural plate	NP	D7D8D8	4.3482	NISCH
12287	H376.IIIB.50	16 pcw	00BFFF	10185	ventrolateral prefrontal cortex	VFC	C2A335	10153	neural plate	NP	D7D8D8	4.7585	NISCH
12287	H376.IIIB.50	16 pcw	00BFFF	10278	anterior (rostral) cingulate (medial prefrontal) cortex	MFC	E26880	10153	neural plate	NP	D7D8D8	4.3042	NISCH
12287	H376.IIIB.50	16 pcw	00BFFF	10194	orbital frontal cortex	OFC	E2D4A7	10153	neural plate	NP	D7D8D8	4.6647	NISCH
12287	H376.IIIB.50	16 pcw	00BFFF	10225	posteroventral (inferior) parietal cortex	IPC	D38E32	10153	neural plate	NP	D7D8D8	4.458	NISCH
12287	H376.IIIB.50	16 pcw	00BFFF	10236	primary auditory cortex (core)	A1C	D670A0	10153	neural plate	NP	D7D8D8	4.8051	NISCH
12287	H376.IIIB.50	16 pcw	00BFFF	10243	posterior (caudal) superior temporal cortex (area 22c)	STC	D670A0	10153	neural plate	NP	D7D8D8	4.4713	NISCH
12287	H376.IIIB.50	16 pcw	00BFFF	10269	primary visual cortex (striate cortex, area V1/17)	V1C	C13331	10153	neural plate	NP	D7D8D8	4.5171	NISCH
12287	H376.IIIB.50	16 pcw	00BFFF	10333	striatum	STR	C1CEA7	10332	basal nuclei (basal ganglia)	BN	E2EACA	4.263	NISCH
12287	H376.IIIB.50	16 pcw	00BFFF	10398	mediodorsal nucleus of thalamus	MD	B067A9	10390	thalamus	THM	E4CCE3	4.2736	NISCH
12837	H376.IIIB.51	16 pcw	00B0EB	10173	dorsolateral prefrontal cortex	DFC	D4B235	10153	neural plate	NP	D7D8D8	4.7133	NISCH
12837	H376.IIIB.51	16 pcw	00B0EB	10185	ventrolateral prefrontal cortex	VFC	C2A335	10153	neural plate	NP	D7D8D8	4.7015	NISCH
12837	H376.IIIB.51	16 pcw	00B0EB	10278	anterior (rostral) cingulate (medial prefrontal) cortex	MFC	E26880	10153	neural plate	NP	D7D8D8	4.7188	NISCH
12837	H376.IIIB.51	16 pcw	00B0EB	10194	orbital frontal cortex	OFC	E2D4A7	10153	neural plate	NP	D7D8D8	4.6623	NISCH
12837	H376.IIIB.51	16 pcw	00B0EB	10163	primary motor cortex (area M1, area 4)	M1C	EDCF37	10153	neural plate	NP	D7D8D8	4.1613	NISCH
12837	H376.IIIB.51	16 pcw	00B0EB	10209	primary somatosensory cortex (area S1, areas 3,1,2)	S1C	EC813B	10153	neural plate	NP	D7D8D8	4.3837	NISCH
12837	H376.IIIB.51	16 pcw	00B0EB	10225	posteroventral (inferior) parietal cortex	IPC	D38E32	10153	neural plate	NP	D7D8D8	4.3598	NISCH
12837	H376.IIIB.51	16 pcw	00B0EB	10236	primary auditory cortex (core)	A1C	D670A0	10153	neural plate	NP	D7D8D8	4.2334	NISCH
12837	H376.IIIB.51	16 pcw	00B0EB	10243	posterior (caudal) superior temporal cortex (area 22c)	STC	D670A0	10153	neural plate	NP	D7D8D8	4.7445	NISCH
12837	H376.IIIB.51	16 pcw	00B0EB	10252	inferolateral temporal cortex (area TEv, area 20)	ITC	D55C92	10153	neural plate	NP	D7D8D8	4.6849	NISCH
12837	H376.IIIB.51	16 pcw	00B0EB	10269	primary visual cortex (striate cortex, area V1/17)	V1C	C13331	10153	neural plate	NP	D7D8D8	4.4694	NISCH
12837	H376.IIIB.51	16 pcw	00B0EB	10294	hippocampus (hippocampal formation)	HIP	BFB5D5	10292	allocortex	ACx	D1CEE2	4.7397	NISCH
12837	H376.IIIB.51	16 pcw	00B0EB	10361	amygdaloid complex	AMY	C9E2B1	10153	neural plate	NP	D7D8D8	4.2462	NISCH
12837	H376.IIIB.51	16 pcw	00B0EB	10333	striatum	STR	C1CEA7	10332	basal nuclei (basal ganglia)	BN	E2EACA	4.5279	NISCH
12837	H376.IIIB.51	16 pcw	00B0EB	10398	mediodorsal nucleus of thalamus	MD	B067A9	10390	thalamus	THM	E4CCE3	5.4381	NISCH
12837	H376.IIIB.51	16 pcw	00B0EB	10657	cerebellar cortex	CBC	89ADDB	10153	neural plate	NP	D7D8D8	4.7982	NISCH
12879	H376.IIIB.52	16 pcw	00A0D6	10173	dorsolateral prefrontal cortex	DFC	D4B235	10153	neural plate	NP	D7D8D8	3.6272	NISCH
12879	H376.IIIB.52	16 pcw	00A0D6	10185	ventrolateral prefrontal cortex	VFC	C2A335	10153	neural plate	NP	D7D8D8	4.3314	NISCH
12879	H376.IIIB.52	16 pcw	00A0D6	10278	anterior (rostral) cingulate (medial prefrontal) cortex	MFC	E26880	10153	neural plate	NP	D7D8D8	4.2224	NISCH
12879	H376.IIIB.52	16 pcw	00A0D6	10225	posteroventral (inferior) parietal cortex	IPC	D38E32	10153	neural plate	NP	D7D8D8	4.6395	NISCH
12879	H376.IIIB.52	16 pcw	00A0D6	10236	primary auditory cortex (core)	A1C	D670A0	10153	neural plate	NP	D7D8D8	4.1357	NISCH
12879	H376.IIIB.52	16 pcw	00A0D6	10243	posterior (caudal) superior temporal cortex (area 22c)	STC	D670A0	10153	neural plate	NP	D7D8D8	4.258	NISCH
12879	H376.IIIB.52	16 pcw	00A0D6	10252	inferolateral temporal cortex (area TEv, area 20)	ITC	D55C92	10153	neural plate	NP	D7D8D8	4.3207	NISCH
12879	H376.IIIB.52	16 pcw	00A0D6	10269	primary visual cortex (striate cortex, area V1/17)	V1C	C13331	10153	neural plate	NP	D7D8D8	3.7823	NISCH
12879	H376.IIIB.52	16 pcw	00A0D6	10294	hippocampus (hippocampal formation)	HIP	BFB5D5	10292	allocortex	ACx	D1CEE2	3.6406	NISCH
12879	H376.IIIB.52	16 pcw	00A0D6	10361	amygdaloid complex	AMY	C9E2B1	10153	neural plate	NP	D7D8D8	3.8831	NISCH
12879	H376.IIIB.52	16 pcw	00A0D6	10333	striatum	STR	C1CEA7	10332	basal nuclei (basal ganglia)	BN	E2EACA	3.8503	NISCH
12879	H376.IIIB.52	16 pcw	00A0D6	10398	mediodorsal nucleus of thalamus	MD	B067A9	10390	thalamus	THM	E4CCE3	4.3446	NISCH
12880	H376.IIIB.53	17 pcw	0091C2	10173	dorsolateral prefrontal cortex	DFC	D4B235	10153	neural plate	NP	D7D8D8	4.9257	NISCH
12880	H376.IIIB.53	17 pcw	0091C2	10185	ventrolateral prefrontal cortex	VFC	C2A335	10153	neural plate	NP	D7D8D8	4.9221	NISCH
12880	H376.IIIB.53	17 pcw	0091C2	10278	anterior (rostral) cingulate (medial prefrontal) cortex	MFC	E26880	10153	neural plate	NP	D7D8D8	4.3895	NISCH
12880	H376.IIIB.53	17 pcw	0091C2	10194	orbital frontal cortex	OFC	E2D4A7	10153	neural plate	NP	D7D8D8	4.2857	NISCH
12880	H376.IIIB.53	17 pcw	0091C2	10225	posteroventral (inferior) parietal cortex	IPC	D38E32	10153	neural plate	NP	D7D8D8	4.0659	NISCH
12880	H376.IIIB.53	17 pcw	0091C2	10236	primary auditory cortex (core)	A1C	D670A0	10153	neural plate	NP	D7D8D8	4.3733	NISCH
12880	H376.IIIB.53	17 pcw	0091C2	10243	posterior (caudal) superior temporal cortex (area 22c)	STC	D670A0	10153	neural plate	NP	D7D8D8	4.5818	NISCH
12880	H376.IIIB.53	17 pcw	0091C2	10269	primary visual cortex (striate cortex, area V1/17)	V1C	C13331	10153	neural plate	NP	D7D8D8	4.7982	NISCH
12880	H376.IIIB.53	17 pcw	0091C2	10294	hippocampus (hippocampal formation)	HIP	BFB5D5	10292	allocortex	ACx	D1CEE2	5.1082	NISCH
12880	H376.IIIB.53	17 pcw	0091C2	10361	amygdaloid complex	AMY	C9E2B1	10153	neural plate	NP	D7D8D8	4.2388	NISCH
12880	H376.IIIB.53	17 pcw	0091C2	10333	striatum	STR	C1CEA7	10332	basal nuclei (basal ganglia)	BN	E2EACA	4.5242	NISCH
12880	H376.IIIB.53	17 pcw	0091C2	10398	mediodorsal nucleus of thalamus	MD	B067A9	10390	thalamus	THM	E4CCE3	4.5659	NISCH
12880	H376.IIIB.53	17 pcw	0091C2	10657	cerebellar cortex	CBC	89ADDB	10153	neural plate	NP	D7D8D8	4.2271	NISCH
12885	H376.IV.53	19 pcw	00FFFF	10173	dorsolateral prefrontal cortex	DFC	D4B235	10153	neural plate	NP	D7D8D8	4.4148	NISCH
12885	H376.IV.53	19 pcw	00FFFF	10185	ventrolateral prefrontal cortex	VFC	C2A335	10153	neural plate	NP	D7D8D8	4.8588	NISCH
12885	H376.IV.53	19 pcw	00FFFF	10278	anterior (rostral) cingulate (medial prefrontal) cortex	MFC	E26880	10153	neural plate	NP	D7D8D8	4.5085	NISCH
12885	H376.IV.53	19 pcw	00FFFF	10225	posteroventral (inferior) parietal cortex	IPC	D38E32	10153	neural plate	NP	D7D8D8	3.7083	NISCH
12885	H376.IV.53	19 pcw	00FFFF	10236	primary auditory cortex (core)	A1C	D670A0	10153	neural plate	NP	D7D8D8	3.939	NISCH
12885	H376.IV.53	19 pcw	00FFFF	10243	posterior (caudal) superior temporal cortex (area 22c)	STC	D670A0	10153	neural plate	NP	D7D8D8	4.0776	NISCH
12885	H376.IV.53	19 pcw	00FFFF	10269	primary visual cortex (striate cortex, area V1/17)	V1C	C13331	10153	neural plate	NP	D7D8D8	3.9017	NISCH
12885	H376.IV.53	19 pcw	00FFFF	10294	hippocampus (hippocampal formation)	HIP	BFB5D5	10292	allocortex	ACx	D1CEE2	4.1093	NISCH
12885	H376.IV.53	19 pcw	00FFFF	10333	striatum	STR	C1CEA7	10332	basal nuclei (basal ganglia)	BN	E2EACA	4.1221	NISCH
12885	H376.IV.53	19 pcw	00FFFF	10398	mediodorsal nucleus of thalamus	MD	B067A9	10390	thalamus	THM	E4CCE3	4.2287	NISCH
12365	H376.IV.51	21 pcw	00EBEB	10252	inferolateral temporal cortex (area TEv, area 20)	ITC	D55C92	10153	neural plate	NP	D7D8D8	4.5403	NISCH
12365	H376.IV.51	21 pcw	00EBEB	10657	cerebellar cortex	CBC	89ADDB	10153	neural plate	NP	D7D8D8	4.149	NISCH
12886	H376.IV.54	21 pcw	00D6D6	10173	dorsolateral prefrontal cortex	DFC	D4B235	10153	neural plate	NP	D7D8D8	4.5122	NISCH
12886	H376.IV.54	21 pcw	00D6D6	10185	ventrolateral prefrontal cortex	VFC	C2A335	10153	neural plate	NP	D7D8D8	4.3837	NISCH
12886	H376.IV.54	21 pcw	00D6D6	10278	anterior (rostral) cingulate (medial prefrontal) cortex	MFC	E26880	10153	neural plate	NP	D7D8D8	4.5531	NISCH
12886	H376.IV.54	21 pcw	00D6D6	10194	orbital frontal cortex	OFC	E2D4A7	10153	neural plate	NP	D7D8D8	4.4075	NISCH
12886	H376.IV.54	21 pcw	00D6D6	10163	primary motor cortex (area M1, area 4)	M1C	EDCF37	10153	neural plate	NP	D7D8D8	4.2703	NISCH
12886	H376.IV.54	21 pcw	00D6D6	10209	primary somatosensory cortex (area S1, areas 3,1,2)	S1C	EC813B	10153	neural plate	NP	D7D8D8	4.4124	NISCH
12886	H376.IV.54	21 pcw	00D6D6	10225	posteroventral (inferior) parietal cortex	IPC	D38E32	10153	neural plate	NP	D7D8D8	4.5463	NISCH
12886	H376.IV.54	21 pcw	00D6D6	10243	posterior (caudal) superior temporal cortex (area 22c)	STC	D670A0	10153	neural plate	NP	D7D8D8	4.5039	NISCH
12886	H376.IV.54	21 pcw	00D6D6	10252	inferolateral temporal cortex (area TEv, area 20)	ITC	D55C92	10153	neural plate	NP	D7D8D8	4.4204	NISCH
12886	H376.IV.54	21 pcw	00D6D6	10269	primary visual cortex (striate cortex, area V1/17)	V1C	C13331	10153	neural plate	NP	D7D8D8	4.5557	NISCH
12886	H376.IV.54	21 pcw	00D6D6	10294	hippocampus (hippocampal formation)	HIP	BFB5D5	10292	allocortex	ACx	D1CEE2	4.4975	NISCH
12886	H376.IV.54	21 pcw	00D6D6	10361	amygdaloid complex	AMY	C9E2B1	10153	neural plate	NP	D7D8D8	4.393	NISCH
12886	H376.IV.54	21 pcw	00D6D6	10333	striatum	STR	C1CEA7	10332	basal nuclei (basal ganglia)	BN	E2EACA	4.3333	NISCH
12886	H376.IV.54	21 pcw	00D6D6	10657	cerebellar cortex	CBC	89ADDB	10153	neural plate	NP	D7D8D8	4.2471	NISCH
12288	H376.IV.50	24 pcw	00C2C2	10173	dorsolateral prefrontal cortex	DFC	D4B235	10153	neural plate	NP	D7D8D8	4.2338	NISCH
12288	H376.IV.50	24 pcw	00C2C2	10185	ventrolateral prefrontal cortex	VFC	C2A335	10153	neural plate	NP	D7D8D8	4.4447	NISCH
12288	H376.IV.50	24 pcw	00C2C2	10278	anterior (rostral) cingulate (medial prefrontal) cortex	MFC	E26880	10153	neural plate	NP	D7D8D8	4.3855	NISCH
12288	H376.IV.50	24 pcw	00C2C2	10194	orbital frontal cortex	OFC	E2D4A7	10153	neural plate	NP	D7D8D8	3.952	NISCH
12288	H376.IV.50	24 pcw	00C2C2	10163	primary motor cortex (area M1, area 4)	M1C	EDCF37	10153	neural plate	NP	D7D8D8	4.3223	NISCH
12288	H376.IV.50	24 pcw	00C2C2	10209	primary somatosensory cortex (area S1, areas 3,1,2)	S1C	EC813B	10153	neural plate	NP	D7D8D8	4.5638	NISCH
12288	H376.IV.50	24 pcw	00C2C2	10225	posteroventral (inferior) parietal cortex	IPC	D38E32	10153	neural plate	NP	D7D8D8	4.405	NISCH
12288	H376.IV.50	24 pcw	00C2C2	10236	primary auditory cortex (core)	A1C	D670A0	10153	neural plate	NP	D7D8D8	4.4793	NISCH
12288	H376.IV.50	24 pcw	00C2C2	10243	posterior (caudal) superior temporal cortex (area 22c)	STC	D670A0	10153	neural plate	NP	D7D8D8	4.2485	NISCH
12288	H376.IV.50	24 pcw	00C2C2	10252	inferolateral temporal cortex (area TEv, area 20)	ITC	D55C92	10153	neural plate	NP	D7D8D8	4.4629	NISCH
12288	H376.IV.50	24 pcw	00C2C2	10269	primary visual cortex (striate cortex, area V1/17)	V1C	C13331	10153	neural plate	NP	D7D8D8	4.3389	NISCH
12288	H376.IV.50	24 pcw	00C2C2	10294	hippocampus (hippocampal formation)	HIP	BFB5D5	10292	allocortex	ACx	D1CEE2	4.3376	NISCH
12288	H376.IV.50	24 pcw	00C2C2	10361	amygdaloid complex	AMY	C9E2B1	10153	neural plate	NP	D7D8D8	3.8689	NISCH
12288	H376.IV.50	24 pcw	00C2C2	10333	striatum	STR	C1CEA7	10332	basal nuclei (basal ganglia)	BN	E2EACA	4.122	NISCH
12288	H376.IV.50	24 pcw	00C2C2	10398	mediodorsal nucleus of thalamus	MD	B067A9	10390	thalamus	THM	E4CCE3	4.7485	NISCH
12288	H376.IV.50	24 pcw	00C2C2	10657	cerebellar cortex	CBC	89ADDB	10153	neural plate	NP	D7D8D8	4.1284	NISCH
12948	H376.V.51	25 pcw	40FFBF	10236	primary auditory cortex (core)	A1C	D670A0	10153	neural plate	NP	D7D8D8	3.5313	NISCH
12949	H376.V.52	26 pcw	3BEBB0	10173	dorsolateral prefrontal cortex	DFC	D4B235	10153	neural plate	NP	D7D8D8	3.2724	NISCH
12949	H376.V.52	26 pcw	3BEBB0	10243	posterior (caudal) superior temporal cortex (area 22c)	STC	D670A0	10153	neural plate	NP	D7D8D8	3.7063	NISCH
12949	H376.V.52	26 pcw	3BEBB0	10269	primary visual cortex (striate cortex, area V1/17)	V1C	C13331	10153	neural plate	NP	D7D8D8	3.1895	NISCH
12295	H376.V.50	35 pcw	36D6A0	10185	ventrolateral prefrontal cortex	VFC	C2A335	10153	neural plate	NP	D7D8D8	3.7681	NISCH
12295	H376.V.50	35 pcw	36D6A0	10657	cerebellar cortex	CBC	89ADDB	10153	neural plate	NP	D7D8D8	3.9532	NISCH
263195015	H376.V.53	37 pcw	31C291	10173	dorsolateral prefrontal cortex	DFC	D4B235	10153	neural plate	NP	D7D8D8	4.1582	NISCH
263195015	H376.V.53	37 pcw	31C291	10185	ventrolateral prefrontal cortex	VFC	C2A335	10153	neural plate	NP	D7D8D8	4.0758	NISCH
263195015	H376.V.53	37 pcw	31C291	10278	anterior (rostral) cingulate (medial prefrontal) cortex	MFC	E26880	10153	neural plate	NP	D7D8D8	4.1061	NISCH
263195015	H376.V.53	37 pcw	31C291	10194	orbital frontal cortex	OFC	E2D4A7	10153	neural plate	NP	D7D8D8	4.1711	NISCH
263195015	H376.V.53	37 pcw	31C291	10163	primary motor cortex (area M1, area 4)	M1C	EDCF37	10153	neural plate	NP	D7D8D8	4.0625	NISCH
263195015	H376.V.53	37 pcw	31C291	10209	primary somatosensory cortex (area S1, areas 3,1,2)	S1C	EC813B	10153	neural plate	NP	D7D8D8	3.7593	NISCH
263195015	H376.V.53	37 pcw	31C291	10225	posteroventral (inferior) parietal cortex	IPC	D38E32	10153	neural plate	NP	D7D8D8	4.0129	NISCH
263195015	H376.V.53	37 pcw	31C291	10236	primary auditory cortex (core)	A1C	D670A0	10153	neural plate	NP	D7D8D8	4.0549	NISCH
263195015	H376.V.53	37 pcw	31C291	10243	posterior (caudal) superior temporal cortex (area 22c)	STC	D670A0	10153	neural plate	NP	D7D8D8	4.2016	NISCH
263195015	H376.V.53	37 pcw	31C291	10252	inferolateral temporal cortex (area TEv, area 20)	ITC	D55C92	10153	neural plate	NP	D7D8D8	4.4335	NISCH
263195015	H376.V.53	37 pcw	31C291	10269	primary visual cortex (striate cortex, area V1/17)	V1C	C13331	10153	neural plate	NP	D7D8D8	3.8606	NISCH
263195015	H376.V.53	37 pcw	31C291	10294	hippocampus (hippocampal formation)	HIP	BFB5D5	10292	allocortex	ACx	D1CEE2	4.0903	NISCH
263195015	H376.V.53	37 pcw	31C291	10361	amygdaloid complex	AMY	C9E2B1	10153	neural plate	NP	D7D8D8	3.819	NISCH
263195015	H376.V.53	37 pcw	31C291	10333	striatum	STR	C1CEA7	10332	basal nuclei (basal ganglia)	BN	E2EACA	4.2646	NISCH
263195015	H376.V.53	37 pcw	31C291	10398	mediodorsal nucleus of thalamus	MD	B067A9	10390	thalamus	THM	E4CCE3	3.4704	NISCH
263195015	H376.V.53	37 pcw	31C291	10657	cerebellar cortex	CBC	89ADDB	10153	neural plate	NP	D7D8D8	4.3077	NISCH
12296	H376.VI.50	4 mos	80FF80	10278	anterior (rostral) cingulate (medial prefrontal) cortex	MFC	E26880	10153	neural plate	NP	D7D8D8	3.9634	NISCH
12296	H376.VI.50	4 mos	80FF80	10243	posterior (caudal) superior temporal cortex (area 22c)	STC	D670A0	10153	neural plate	NP	D7D8D8	3.6558	NISCH
12296	H376.VI.50	4 mos	80FF80	10252	inferolateral temporal cortex (area TEv, area 20)	ITC	D55C92	10153	neural plate	NP	D7D8D8	3.4159	NISCH
12296	H376.VI.50	4 mos	80FF80	10269	primary visual cortex (striate cortex, area V1/17)	V1C	C13331	10153	neural plate	NP	D7D8D8	4.5785	NISCH
12296	H376.VI.50	4 mos	80FF80	10294	hippocampus (hippocampal formation)	HIP	BFB5D5	10292	allocortex	ACx	D1CEE2	4.4632	NISCH
12296	H376.VI.50	4 mos	80FF80	10361	amygdaloid complex	AMY	C9E2B1	10153	neural plate	NP	D7D8D8	4.4813	NISCH
12296	H376.VI.50	4 mos	80FF80	10333	striatum	STR	C1CEA7	10332	basal nuclei (basal ganglia)	BN	E2EACA	4.0017	NISCH
12296	H376.VI.50	4 mos	80FF80	10398	mediodorsal nucleus of thalamus	MD	B067A9	10390	thalamus	THM	E4CCE3	5.1052	NISCH
12296	H376.VI.50	4 mos	80FF80	10657	cerebellar cortex	CBC	89ADDB	10153	neural plate	NP	D7D8D8	3.8075	NISCH
12889	H376.VI.51	4 mos	76EB76	10173	dorsolateral prefrontal cortex	DFC	D4B235	10153	neural plate	NP	D7D8D8	3.1504	NISCH
12889	H376.VI.51	4 mos	76EB76	10185	ventrolateral prefrontal cortex	VFC	C2A335	10153	neural plate	NP	D7D8D8	3.5069	NISCH
12889	H376.VI.51	4 mos	76EB76	10194	orbital frontal cortex	OFC	E2D4A7	10153	neural plate	NP	D7D8D8	3.6475	NISCH
12889	H376.VI.51	4 mos	76EB76	10163	primary motor cortex (area M1, area 4)	M1C	EDCF37	10153	neural plate	NP	D7D8D8	3.5465	NISCH
12889	H376.VI.51	4 mos	76EB76	10236	primary auditory cortex (core)	A1C	D670A0	10153	neural plate	NP	D7D8D8	3.1949	NISCH
12889	H376.VI.51	4 mos	76EB76	10243	posterior (caudal) superior temporal cortex (area 22c)	STC	D670A0	10153	neural plate	NP	D7D8D8	3.2642	NISCH
12889	H376.VI.51	4 mos	76EB76	10252	inferolateral temporal cortex (area TEv, area 20)	ITC	D55C92	10153	neural plate	NP	D7D8D8	3.3105	NISCH
12889	H376.VI.51	4 mos	76EB76	10361	amygdaloid complex	AMY	C9E2B1	10153	neural plate	NP	D7D8D8	3.6151	NISCH
12890	H376.VI.52	4 mos	6CD66C	10173	dorsolateral prefrontal cortex	DFC	D4B235	10153	neural plate	NP	D7D8D8	4.4845	NISCH
12890	H376.VI.52	4 mos	6CD66C	10185	ventrolateral prefrontal cortex	VFC	C2A335	10153	neural plate	NP	D7D8D8	4.3622	NISCH
12890	H376.VI.52	4 mos	6CD66C	10278	anterior (rostral) cingulate (medial prefrontal) cortex	MFC	E26880	10153	neural plate	NP	D7D8D8	4.4589	NISCH
12890	H376.VI.52	4 mos	6CD66C	10194	orbital frontal cortex	OFC	E2D4A7	10153	neural plate	NP	D7D8D8	4.0421	NISCH
12890	H376.VI.52	4 mos	6CD66C	10163	primary motor cortex (area M1, area 4)	M1C	EDCF37	10153	neural plate	NP	D7D8D8	4.1906	NISCH
12890	H376.VI.52	4 mos	6CD66C	10209	primary somatosensory cortex (area S1, areas 3,1,2)	S1C	EC813B	10153	neural plate	NP	D7D8D8	4.3354	NISCH
12890	H376.VI.52	4 mos	6CD66C	10225	posteroventral (inferior) parietal cortex	IPC	D38E32	10153	neural plate	NP	D7D8D8	4.2739	NISCH
12890	H376.VI.52	4 mos	6CD66C	10236	primary auditory cortex (core)	A1C	D670A0	10153	neural plate	NP	D7D8D8	3.6566	NISCH
12890	H376.VI.52	4 mos	6CD66C	10243	posterior (caudal) superior temporal cortex (area 22c)	STC	D670A0	10153	neural plate	NP	D7D8D8	3.8123	NISCH
12890	H376.VI.52	4 mos	6CD66C	10252	inferolateral temporal cortex (area TEv, area 20)	ITC	D55C92	10153	neural plate	NP	D7D8D8	4.1104	NISCH
12890	H376.VI.52	4 mos	6CD66C	10269	primary visual cortex (striate cortex, area V1/17)	V1C	C13331	10153	neural plate	NP	D7D8D8	4.2999	NISCH
12890	H376.VI.52	4 mos	6CD66C	10294	hippocampus (hippocampal formation)	HIP	BFB5D5	10292	allocortex	ACx	D1CEE2	3.5495	NISCH
12890	H376.VI.52	4 mos	6CD66C	10361	amygdaloid complex	AMY	C9E2B1	10153	neural plate	NP	D7D8D8	4.4101	NISCH
12890	H376.VI.52	4 mos	6CD66C	10333	striatum	STR	C1CEA7	10332	basal nuclei (basal ganglia)	BN	E2EACA	3.6987	NISCH
12890	H376.VI.52	4 mos	6CD66C	10398	mediodorsal nucleus of thalamus	MD	B067A9	10390	thalamus	THM	E4CCE3	5.2506	NISCH
12890	H376.VI.52	4 mos	6CD66C	10657	cerebellar cortex	CBC	89ADDB	10153	neural plate	NP	D7D8D8	4.573	NISCH
12977	H376.VII.51	10 mos	B0EB3B	10173	dorsolateral prefrontal cortex	DFC	D4B235	10153	neural plate	NP	D7D8D8	4.2673	NISCH
12977	H376.VII.51	10 mos	B0EB3B	10278	anterior (rostral) cingulate (medial prefrontal) cortex	MFC	E26880	10153	neural plate	NP	D7D8D8	4.3764	NISCH
12977	H376.VII.51	10 mos	B0EB3B	10194	orbital frontal cortex	OFC	E2D4A7	10153	neural plate	NP	D7D8D8	3.9438	NISCH
12977	H376.VII.51	10 mos	B0EB3B	10209	primary somatosensory cortex (area S1, areas 3,1,2)	S1C	EC813B	10153	neural plate	NP	D7D8D8	4.1635	NISCH
12977	H376.VII.51	10 mos	B0EB3B	10225	posteroventral (inferior) parietal cortex	IPC	D38E32	10153	neural plate	NP	D7D8D8	4.4413	NISCH
12977	H376.VII.51	10 mos	B0EB3B	10243	posterior (caudal) superior temporal cortex (area 22c)	STC	D670A0	10153	neural plate	NP	D7D8D8	4.2112	NISCH
12977	H376.VII.51	10 mos	B0EB3B	10252	inferolateral temporal cortex (area TEv, area 20)	ITC	D55C92	10153	neural plate	NP	D7D8D8	4.2645	NISCH
12977	H376.VII.51	10 mos	B0EB3B	10269	primary visual cortex (striate cortex, area V1/17)	V1C	C13331	10153	neural plate	NP	D7D8D8	4.3643	NISCH
12977	H376.VII.51	10 mos	B0EB3B	10398	mediodorsal nucleus of thalamus	MD	B067A9	10390	thalamus	THM	E4CCE3	5.0421	NISCH
12977	H376.VII.51	10 mos	B0EB3B	10657	cerebellar cortex	CBC	89ADDB	10153	neural plate	NP	D7D8D8	5.3231	NISCH
12830	H376.VIII.51	1 yrs	FFFF00	10173	dorsolateral prefrontal cortex	DFC	D4B235	10153	neural plate	NP	D7D8D8	4.962	NISCH
12830	H376.VIII.51	1 yrs	FFFF00	10185	ventrolateral prefrontal cortex	VFC	C2A335	10153	neural plate	NP	D7D8D8	4.7783	NISCH
12830	H376.VIII.51	1 yrs	FFFF00	10278	anterior (rostral) cingulate (medial prefrontal) cortex	MFC	E26880	10153	neural plate	NP	D7D8D8	4.9374	NISCH
12830	H376.VIII.51	1 yrs	FFFF00	10194	orbital frontal cortex	OFC	E2D4A7	10153	neural plate	NP	D7D8D8	4.7122	NISCH
12830	H376.VIII.51	1 yrs	FFFF00	10163	primary motor cortex (area M1, area 4)	M1C	EDCF37	10153	neural plate	NP	D7D8D8	4.8372	NISCH
12830	H376.VIII.51	1 yrs	FFFF00	10209	primary somatosensory cortex (area S1, areas 3,1,2)	S1C	EC813B	10153	neural plate	NP	D7D8D8	4.9193	NISCH
12830	H376.VIII.51	1 yrs	FFFF00	10225	posteroventral (inferior) parietal cortex	IPC	D38E32	10153	neural plate	NP	D7D8D8	4.7436	NISCH
12830	H376.VIII.51	1 yrs	FFFF00	10236	primary auditory cortex (core)	A1C	D670A0	10153	neural plate	NP	D7D8D8	4.7822	NISCH
12830	H376.VIII.51	1 yrs	FFFF00	10243	posterior (caudal) superior temporal cortex (area 22c)	STC	D670A0	10153	neural plate	NP	D7D8D8	4.8452	NISCH
12830	H376.VIII.51	1 yrs	FFFF00	10252	inferolateral temporal cortex (area TEv, area 20)	ITC	D55C92	10153	neural plate	NP	D7D8D8	4.7752	NISCH
12830	H376.VIII.51	1 yrs	FFFF00	10269	primary visual cortex (striate cortex, area V1/17)	V1C	C13331	10153	neural plate	NP	D7D8D8	4.5593	NISCH
12830	H376.VIII.51	1 yrs	FFFF00	10294	hippocampus (hippocampal formation)	HIP	BFB5D5	10292	allocortex	ACx	D1CEE2	4.7338	NISCH
12830	H376.VIII.51	1 yrs	FFFF00	10361	amygdaloid complex	AMY	C9E2B1	10153	neural plate	NP	D7D8D8	4.85	NISCH
12830	H376.VIII.51	1 yrs	FFFF00	10333	striatum	STR	C1CEA7	10332	basal nuclei (basal ganglia)	BN	E2EACA	4.3628	NISCH
12830	H376.VIII.51	1 yrs	FFFF00	10398	mediodorsal nucleus of thalamus	MD	B067A9	10390	thalamus	THM	E4CCE3	5.3463	NISCH
12830	H376.VIII.51	1 yrs	FFFF00	10657	cerebellar cortex	CBC	89ADDB	10153	neural plate	NP	D7D8D8	4.4048	NISCH
12979	H376.VIII.53	2 yrs	EBEB00	10173	dorsolateral prefrontal cortex	DFC	D4B235	10153	neural plate	NP	D7D8D8	3.0856	NISCH
12979	H376.VIII.53	2 yrs	EBEB00	10185	ventrolateral prefrontal cortex	VFC	C2A335	10153	neural plate	NP	D7D8D8	3.0816	NISCH
12979	H376.VIII.53	2 yrs	EBEB00	10278	anterior (rostral) cingulate (medial prefrontal) cortex	MFC	E26880	10153	neural plate	NP	D7D8D8	2.6032	NISCH
12979	H376.VIII.53	2 yrs	EBEB00	10194	orbital frontal cortex	OFC	E2D4A7	10153	neural plate	NP	D7D8D8	2.4993	NISCH
12979	H376.VIII.53	2 yrs	EBEB00	10209	primary somatosensory cortex (area S1, areas 3,1,2)	S1C	EC813B	10153	neural plate	NP	D7D8D8	3.0877	NISCH
12979	H376.VIII.53	2 yrs	EBEB00	10225	posteroventral (inferior) parietal cortex	IPC	D38E32	10153	neural plate	NP	D7D8D8	2.8428	NISCH
12979	H376.VIII.53	2 yrs	EBEB00	10243	posterior (caudal) superior temporal cortex (area 22c)	STC	D670A0	10153	neural plate	NP	D7D8D8	2.6355	NISCH
12979	H376.VIII.53	2 yrs	EBEB00	10252	inferolateral temporal cortex (area TEv, area 20)	ITC	D55C92	10153	neural plate	NP	D7D8D8	2.7655	NISCH
12979	H376.VIII.53	2 yrs	EBEB00	10269	primary visual cortex (striate cortex, area V1/17)	V1C	C13331	10153	neural plate	NP	D7D8D8	2.7984	NISCH
12979	H376.VIII.53	2 yrs	EBEB00	10294	hippocampus (hippocampal formation)	HIP	BFB5D5	10292	allocortex	ACx	D1CEE2	2.9081	NISCH
12979	H376.VIII.53	2 yrs	EBEB00	10398	mediodorsal nucleus of thalamus	MD	B067A9	10390	thalamus	THM	E4CCE3	2.7426	NISCH
12979	H376.VIII.53	2 yrs	EBEB00	10657	cerebellar cortex	CBC	89ADDB	10153	neural plate	NP	D7D8D8	3.341	NISCH
12836	H376.VIII.52	3 yrs	D6D600	10185	ventrolateral prefrontal cortex	VFC	C2A335	10153	neural plate	NP	D7D8D8	3.2984	NISCH
12836	H376.VIII.52	3 yrs	D6D600	10163	primary motor cortex (area M1, area 4)	M1C	EDCF37	10153	neural plate	NP	D7D8D8	3.6844	NISCH
12836	H376.VIII.52	3 yrs	D6D600	10225	posteroventral (inferior) parietal cortex	IPC	D38E32	10153	neural plate	NP	D7D8D8	3.2881	NISCH
12836	H376.VIII.52	3 yrs	D6D600	10236	primary auditory cortex (core)	A1C	D670A0	10153	neural plate	NP	D7D8D8	3.6798	NISCH
12836	H376.VIII.52	3 yrs	D6D600	10243	posterior (caudal) superior temporal cortex (area 22c)	STC	D670A0	10153	neural plate	NP	D7D8D8	3.838	NISCH
12836	H376.VIII.52	3 yrs	D6D600	10252	inferolateral temporal cortex (area TEv, area 20)	ITC	D55C92	10153	neural plate	NP	D7D8D8	3.8485	NISCH
12836	H376.VIII.52	3 yrs	D6D600	10269	primary visual cortex (striate cortex, area V1/17)	V1C	C13331	10153	neural plate	NP	D7D8D8	3.7	NISCH
12836	H376.VIII.52	3 yrs	D6D600	10361	amygdaloid complex	AMY	C9E2B1	10153	neural plate	NP	D7D8D8	3.4458	NISCH
12836	H376.VIII.52	3 yrs	D6D600	10333	striatum	STR	C1CEA7	10332	basal nuclei (basal ganglia)	BN	E2EACA	3.4332	NISCH
12836	H376.VIII.52	3 yrs	D6D600	10398	mediodorsal nucleus of thalamus	MD	B067A9	10390	thalamus	THM	E4CCE3	4.3405	NISCH
12836	H376.VIII.52	3 yrs	D6D600	10657	cerebellar cortex	CBC	89ADDB	10153	neural plate	NP	D7D8D8	5.044	NISCH
12980	H376.VIII.54	3 yrs	C2C200	10173	dorsolateral prefrontal cortex	DFC	D4B235	10153	neural plate	NP	D7D8D8	3.4347	NISCH
12980	H376.VIII.54	3 yrs	C2C200	10185	ventrolateral prefrontal cortex	VFC	C2A335	10153	neural plate	NP	D7D8D8	3.4634	NISCH
12980	H376.VIII.54	3 yrs	C2C200	10278	anterior (rostral) cingulate (medial prefrontal) cortex	MFC	E26880	10153	neural plate	NP	D7D8D8	3.3431	NISCH
12980	H376.VIII.54	3 yrs	C2C200	10194	orbital frontal cortex	OFC	E2D4A7	10153	neural plate	NP	D7D8D8	3.5704	NISCH
12980	H376.VIII.54	3 yrs	C2C200	10163	primary motor cortex (area M1, area 4)	M1C	EDCF37	10153	neural plate	NP	D7D8D8	3.3706	NISCH
12980	H376.VIII.54	3 yrs	C2C200	10209	primary somatosensory cortex (area S1, areas 3,1,2)	S1C	EC813B	10153	neural plate	NP	D7D8D8	3.5039	NISCH
12980	H376.VIII.54	3 yrs	C2C200	10225	posteroventral (inferior) parietal cortex	IPC	D38E32	10153	neural plate	NP	D7D8D8	3.5697	NISCH
12980	H376.VIII.54	3 yrs	C2C200	10236	primary auditory cortex (core)	A1C	D670A0	10153	neural plate	NP	D7D8D8	3.4449	NISCH
12980	H376.VIII.54	3 yrs	C2C200	10243	posterior (caudal) superior temporal cortex (area 22c)	STC	D670A0	10153	neural plate	NP	D7D8D8	3.2206	NISCH
12980	H376.VIII.54	3 yrs	C2C200	10252	inferolateral temporal cortex (area TEv, area 20)	ITC	D55C92	10153	neural plate	NP	D7D8D8	3.5313	NISCH
12980	H376.VIII.54	3 yrs	C2C200	10269	primary visual cortex (striate cortex, area V1/17)	V1C	C13331	10153	neural plate	NP	D7D8D8	3.1895	NISCH
12980	H376.VIII.54	3 yrs	C2C200	10294	hippocampus (hippocampal formation)	HIP	BFB5D5	10292	allocortex	ACx	D1CEE2	3.1892	NISCH
12980	H376.VIII.54	3 yrs	C2C200	10361	amygdaloid complex	AMY	C9E2B1	10153	neural plate	NP	D7D8D8	3.2724	NISCH
12980	H376.VIII.54	3 yrs	C2C200	10657	cerebellar cortex	CBC	89ADDB	10153	neural plate	NP	D7D8D8	4.6364	NISCH
12298	H376.VIII.50	4 yrs	ADAD00	10173	dorsolateral prefrontal cortex	DFC	D4B235	10153	neural plate	NP	D7D8D8	2.9052	NISCH
12298	H376.VIII.50	4 yrs	ADAD00	10185	ventrolateral prefrontal cortex	VFC	C2A335	10153	neural plate	NP	D7D8D8	3.3439	NISCH
12298	H376.VIII.50	4 yrs	ADAD00	10243	posterior (caudal) superior temporal cortex (area 22c)	STC	D670A0	10153	neural plate	NP	D7D8D8	2.9832	NISCH
12298	H376.VIII.50	4 yrs	ADAD00	10361	amygdaloid complex	AMY	C9E2B1	10153	neural plate	NP	D7D8D8	3.657	NISCH
12298	H376.VIII.50	4 yrs	ADAD00	10333	striatum	STR	C1CEA7	10332	basal nuclei (basal ganglia)	BN	E2EACA	3.4616	NISCH
12298	H376.VIII.50	4 yrs	ADAD00	10398	mediodorsal nucleus of thalamus	MD	B067A9	10390	thalamus	THM	E4CCE3	4.3481	NISCH
12298	H376.VIII.50	4 yrs	ADAD00	10657	cerebellar cortex	CBC	89ADDB	10153	neural plate	NP	D7D8D8	4.1845	NISCH
12841	H376.IX.51	8 yrs	FFBF00	10173	dorsolateral prefrontal cortex	DFC	D4B235	10153	neural plate	NP	D7D8D8	4.5935	NISCH
12841	H376.IX.51	8 yrs	FFBF00	10185	ventrolateral prefrontal cortex	VFC	C2A335	10153	neural plate	NP	D7D8D8	4.2507	NISCH
12841	H376.IX.51	8 yrs	FFBF00	10278	anterior (rostral) cingulate (medial prefrontal) cortex	MFC	E26880	10153	neural plate	NP	D7D8D8	4.2956	NISCH
12841	H376.IX.51	8 yrs	FFBF00	10194	orbital frontal cortex	OFC	E2D4A7	10153	neural plate	NP	D7D8D8	4.7064	NISCH
12841	H376.IX.51	8 yrs	FFBF00	10163	primary motor cortex (area M1, area 4)	M1C	EDCF37	10153	neural plate	NP	D7D8D8	3.6637	NISCH
12841	H376.IX.51	8 yrs	FFBF00	10209	primary somatosensory cortex (area S1, areas 3,1,2)	S1C	EC813B	10153	neural plate	NP	D7D8D8	3.6612	NISCH
12841	H376.IX.51	8 yrs	FFBF00	10225	posteroventral (inferior) parietal cortex	IPC	D38E32	10153	neural plate	NP	D7D8D8	3.924	NISCH
12841	H376.IX.51	8 yrs	FFBF00	10236	primary auditory cortex (core)	A1C	D670A0	10153	neural plate	NP	D7D8D8	3.9921	NISCH
12841	H376.IX.51	8 yrs	FFBF00	10243	posterior (caudal) superior temporal cortex (area 22c)	STC	D670A0	10153	neural plate	NP	D7D8D8	3.9839	NISCH
12841	H376.IX.51	8 yrs	FFBF00	10252	inferolateral temporal cortex (area TEv, area 20)	ITC	D55C92	10153	neural plate	NP	D7D8D8	3.8022	NISCH
12841	H376.IX.51	8 yrs	FFBF00	10269	primary visual cortex (striate cortex, area V1/17)	V1C	C13331	10153	neural plate	NP	D7D8D8	3.8833	NISCH
12841	H376.IX.51	8 yrs	FFBF00	10294	hippocampus (hippocampal formation)	HIP	BFB5D5	10292	allocortex	ACx	D1CEE2	4.5587	NISCH
12841	H376.IX.51	8 yrs	FFBF00	10361	amygdaloid complex	AMY	C9E2B1	10153	neural plate	NP	D7D8D8	4.0879	NISCH
12841	H376.IX.51	8 yrs	FFBF00	10333	striatum	STR	C1CEA7	10332	basal nuclei (basal ganglia)	BN	E2EACA	3.5662	NISCH
12841	H376.IX.51	8 yrs	FFBF00	10398	mediodorsal nucleus of thalamus	MD	B067A9	10390	thalamus	THM	E4CCE3	4.9263	NISCH
12841	H376.IX.51	8 yrs	FFBF00	10657	cerebellar cortex	CBC	89ADDB	10153	neural plate	NP	D7D8D8	5.332	NISCH
12981	H376.IX.52	8 yrs	EBB000	10173	dorsolateral prefrontal cortex	DFC	D4B235	10153	neural plate	NP	D7D8D8	3.9295	NISCH
12981	H376.IX.52	8 yrs	EBB000	10185	ventrolateral prefrontal cortex	VFC	C2A335	10153	neural plate	NP	D7D8D8	4.5211	NISCH
12981	H376.IX.52	8 yrs	EBB000	10278	anterior (rostral) cingulate (medial prefrontal) cortex	MFC	E26880	10153	neural plate	NP	D7D8D8	3.661	NISCH
12981	H376.IX.52	8 yrs	EBB000	10225	posteroventral (inferior) parietal cortex	IPC	D38E32	10153	neural plate	NP	D7D8D8	4.3128	NISCH
12981	H376.IX.52	8 yrs	EBB000	10236	primary auditory cortex (core)	A1C	D670A0	10153	neural plate	NP	D7D8D8	4.4841	NISCH
12981	H376.IX.52	8 yrs	EBB000	10243	posterior (caudal) superior temporal cortex (area 22c)	STC	D670A0	10153	neural plate	NP	D7D8D8	4.6602	NISCH
12981	H376.IX.52	8 yrs	EBB000	10252	inferolateral temporal cortex (area TEv, area 20)	ITC	D55C92	10153	neural plate	NP	D7D8D8	3.9154	NISCH
12981	H376.IX.52	8 yrs	EBB000	10269	primary visual cortex (striate cortex, area V1/17)	V1C	C13331	10153	neural plate	NP	D7D8D8	4.0296	NISCH
12981	H376.IX.52	8 yrs	EBB000	10294	hippocampus (hippocampal formation)	HIP	BFB5D5	10292	allocortex	ACx	D1CEE2	4.8004	NISCH
12981	H376.IX.52	8 yrs	EBB000	10361	amygdaloid complex	AMY	C9E2B1	10153	neural plate	NP	D7D8D8	4.8343	NISCH
12981	H376.IX.52	8 yrs	EBB000	10657	cerebellar cortex	CBC	89ADDB	10153	neural plate	NP	D7D8D8	4.9366	NISCH
12289	H376.IX.50	11 yrs	D6A000	10173	dorsolateral prefrontal cortex	DFC	D4B235	10153	neural plate	NP	D7D8D8	5.0735	NISCH
12289	H376.IX.50	11 yrs	D6A000	10185	ventrolateral prefrontal cortex	VFC	C2A335	10153	neural plate	NP	D7D8D8	4.8948	NISCH
12289	H376.IX.50	11 yrs	D6A000	10278	anterior (rostral) cingulate (medial prefrontal) cortex	MFC	E26880	10153	neural plate	NP	D7D8D8	4.785	NISCH
12289	H376.IX.50	11 yrs	D6A000	10194	orbital frontal cortex	OFC	E2D4A7	10153	neural plate	NP	D7D8D8	4.4263	NISCH
12289	H376.IX.50	11 yrs	D6A000	10163	primary motor cortex (area M1, area 4)	M1C	EDCF37	10153	neural plate	NP	D7D8D8	4.7056	NISCH
12289	H376.IX.50	11 yrs	D6A000	10209	primary somatosensory cortex (area S1, areas 3,1,2)	S1C	EC813B	10153	neural plate	NP	D7D8D8	4.5408	NISCH
12289	H376.IX.50	11 yrs	D6A000	10225	posteroventral (inferior) parietal cortex	IPC	D38E32	10153	neural plate	NP	D7D8D8	4.3526	NISCH
12289	H376.IX.50	11 yrs	D6A000	10236	primary auditory cortex (core)	A1C	D670A0	10153	neural plate	NP	D7D8D8	4.4201	NISCH
12289	H376.IX.50	11 yrs	D6A000	10243	posterior (caudal) superior temporal cortex (area 22c)	STC	D670A0	10153	neural plate	NP	D7D8D8	4.4729	NISCH
12289	H376.IX.50	11 yrs	D6A000	10252	inferolateral temporal cortex (area TEv, area 20)	ITC	D55C92	10153	neural plate	NP	D7D8D8	4.2134	NISCH
12289	H376.IX.50	11 yrs	D6A000	10269	primary visual cortex (striate cortex, area V1/17)	V1C	C13331	10153	neural plate	NP	D7D8D8	4.3761	NISCH
12289	H376.IX.50	11 yrs	D6A000	10294	hippocampus (hippocampal formation)	HIP	BFB5D5	10292	allocortex	ACx	D1CEE2	4.1649	NISCH
12289	H376.IX.50	11 yrs	D6A000	10361	amygdaloid complex	AMY	C9E2B1	10153	neural plate	NP	D7D8D8	4.5817	NISCH
12289	H376.IX.50	11 yrs	D6A000	10657	cerebellar cortex	CBC	89ADDB	10153	neural plate	NP	D7D8D8	4.9982	NISCH
12831	H376.X.51	13 yrs	FF8000	10173	dorsolateral prefrontal cortex	DFC	D4B235	10153	neural plate	NP	D7D8D8	4.7135	NISCH
12831	H376.X.51	13 yrs	FF8000	10185	ventrolateral prefrontal cortex	VFC	C2A335	10153	neural plate	NP	D7D8D8	4.292	NISCH
12831	H376.X.51	13 yrs	FF8000	10278	anterior (rostral) cingulate (medial prefrontal) cortex	MFC	E26880	10153	neural plate	NP	D7D8D8	4.3513	NISCH
12831	H376.X.51	13 yrs	FF8000	10194	orbital frontal cortex	OFC	E2D4A7	10153	neural plate	NP	D7D8D8	4.7366	NISCH
12831	H376.X.51	13 yrs	FF8000	10163	primary motor cortex (area M1, area 4)	M1C	EDCF37	10153	neural plate	NP	D7D8D8	4.5403	NISCH
12831	H376.X.51	13 yrs	FF8000	10209	primary somatosensory cortex (area S1, areas 3,1,2)	S1C	EC813B	10153	neural plate	NP	D7D8D8	4.51	NISCH
12831	H376.X.51	13 yrs	FF8000	10225	posteroventral (inferior) parietal cortex	IPC	D38E32	10153	neural plate	NP	D7D8D8	4.7227	NISCH
12831	H376.X.51	13 yrs	FF8000	10236	primary auditory cortex (core)	A1C	D670A0	10153	neural plate	NP	D7D8D8	4.1441	NISCH
12831	H376.X.51	13 yrs	FF8000	10243	posterior (caudal) superior temporal cortex (area 22c)	STC	D670A0	10153	neural plate	NP	D7D8D8	4.8116	NISCH
12831	H376.X.51	13 yrs	FF8000	10252	inferolateral temporal cortex (area TEv, area 20)	ITC	D55C92	10153	neural plate	NP	D7D8D8	5.0393	NISCH
12831	H376.X.51	13 yrs	FF8000	10269	primary visual cortex (striate cortex, area V1/17)	V1C	C13331	10153	neural plate	NP	D7D8D8	4.1287	NISCH
12831	H376.X.51	13 yrs	FF8000	10294	hippocampus (hippocampal formation)	HIP	BFB5D5	10292	allocortex	ACx	D1CEE2	4.0886	NISCH
12831	H376.X.51	13 yrs	FF8000	10361	amygdaloid complex	AMY	C9E2B1	10153	neural plate	NP	D7D8D8	4.1915	NISCH
12831	H376.X.51	13 yrs	FF8000	10333	striatum	STR	C1CEA7	10332	basal nuclei (basal ganglia)	BN	E2EACA	3.8075	NISCH
12831	H376.X.51	13 yrs	FF8000	10398	mediodorsal nucleus of thalamus	MD	B067A9	10390	thalamus	THM	E4CCE3	4.3012	NISCH
12831	H376.X.51	13 yrs	FF8000	10657	cerebellar cortex	CBC	89ADDB	10153	neural plate	NP	D7D8D8	5.0051	NISCH
12299	H376.X.50	15 yrs	EB7600	10225	posteroventral (inferior) parietal cortex	IPC	D38E32	10153	neural plate	NP	D7D8D8	4.4561	NISCH
12299	H376.X.50	15 yrs	EB7600	10243	posterior (caudal) superior temporal cortex (area 22c)	STC	D670A0	10153	neural plate	NP	D7D8D8	4.3533	NISCH
12299	H376.X.50	15 yrs	EB7600	10252	inferolateral temporal cortex (area TEv, area 20)	ITC	D55C92	10153	neural plate	NP	D7D8D8	4.7392	NISCH
12299	H376.X.50	15 yrs	EB7600	10361	amygdaloid complex	AMY	C9E2B1	10153	neural plate	NP	D7D8D8	4.7259	NISCH
12299	H376.X.50	15 yrs	EB7600	10657	cerebellar cortex	CBC	89ADDB	10153	neural plate	NP	D7D8D8	5.0923	NISCH
12984	H376.X.53	18 yrs	D66C00	10173	dorsolateral prefrontal cortex	DFC	D4B235	10153	neural plate	NP	D7D8D8	4.0314	NISCH
12984	H376.X.53	18 yrs	D66C00	10185	ventrolateral prefrontal cortex	VFC	C2A335	10153	neural plate	NP	D7D8D8	3.9833	NISCH
12984	H376.X.53	18 yrs	D66C00	10278	anterior (rostral) cingulate (medial prefrontal) cortex	MFC	E26880	10153	neural plate	NP	D7D8D8	3.4398	NISCH
12984	H376.X.53	18 yrs	D66C00	10194	orbital frontal cortex	OFC	E2D4A7	10153	neural plate	NP	D7D8D8	4.0198	NISCH
12984	H376.X.53	18 yrs	D66C00	10163	primary motor cortex (area M1, area 4)	M1C	EDCF37	10153	neural plate	NP	D7D8D8	3.5034	NISCH
12984	H376.X.53	18 yrs	D66C00	10209	primary somatosensory cortex (area S1, areas 3,1,2)	S1C	EC813B	10153	neural plate	NP	D7D8D8	3.6132	NISCH
12984	H376.X.53	18 yrs	D66C00	10225	posteroventral (inferior) parietal cortex	IPC	D38E32	10153	neural plate	NP	D7D8D8	3.8641	NISCH
12984	H376.X.53	18 yrs	D66C00	10236	primary auditory cortex (core)	A1C	D670A0	10153	neural plate	NP	D7D8D8	3.1757	NISCH
12984	H376.X.53	18 yrs	D66C00	10243	posterior (caudal) superior temporal cortex (area 22c)	STC	D670A0	10153	neural plate	NP	D7D8D8	3.306	NISCH
12984	H376.X.53	18 yrs	D66C00	10252	inferolateral temporal cortex (area TEv, area 20)	ITC	D55C92	10153	neural plate	NP	D7D8D8	3.4074	NISCH
12984	H376.X.53	18 yrs	D66C00	10269	primary visual cortex (striate cortex, area V1/17)	V1C	C13331	10153	neural plate	NP	D7D8D8	3.3274	NISCH
12984	H376.X.53	18 yrs	D66C00	10294	hippocampus (hippocampal formation)	HIP	BFB5D5	10292	allocortex	ACx	D1CEE2	3.4541	NISCH
12984	H376.X.53	18 yrs	D66C00	10657	cerebellar cortex	CBC	89ADDB	10153	neural plate	NP	D7D8D8	4.3445	NISCH
12832	H376.X.52	19 yrs	C26100	10173	dorsolateral prefrontal cortex	DFC	D4B235	10153	neural plate	NP	D7D8D8	5.2839	NISCH
12832	H376.X.52	19 yrs	C26100	10185	ventrolateral prefrontal cortex	VFC	C2A335	10153	neural plate	NP	D7D8D8	5.188	NISCH
12832	H376.X.52	19 yrs	C26100	10278	anterior (rostral) cingulate (medial prefrontal) cortex	MFC	E26880	10153	neural plate	NP	D7D8D8	5.1449	NISCH
12832	H376.X.52	19 yrs	C26100	10194	orbital frontal cortex	OFC	E2D4A7	10153	neural plate	NP	D7D8D8	5.063	NISCH
12832	H376.X.52	19 yrs	C26100	10163	primary motor cortex (area M1, area 4)	M1C	EDCF37	10153	neural plate	NP	D7D8D8	4.8909	NISCH
12832	H376.X.52	19 yrs	C26100	10209	primary somatosensory cortex (area S1, areas 3,1,2)	S1C	EC813B	10153	neural plate	NP	D7D8D8	4.5886	NISCH
12832	H376.X.52	19 yrs	C26100	10225	posteroventral (inferior) parietal cortex	IPC	D38E32	10153	neural plate	NP	D7D8D8	4.7449	NISCH
12832	H376.X.52	19 yrs	C26100	10236	primary auditory cortex (core)	A1C	D670A0	10153	neural plate	NP	D7D8D8	4.3467	NISCH
12832	H376.X.52	19 yrs	C26100	10243	posterior (caudal) superior temporal cortex (area 22c)	STC	D670A0	10153	neural plate	NP	D7D8D8	5.1429	NISCH
12832	H376.X.52	19 yrs	C26100	10252	inferolateral temporal cortex (area TEv, area 20)	ITC	D55C92	10153	neural plate	NP	D7D8D8	5.334	NISCH
12832	H376.X.52	19 yrs	C26100	10269	primary visual cortex (striate cortex, area V1/17)	V1C	C13331	10153	neural plate	NP	D7D8D8	4.7907	NISCH
12832	H376.X.52	19 yrs	C26100	10294	hippocampus (hippocampal formation)	HIP	BFB5D5	10292	allocortex	ACx	D1CEE2	5.5431	NISCH
12832	H376.X.52	19 yrs	C26100	10361	amygdaloid complex	AMY	C9E2B1	10153	neural plate	NP	D7D8D8	5.4735	NISCH
12832	H376.X.52	19 yrs	C26100	10333	striatum	STR	C1CEA7	10332	basal nuclei (basal ganglia)	BN	E2EACA	4.0254	NISCH
12832	H376.X.52	19 yrs	C26100	10398	mediodorsal nucleus of thalamus	MD	B067A9	10390	thalamus	THM	E4CCE3	5.5215	NISCH
12832	H376.X.52	19 yrs	C26100	10657	cerebellar cortex	CBC	89ADDB	10153	neural plate	NP	D7D8D8	5.1506	NISCH
13057	H376.XI.60	21 yrs	FF4000	10173	dorsolateral prefrontal cortex	DFC	D4B235	10153	neural plate	NP	D7D8D8	4.7474	NISCH
13057	H376.XI.60	21 yrs	FF4000	10185	ventrolateral prefrontal cortex	VFC	C2A335	10153	neural plate	NP	D7D8D8	4.7362	NISCH
13057	H376.XI.60	21 yrs	FF4000	10278	anterior (rostral) cingulate (medial prefrontal) cortex	MFC	E26880	10153	neural plate	NP	D7D8D8	5.1127	NISCH
13057	H376.XI.60	21 yrs	FF4000	10194	orbital frontal cortex	OFC	E2D4A7	10153	neural plate	NP	D7D8D8	4.5708	NISCH
13057	H376.XI.60	21 yrs	FF4000	10163	primary motor cortex (area M1, area 4)	M1C	EDCF37	10153	neural plate	NP	D7D8D8	4.6014	NISCH
13057	H376.XI.60	21 yrs	FF4000	10209	primary somatosensory cortex (area S1, areas 3,1,2)	S1C	EC813B	10153	neural plate	NP	D7D8D8	4.4831	NISCH
13057	H376.XI.60	21 yrs	FF4000	10225	posteroventral (inferior) parietal cortex	IPC	D38E32	10153	neural plate	NP	D7D8D8	4.5723	NISCH
13057	H376.XI.60	21 yrs	FF4000	10236	primary auditory cortex (core)	A1C	D670A0	10153	neural plate	NP	D7D8D8	4.5754	NISCH
13057	H376.XI.60	21 yrs	FF4000	10243	posterior (caudal) superior temporal cortex (area 22c)	STC	D670A0	10153	neural plate	NP	D7D8D8	4.8645	NISCH
13057	H376.XI.60	21 yrs	FF4000	10252	inferolateral temporal cortex (area TEv, area 20)	ITC	D55C92	10153	neural plate	NP	D7D8D8	4.9778	NISCH
13057	H376.XI.60	21 yrs	FF4000	10269	primary visual cortex (striate cortex, area V1/17)	V1C	C13331	10153	neural plate	NP	D7D8D8	4.2289	NISCH
13057	H376.XI.60	21 yrs	FF4000	10294	hippocampus (hippocampal formation)	HIP	BFB5D5	10292	allocortex	ACx	D1CEE2	4.8585	NISCH
13057	H376.XI.60	21 yrs	FF4000	10361	amygdaloid complex	AMY	C9E2B1	10153	neural plate	NP	D7D8D8	4.9201	NISCH
13057	H376.XI.60	21 yrs	FF4000	10333	striatum	STR	C1CEA7	10332	basal nuclei (basal ganglia)	BN	E2EACA	4.2334	NISCH
13057	H376.XI.60	21 yrs	FF4000	10398	mediodorsal nucleus of thalamus	MD	B067A9	10390	thalamus	THM	E4CCE3	4.7225	NISCH
13057	H376.XI.60	21 yrs	FF4000	10657	cerebellar cortex	CBC	89ADDB	10153	neural plate	NP	D7D8D8	5.2766	NISCH
12300	H376.XI.50	23 yrs	EB3B00	10185	ventrolateral prefrontal cortex	VFC	C2A335	10153	neural plate	NP	D7D8D8	4.4108	NISCH
12300	H376.XI.50	23 yrs	EB3B00	10278	anterior (rostral) cingulate (medial prefrontal) cortex	MFC	E26880	10153	neural plate	NP	D7D8D8	4.4251	NISCH
12300	H376.XI.50	23 yrs	EB3B00	10194	orbital frontal cortex	OFC	E2D4A7	10153	neural plate	NP	D7D8D8	4.4833	NISCH
12300	H376.XI.50	23 yrs	EB3B00	10163	primary motor cortex (area M1, area 4)	M1C	EDCF37	10153	neural plate	NP	D7D8D8	4.3392	NISCH
12300	H376.XI.50	23 yrs	EB3B00	10209	primary somatosensory cortex (area S1, areas 3,1,2)	S1C	EC813B	10153	neural plate	NP	D7D8D8	4.2402	NISCH
12300	H376.XI.50	23 yrs	EB3B00	10225	posteroventral (inferior) parietal cortex	IPC	D38E32	10153	neural plate	NP	D7D8D8	3.9928	NISCH
12300	H376.XI.50	23 yrs	EB3B00	10236	primary auditory cortex (core)	A1C	D670A0	10153	neural plate	NP	D7D8D8	4.0527	NISCH
12300	H376.XI.50	23 yrs	EB3B00	10243	posterior (caudal) superior temporal cortex (area 22c)	STC	D670A0	10153	neural plate	NP	D7D8D8	4.4632	NISCH
12300	H376.XI.50	23 yrs	EB3B00	10252	inferolateral temporal cortex (area TEv, area 20)	ITC	D55C92	10153	neural plate	NP	D7D8D8	4.7538	NISCH
12300	H376.XI.50	23 yrs	EB3B00	10294	hippocampus (hippocampal formation)	HIP	BFB5D5	10292	allocortex	ACx	D1CEE2	4.2168	NISCH
12300	H376.XI.50	23 yrs	EB3B00	10361	amygdaloid complex	AMY	C9E2B1	10153	neural plate	NP	D7D8D8	4.1385	NISCH
12300	H376.XI.50	23 yrs	EB3B00	10333	striatum	STR	C1CEA7	10332	basal nuclei (basal ganglia)	BN	E2EACA	4.0817	NISCH
12300	H376.XI.50	23 yrs	EB3B00	10398	mediodorsal nucleus of thalamus	MD	B067A9	10390	thalamus	THM	E4CCE3	3.9548	NISCH
12300	H376.XI.50	23 yrs	EB3B00	10657	cerebellar cortex	CBC	89ADDB	10153	neural plate	NP	D7D8D8	5.3768	NISCH
12290	H376.XI.52	30 yrs	C23100	10173	dorsolateral prefrontal cortex	DFC	D4B235	10153	neural plate	NP	D7D8D8	4.899	NISCH
12290	H376.XI.52	30 yrs	C23100	10185	ventrolateral prefrontal cortex	VFC	C2A335	10153	neural plate	NP	D7D8D8	5.2529	NISCH
12290	H376.XI.52	30 yrs	C23100	10278	anterior (rostral) cingulate (medial prefrontal) cortex	MFC	E26880	10153	neural plate	NP	D7D8D8	5.7548	NISCH
12290	H376.XI.52	30 yrs	C23100	10194	orbital frontal cortex	OFC	E2D4A7	10153	neural plate	NP	D7D8D8	5.6614	NISCH
12290	H376.XI.52	30 yrs	C23100	10163	primary motor cortex (area M1, area 4)	M1C	EDCF37	10153	neural plate	NP	D7D8D8	5.257	NISCH
12290	H376.XI.52	30 yrs	C23100	10209	primary somatosensory cortex (area S1, areas 3,1,2)	S1C	EC813B	10153	neural plate	NP	D7D8D8	5.1865	NISCH
12290	H376.XI.52	30 yrs	C23100	10225	posteroventral (inferior) parietal cortex	IPC	D38E32	10153	neural plate	NP	D7D8D8	5.422	NISCH
12290	H376.XI.52	30 yrs	C23100	10236	primary auditory cortex (core)	A1C	D670A0	10153	neural plate	NP	D7D8D8	5.3196	NISCH
12290	H376.XI.52	30 yrs	C23100	10243	posterior (caudal) superior temporal cortex (area 22c)	STC	D670A0	10153	neural plate	NP	D7D8D8	5.1428	NISCH
12290	H376.XI.52	30 yrs	C23100	10252	inferolateral temporal cortex (area TEv, area 20)	ITC	D55C92	10153	neural plate	NP	D7D8D8	5.5821	NISCH
12290	H376.XI.52	30 yrs	C23100	10269	primary visual cortex (striate cortex, area V1/17)	V1C	C13331	10153	neural plate	NP	D7D8D8	4.8737	NISCH
12290	H376.XI.52	30 yrs	C23100	10294	hippocampus (hippocampal formation)	HIP	BFB5D5	10292	allocortex	ACx	D1CEE2	5.4111	NISCH
12290	H376.XI.52	30 yrs	C23100	10361	amygdaloid complex	AMY	C9E2B1	10153	neural plate	NP	D7D8D8	4.8766	NISCH
12290	H376.XI.52	30 yrs	C23100	10333	striatum	STR	C1CEA7	10332	basal nuclei (basal ganglia)	BN	E2EACA	4.4979	NISCH
12290	H376.XI.52	30 yrs	C23100	10398	mediodorsal nucleus of thalamus	MD	B067A9	10390	thalamus	THM	E4CCE3	5.4149	NISCH
12290	H376.XI.52	30 yrs	C23100	10657	cerebellar cortex	CBC	89ADDB	10153	neural plate	NP	D7D8D8	5.4584	NISCH
12302	H376.XI.53	36 yrs	AD2C00	10173	dorsolateral prefrontal cortex	DFC	D4B235	10153	neural plate	NP	D7D8D8	4.7091	NISCH
12302	H376.XI.53	36 yrs	AD2C00	10185	ventrolateral prefrontal cortex	VFC	C2A335	10153	neural plate	NP	D7D8D8	4.7059	NISCH
12302	H376.XI.53	36 yrs	AD2C00	10278	anterior (rostral) cingulate (medial prefrontal) cortex	MFC	E26880	10153	neural plate	NP	D7D8D8	5.1062	NISCH
12302	H376.XI.53	36 yrs	AD2C00	10194	orbital frontal cortex	OFC	E2D4A7	10153	neural plate	NP	D7D8D8	4.9324	NISCH
12302	H376.XI.53	36 yrs	AD2C00	10163	primary motor cortex (area M1, area 4)	M1C	EDCF37	10153	neural plate	NP	D7D8D8	4.9897	NISCH
12302	H376.XI.53	36 yrs	AD2C00	10209	primary somatosensory cortex (area S1, areas 3,1,2)	S1C	EC813B	10153	neural plate	NP	D7D8D8	4.8982	NISCH
12302	H376.XI.53	36 yrs	AD2C00	10225	posteroventral (inferior) parietal cortex	IPC	D38E32	10153	neural plate	NP	D7D8D8	4.849	NISCH
12302	H376.XI.53	36 yrs	AD2C00	10236	primary auditory cortex (core)	A1C	D670A0	10153	neural plate	NP	D7D8D8	4.4699	NISCH
12302	H376.XI.53	36 yrs	AD2C00	10243	posterior (caudal) superior temporal cortex (area 22c)	STC	D670A0	10153	neural plate	NP	D7D8D8	5.0296	NISCH
12302	H376.XI.53	36 yrs	AD2C00	10252	inferolateral temporal cortex (area TEv, area 20)	ITC	D55C92	10153	neural plate	NP	D7D8D8	4.9772	NISCH
12302	H376.XI.53	36 yrs	AD2C00	10269	primary visual cortex (striate cortex, area V1/17)	V1C	C13331	10153	neural plate	NP	D7D8D8	4.8915	NISCH
12302	H376.XI.53	36 yrs	AD2C00	10294	hippocampus (hippocampal formation)	HIP	BFB5D5	10292	allocortex	ACx	D1CEE2	5.188	NISCH
12302	H376.XI.53	36 yrs	AD2C00	10361	amygdaloid complex	AMY	C9E2B1	10153	neural plate	NP	D7D8D8	5.1647	NISCH
12302	H376.XI.53	36 yrs	AD2C00	10333	striatum	STR	C1CEA7	10332	basal nuclei (basal ganglia)	BN	E2EACA	4.1666	NISCH
12302	H376.XI.53	36 yrs	AD2C00	10398	mediodorsal nucleus of thalamus	MD	B067A9	10390	thalamus	THM	E4CCE3	5.0147	NISCH
12302	H376.XI.53	36 yrs	AD2C00	10657	cerebellar cortex	CBC	89ADDB	10153	neural plate	NP	D7D8D8	5.7419	NISCH
12303	H376.XI.54	37 yrs	992600	10173	dorsolateral prefrontal cortex	DFC	D4B235	10153	neural plate	NP	D7D8D8	4.5161	NISCH
12303	H376.XI.54	37 yrs	992600	10185	ventrolateral prefrontal cortex	VFC	C2A335	10153	neural plate	NP	D7D8D8	4.8295	NISCH
12303	H376.XI.54	37 yrs	992600	10278	anterior (rostral) cingulate (medial prefrontal) cortex	MFC	E26880	10153	neural plate	NP	D7D8D8	3.8362	NISCH
12303	H376.XI.54	37 yrs	992600	10194	orbital frontal cortex	OFC	E2D4A7	10153	neural plate	NP	D7D8D8	5.0935	NISCH
12303	H376.XI.54	37 yrs	992600	10163	primary motor cortex (area M1, area 4)	M1C	EDCF37	10153	neural plate	NP	D7D8D8	4.8582	NISCH
12303	H376.XI.54	37 yrs	992600	10209	primary somatosensory cortex (area S1, areas 3,1,2)	S1C	EC813B	10153	neural plate	NP	D7D8D8	5.0862	NISCH
12303	H376.XI.54	37 yrs	992600	10225	posteroventral (inferior) parietal cortex	IPC	D38E32	10153	neural plate	NP	D7D8D8	4.7085	NISCH
12303	H376.XI.54	37 yrs	992600	10236	primary auditory cortex (core)	A1C	D670A0	10153	neural plate	NP	D7D8D8	4.6493	NISCH
12303	H376.XI.54	37 yrs	992600	10243	posterior (caudal) superior temporal cortex (area 22c)	STC	D670A0	10153	neural plate	NP	D7D8D8	5.2463	NISCH
12303	H376.XI.54	37 yrs	992600	10252	inferolateral temporal cortex (area TEv, area 20)	ITC	D55C92	10153	neural plate	NP	D7D8D8	4.3142	NISCH
12303	H376.XI.54	37 yrs	992600	10269	primary visual cortex (striate cortex, area V1/17)	V1C	C13331	10153	neural plate	NP	D7D8D8	4.5116	NISCH
12303	H376.XI.54	37 yrs	992600	10294	hippocampus (hippocampal formation)	HIP	BFB5D5	10292	allocortex	ACx	D1CEE2	4.7866	NISCH
12303	H376.XI.54	37 yrs	992600	10361	amygdaloid complex	AMY	C9E2B1	10153	neural plate	NP	D7D8D8	4.6168	NISCH
12303	H376.XI.54	37 yrs	992600	10333	striatum	STR	C1CEA7	10332	basal nuclei (basal ganglia)	BN	E2EACA	4.2316	NISCH
12303	H376.XI.54	37 yrs	992600	10398	mediodorsal nucleus of thalamus	MD	B067A9	10390	thalamus	THM	E4CCE3	5.5577	NISCH
12303	H376.XI.54	37 yrs	992600	10657	cerebellar cortex	CBC	89ADDB	10153	neural plate	NP	D7D8D8	5.0994	NISCH
12304	H376.XI.56	40 yrs	701C00	10173	dorsolateral prefrontal cortex	DFC	D4B235	10153	neural plate	NP	D7D8D8	4.5214	NISCH
12304	H376.XI.56	40 yrs	701C00	10185	ventrolateral prefrontal cortex	VFC	C2A335	10153	neural plate	NP	D7D8D8	4.6713	NISCH
12304	H376.XI.56	40 yrs	701C00	10194	orbital frontal cortex	OFC	E2D4A7	10153	neural plate	NP	D7D8D8	4.6381	NISCH
12304	H376.XI.56	40 yrs	701C00	10163	primary motor cortex (area M1, area 4)	M1C	EDCF37	10153	neural plate	NP	D7D8D8	4.0035	NISCH
12304	H376.XI.56	40 yrs	701C00	10209	primary somatosensory cortex (area S1, areas 3,1,2)	S1C	EC813B	10153	neural plate	NP	D7D8D8	4.2831	NISCH
12304	H376.XI.56	40 yrs	701C00	10225	posteroventral (inferior) parietal cortex	IPC	D38E32	10153	neural plate	NP	D7D8D8	4.4839	NISCH
12304	H376.XI.56	40 yrs	701C00	10236	primary auditory cortex (core)	A1C	D670A0	10153	neural plate	NP	D7D8D8	4.3082	NISCH
12304	H376.XI.56	40 yrs	701C00	10243	posterior (caudal) superior temporal cortex (area 22c)	STC	D670A0	10153	neural plate	NP	D7D8D8	4.4851	NISCH
12304	H376.XI.56	40 yrs	701C00	10252	inferolateral temporal cortex (area TEv, area 20)	ITC	D55C92	10153	neural plate	NP	D7D8D8	4.4498	NISCH
12304	H376.XI.56	40 yrs	701C00	10269	primary visual cortex (striate cortex, area V1/17)	V1C	C13331	10153	neural plate	NP	D7D8D8	4.0259	NISCH
12304	H376.XI.56	40 yrs	701C00	10294	hippocampus (hippocampal formation)	HIP	BFB5D5	10292	allocortex	ACx	D1CEE2	3.165	NISCH
12304	H376.XI.56	40 yrs	701C00	10361	amygdaloid complex	AMY	C9E2B1	10153	neural plate	NP	D7D8D8	3.2368	NISCH
12304	H376.XI.56	40 yrs	701C00	10333	striatum	STR	C1CEA7	10332	basal nuclei (basal ganglia)	BN	E2EACA	3.8196	NISCH
12304	H376.XI.56	40 yrs	701C00	10398	mediodorsal nucleus of thalamus	MD	B067A9	10390	thalamus	THM	E4CCE3	4.1227	NISCH
12304	H376.XI.56	40 yrs	701C00	10657	cerebellar cortex	CBC	89ADDB	10153	neural plate	NP	D7D8D8	4.3947	NISCH
13058	H376.IIA.51	8 pcw	0000FF	10173	dorsolateral prefrontal cortex	DFC	D4B235	10153	neural plate	NP	D7D8D8	3.8496	PBRM1
13058	H376.IIA.51	8 pcw	0000FF	10185	ventrolateral prefrontal cortex	VFC	C2A335	10153	neural plate	NP	D7D8D8	4.4471	PBRM1
13058	H376.IIA.51	8 pcw	0000FF	10278	anterior (rostral) cingulate (medial prefrontal) cortex	MFC	E26880	10153	neural plate	NP	D7D8D8	3.9817	PBRM1
13058	H376.IIA.51	8 pcw	0000FF	10194	orbital frontal cortex	OFC	E2D4A7	10153	neural plate	NP	D7D8D8	3.7941	PBRM1
13058	H376.IIA.51	8 pcw	0000FF	10243	posterior (caudal) superior temporal cortex (area 22c)	STC	D670A0	10153	neural plate	NP	D7D8D8	4.6502	PBRM1
13058	H376.IIA.51	8 pcw	0000FF	10252	inferolateral temporal cortex (area TEv, area 20)	ITC	D55C92	10153	neural plate	NP	D7D8D8	4.6145	PBRM1
13058	H376.IIA.51	8 pcw	0000FF	10294	hippocampus (hippocampal formation)	HIP	BFB5D5	10292	allocortex	ACx	D1CEE2	4.0502	PBRM1
13058	H376.IIA.51	8 pcw	0000FF	10361	amygdaloid complex	AMY	C9E2B1	10153	neural plate	NP	D7D8D8	4.5918	PBRM1
12833	H376.IIA.50	9 pcw	0000EB	10173	dorsolateral prefrontal cortex	DFC	D4B235	10153	neural plate	NP	D7D8D8	4.3244	PBRM1
12833	H376.IIA.50	9 pcw	0000EB	10278	anterior (rostral) cingulate (medial prefrontal) cortex	MFC	E26880	10153	neural plate	NP	D7D8D8	4.2454	PBRM1
12833	H376.IIA.50	9 pcw	0000EB	10194	orbital frontal cortex	OFC	E2D4A7	10153	neural plate	NP	D7D8D8	4.1666	PBRM1
12833	H376.IIA.50	9 pcw	0000EB	10294	hippocampus (hippocampal formation)	HIP	BFB5D5	10292	allocortex	ACx	D1CEE2	4.3403	PBRM1
12833	H376.IIA.50	9 pcw	0000EB	10361	amygdaloid complex	AMY	C9E2B1	10153	neural plate	NP	D7D8D8	4.7083	PBRM1
12835	H376.IIB.50	12 pcw	0040FF	10173	dorsolateral prefrontal cortex	DFC	D4B235	10153	neural plate	NP	D7D8D8	4.7479	PBRM1
12835	H376.IIB.50	12 pcw	0040FF	10185	ventrolateral prefrontal cortex	VFC	C2A335	10153	neural plate	NP	D7D8D8	4.6184	PBRM1
12835	H376.IIB.50	12 pcw	0040FF	10278	anterior (rostral) cingulate (medial prefrontal) cortex	MFC	E26880	10153	neural plate	NP	D7D8D8	4.6791	PBRM1
12835	H376.IIB.50	12 pcw	0040FF	10194	orbital frontal cortex	OFC	E2D4A7	10153	neural plate	NP	D7D8D8	4.7042	PBRM1
12835	H376.IIB.50	12 pcw	0040FF	10163	primary motor cortex (area M1, area 4)	M1C	EDCF37	10153	neural plate	NP	D7D8D8	4.6196	PBRM1
12835	H376.IIB.50	12 pcw	0040FF	10209	primary somatosensory cortex (area S1, areas 3,1,2)	S1C	EC813B	10153	neural plate	NP	D7D8D8	4.4983	PBRM1
12835	H376.IIB.50	12 pcw	0040FF	10225	posteroventral (inferior) parietal cortex	IPC	D38E32	10153	neural plate	NP	D7D8D8	4.5977	PBRM1
12835	H376.IIB.50	12 pcw	0040FF	10236	primary auditory cortex (core)	A1C	D670A0	10153	neural plate	NP	D7D8D8	4.4354	PBRM1
12835	H376.IIB.50	12 pcw	0040FF	10243	posterior (caudal) superior temporal cortex (area 22c)	STC	D670A0	10153	neural plate	NP	D7D8D8	4.5033	PBRM1
12835	H376.IIB.50	12 pcw	0040FF	10252	inferolateral temporal cortex (area TEv, area 20)	ITC	D55C92	10153	neural plate	NP	D7D8D8	4.4735	PBRM1
12835	H376.IIB.50	12 pcw	0040FF	10269	primary visual cortex (striate cortex, area V1/17)	V1C	C13331	10153	neural plate	NP	D7D8D8	4.4175	PBRM1
12835	H376.IIB.50	12 pcw	0040FF	10294	hippocampus (hippocampal formation)	HIP	BFB5D5	10292	allocortex	ACx	D1CEE2	3.86	PBRM1
12835	H376.IIB.50	12 pcw	0040FF	10361	amygdaloid complex	AMY	C9E2B1	10153	neural plate	NP	D7D8D8	4.1895	PBRM1
12835	H376.IIB.50	12 pcw	0040FF	10333	striatum	STR	C1CEA7	10332	basal nuclei (basal ganglia)	BN	E2EACA	3.9572	PBRM1
12960	H376.IIB.51	12 pcw	003BEB	10173	dorsolateral prefrontal cortex	DFC	D4B235	10153	neural plate	NP	D7D8D8	4.8049	PBRM1
12960	H376.IIB.51	12 pcw	003BEB	10185	ventrolateral prefrontal cortex	VFC	C2A335	10153	neural plate	NP	D7D8D8	4.7633	PBRM1
12960	H376.IIB.51	12 pcw	003BEB	10194	orbital frontal cortex	OFC	E2D4A7	10153	neural plate	NP	D7D8D8	4.7297	PBRM1
12960	H376.IIB.51	12 pcw	003BEB	10163	primary motor cortex (area M1, area 4)	M1C	EDCF37	10153	neural plate	NP	D7D8D8	4.5071	PBRM1
12960	H376.IIB.51	12 pcw	003BEB	10209	primary somatosensory cortex (area S1, areas 3,1,2)	S1C	EC813B	10153	neural plate	NP	D7D8D8	4.5753	PBRM1
12960	H376.IIB.51	12 pcw	003BEB	10225	posteroventral (inferior) parietal cortex	IPC	D38E32	10153	neural plate	NP	D7D8D8	4.6923	PBRM1
12960	H376.IIB.51	12 pcw	003BEB	10236	primary auditory cortex (core)	A1C	D670A0	10153	neural plate	NP	D7D8D8	4.7126	PBRM1
12960	H376.IIB.51	12 pcw	003BEB	10243	posterior (caudal) superior temporal cortex (area 22c)	STC	D670A0	10153	neural plate	NP	D7D8D8	4.5651	PBRM1
12960	H376.IIB.51	12 pcw	003BEB	10252	inferolateral temporal cortex (area TEv, area 20)	ITC	D55C92	10153	neural plate	NP	D7D8D8	4.7685	PBRM1
12960	H376.IIB.51	12 pcw	003BEB	10269	primary visual cortex (striate cortex, area V1/17)	V1C	C13331	10153	neural plate	NP	D7D8D8	4.5922	PBRM1
12960	H376.IIB.51	12 pcw	003BEB	10294	hippocampus (hippocampal formation)	HIP	BFB5D5	10292	allocortex	ACx	D1CEE2	4.3772	PBRM1
12960	H376.IIB.51	12 pcw	003BEB	10361	amygdaloid complex	AMY	C9E2B1	10153	neural plate	NP	D7D8D8	4.3478	PBRM1
12960	H376.IIB.51	12 pcw	003BEB	10333	striatum	STR	C1CEA7	10332	basal nuclei (basal ganglia)	BN	E2EACA	4.5014	PBRM1
13060	H376.IIB.52	12 pcw	0036D6	10173	dorsolateral prefrontal cortex	DFC	D4B235	10153	neural plate	NP	D7D8D8	4.7645	PBRM1
13060	H376.IIB.52	12 pcw	0036D6	10185	ventrolateral prefrontal cortex	VFC	C2A335	10153	neural plate	NP	D7D8D8	4.5673	PBRM1
13060	H376.IIB.52	12 pcw	0036D6	10278	anterior (rostral) cingulate (medial prefrontal) cortex	MFC	E26880	10153	neural plate	NP	D7D8D8	4.8513	PBRM1
13060	H376.IIB.52	12 pcw	0036D6	10194	orbital frontal cortex	OFC	E2D4A7	10153	neural plate	NP	D7D8D8	4.8425	PBRM1
13060	H376.IIB.52	12 pcw	0036D6	10163	primary motor cortex (area M1, area 4)	M1C	EDCF37	10153	neural plate	NP	D7D8D8	4.7866	PBRM1
13060	H376.IIB.52	12 pcw	0036D6	10209	primary somatosensory cortex (area S1, areas 3,1,2)	S1C	EC813B	10153	neural plate	NP	D7D8D8	4.636	PBRM1
13060	H376.IIB.52	12 pcw	0036D6	10225	posteroventral (inferior) parietal cortex	IPC	D38E32	10153	neural plate	NP	D7D8D8	4.6634	PBRM1
13060	H376.IIB.52	12 pcw	0036D6	10236	primary auditory cortex (core)	A1C	D670A0	10153	neural plate	NP	D7D8D8	4.7845	PBRM1
13060	H376.IIB.52	12 pcw	0036D6	10252	inferolateral temporal cortex (area TEv, area 20)	ITC	D55C92	10153	neural plate	NP	D7D8D8	4.5889	PBRM1
13060	H376.IIB.52	12 pcw	0036D6	10269	primary visual cortex (striate cortex, area V1/17)	V1C	C13331	10153	neural plate	NP	D7D8D8	4.948	PBRM1
13060	H376.IIB.52	12 pcw	0036D6	10294	hippocampus (hippocampal formation)	HIP	BFB5D5	10292	allocortex	ACx	D1CEE2	4.6349	PBRM1
13060	H376.IIB.52	12 pcw	0036D6	10361	amygdaloid complex	AMY	C9E2B1	10153	neural plate	NP	D7D8D8	4.6045	PBRM1
13060	H376.IIB.52	12 pcw	0036D6	10333	striatum	STR	C1CEA7	10332	basal nuclei (basal ganglia)	BN	E2EACA	4.571	PBRM1
13060	H376.IIB.52	12 pcw	0036D6	10657	cerebellar cortex	CBC	89ADDB	10153	neural plate	NP	D7D8D8	4.4791	PBRM1
12820	H376.IIIA.50	13 pcw	0080FF	10173	dorsolateral prefrontal cortex	DFC	D4B235	10153	neural plate	NP	D7D8D8	4.5689	PBRM1
12820	H376.IIIA.50	13 pcw	0080FF	10185	ventrolateral prefrontal cortex	VFC	C2A335	10153	neural plate	NP	D7D8D8	4.5031	PBRM1
12820	H376.IIIA.50	13 pcw	0080FF	10278	anterior (rostral) cingulate (medial prefrontal) cortex	MFC	E26880	10153	neural plate	NP	D7D8D8	4.6619	PBRM1
12820	H376.IIIA.50	13 pcw	0080FF	10194	orbital frontal cortex	OFC	E2D4A7	10153	neural plate	NP	D7D8D8	4.5548	PBRM1
12820	H376.IIIA.50	13 pcw	0080FF	10163	primary motor cortex (area M1, area 4)	M1C	EDCF37	10153	neural plate	NP	D7D8D8	4.6979	PBRM1
12820	H376.IIIA.50	13 pcw	0080FF	10209	primary somatosensory cortex (area S1, areas 3,1,2)	S1C	EC813B	10153	neural plate	NP	D7D8D8	4.5909	PBRM1
12820	H376.IIIA.50	13 pcw	0080FF	10225	posteroventral (inferior) parietal cortex	IPC	D38E32	10153	neural plate	NP	D7D8D8	4.7815	PBRM1
12820	H376.IIIA.50	13 pcw	0080FF	10236	primary auditory cortex (core)	A1C	D670A0	10153	neural plate	NP	D7D8D8	4.7249	PBRM1
12820	H376.IIIA.50	13 pcw	0080FF	10243	posterior (caudal) superior temporal cortex (area 22c)	STC	D670A0	10153	neural plate	NP	D7D8D8	4.7632	PBRM1
12820	H376.IIIA.50	13 pcw	0080FF	10252	inferolateral temporal cortex (area TEv, area 20)	ITC	D55C92	10153	neural plate	NP	D7D8D8	4.4824	PBRM1
12820	H376.IIIA.50	13 pcw	0080FF	10269	primary visual cortex (striate cortex, area V1/17)	V1C	C13331	10153	neural plate	NP	D7D8D8	4.6448	PBRM1
12820	H376.IIIA.50	13 pcw	0080FF	10294	hippocampus (hippocampal formation)	HIP	BFB5D5	10292	allocortex	ACx	D1CEE2	4.3712	PBRM1
12820	H376.IIIA.50	13 pcw	0080FF	10361	amygdaloid complex	AMY	C9E2B1	10153	neural plate	NP	D7D8D8	4.6953	PBRM1
12820	H376.IIIA.50	13 pcw	0080FF	10333	striatum	STR	C1CEA7	10332	basal nuclei (basal ganglia)	BN	E2EACA	4.5002	PBRM1
12834	H376.IIIA.51	13 pcw	0076EB	10173	dorsolateral prefrontal cortex	DFC	D4B235	10153	neural plate	NP	D7D8D8	4.3348	PBRM1
12834	H376.IIIA.51	13 pcw	0076EB	10185	ventrolateral prefrontal cortex	VFC	C2A335	10153	neural plate	NP	D7D8D8	4.3778	PBRM1
12834	H376.IIIA.51	13 pcw	0076EB	10278	anterior (rostral) cingulate (medial prefrontal) cortex	MFC	E26880	10153	neural plate	NP	D7D8D8	4.3691	PBRM1
12834	H376.IIIA.51	13 pcw	0076EB	10194	orbital frontal cortex	OFC	E2D4A7	10153	neural plate	NP	D7D8D8	4.3095	PBRM1
12834	H376.IIIA.51	13 pcw	0076EB	10163	primary motor cortex (area M1, area 4)	M1C	EDCF37	10153	neural plate	NP	D7D8D8	4.5101	PBRM1
12834	H376.IIIA.51	13 pcw	0076EB	10209	primary somatosensory cortex (area S1, areas 3,1,2)	S1C	EC813B	10153	neural plate	NP	D7D8D8	4.3115	PBRM1
12834	H376.IIIA.51	13 pcw	0076EB	10225	posteroventral (inferior) parietal cortex	IPC	D38E32	10153	neural plate	NP	D7D8D8	4.4355	PBRM1
12834	H376.IIIA.51	13 pcw	0076EB	10236	primary auditory cortex (core)	A1C	D670A0	10153	neural plate	NP	D7D8D8	4.1614	PBRM1
12834	H376.IIIA.51	13 pcw	0076EB	10243	posterior (caudal) superior temporal cortex (area 22c)	STC	D670A0	10153	neural plate	NP	D7D8D8	4.1503	PBRM1
12834	H376.IIIA.51	13 pcw	0076EB	10252	inferolateral temporal cortex (area TEv, area 20)	ITC	D55C92	10153	neural plate	NP	D7D8D8	4.2153	PBRM1
12834	H376.IIIA.51	13 pcw	0076EB	10269	primary visual cortex (striate cortex, area V1/17)	V1C	C13331	10153	neural plate	NP	D7D8D8	4.2806	PBRM1
12834	H376.IIIA.51	13 pcw	0076EB	10294	hippocampus (hippocampal formation)	HIP	BFB5D5	10292	allocortex	ACx	D1CEE2	4.1859	PBRM1
12834	H376.IIIA.51	13 pcw	0076EB	10361	amygdaloid complex	AMY	C9E2B1	10153	neural plate	NP	D7D8D8	4.2877	PBRM1
12834	H376.IIIA.51	13 pcw	0076EB	10333	striatum	STR	C1CEA7	10332	basal nuclei (basal ganglia)	BN	E2EACA	4.0328	PBRM1
12834	H376.IIIA.51	13 pcw	0076EB	10398	mediodorsal nucleus of thalamus	MD	B067A9	10390	thalamus	THM	E4CCE3	3.9498	PBRM1
12888	H376.IIIA.52	13 pcw	006CD6	10173	dorsolateral prefrontal cortex	DFC	D4B235	10153	neural plate	NP	D7D8D8	4.3749	PBRM1
12888	H376.IIIA.52	13 pcw	006CD6	10185	ventrolateral prefrontal cortex	VFC	C2A335	10153	neural plate	NP	D7D8D8	4.5436	PBRM1
12888	H376.IIIA.52	13 pcw	006CD6	10278	anterior (rostral) cingulate (medial prefrontal) cortex	MFC	E26880	10153	neural plate	NP	D7D8D8	4.5102	PBRM1
12888	H376.IIIA.52	13 pcw	006CD6	10194	orbital frontal cortex	OFC	E2D4A7	10153	neural plate	NP	D7D8D8	4.3822	PBRM1
12888	H376.IIIA.52	13 pcw	006CD6	10163	primary motor cortex (area M1, area 4)	M1C	EDCF37	10153	neural plate	NP	D7D8D8	4.5051	PBRM1
12888	H376.IIIA.52	13 pcw	006CD6	10209	primary somatosensory cortex (area S1, areas 3,1,2)	S1C	EC813B	10153	neural plate	NP	D7D8D8	4.4912	PBRM1
12888	H376.IIIA.52	13 pcw	006CD6	10225	posteroventral (inferior) parietal cortex	IPC	D38E32	10153	neural plate	NP	D7D8D8	4.4497	PBRM1
12888	H376.IIIA.52	13 pcw	006CD6	10236	primary auditory cortex (core)	A1C	D670A0	10153	neural plate	NP	D7D8D8	4.3895	PBRM1
12888	H376.IIIA.52	13 pcw	006CD6	10252	inferolateral temporal cortex (area TEv, area 20)	ITC	D55C92	10153	neural plate	NP	D7D8D8	4.3087	PBRM1
12888	H376.IIIA.52	13 pcw	006CD6	10269	primary visual cortex (striate cortex, area V1/17)	V1C	C13331	10153	neural plate	NP	D7D8D8	4.3916	PBRM1
12888	H376.IIIA.52	13 pcw	006CD6	10294	hippocampus (hippocampal formation)	HIP	BFB5D5	10292	allocortex	ACx	D1CEE2	4.0701	PBRM1
12888	H376.IIIA.52	13 pcw	006CD6	10361	amygdaloid complex	AMY	C9E2B1	10153	neural plate	NP	D7D8D8	4.3371	PBRM1
12888	H376.IIIA.52	13 pcw	006CD6	10333	striatum	STR	C1CEA7	10332	basal nuclei (basal ganglia)	BN	E2EACA	4.1442	PBRM1
[truncated: 1,398 more rows]
